# Supplementary material for: Comprehensive Transcriptome Analysis of Sex-Biased Expressed Genes Reveals Discrete Biological and Physiological Features of Male and Female Schistosoma japonicum
Source: PLoS Negl Trop Dis. 2016 Apr 29;10(4):e0004684. doi: 10.1371/journal.pntd.0004684 (PMC4851400; doi:10.1371/journal.pntd.0004684)
Supplement: S1 Table — (XLSX) [file pntd.0004684.s004.xlsx]

## Sheet: Sheet1
Table S1. Primer sets used for qPCR validation.
Probes	Forward (5'-3')	Reverse (5'-3')
CNUS0000105138.1	CTGATGAGCCTCACACAGACGA	CATAATAGTAGTCACCTTCCGAACC
CNUS0000100161.1	GATGAATATGAACATCCACGTCA	ATGATATCGATGTGTTGGTGATG
Sja_S23515568	ATTCAAGCTGGCTAGGGACATT	TAACGGAATAAACGATGCTGTCA
PG015159	GGCTTATGGTCAATGGGTGG	CAGTACGAACAAGAGGTTATCGG
CNUS0000106183.1	CAACTGATGGAGCACTTTGTTCT	AACCACTGCCTGCTATTGATGT
Sja_S53112210	CGGTCATCATGGTGGGGATA	GCTTTTACCATTCGTGTACTTGC
Sja_S23874398	TGCCCATTTAGTTATCTGTGCG	GCAATACCTGCCACAAACCAT
Sja_S23873600	CAACTGAGCAGAAGACACGGAT	GAAAAGATTGTGGTGAAAGGGAG
Sja_S53128740	TAGGGAAATACGTTTGCGGG	GGGCGATAATAAGCGGAAGA
Sja_S53123554	GATAACGGCGAACAAGAACCTG	GTATTATACCCTTCATCCGATCCA
Sja_S53127575	GGTTCGGTTGTAAAAGTTAAGTCC	TCATATCGTTTTTTGGTGCTGC
PG002066	GCTTCCAGGAGATATTGAAACTC	CGGAAGTTTAGAACGAGTGAATC
CNUS0000102739.1	TAACATGCCAACAGATGAGCG	AACATCACGACAACACCGAAC
CNUS0000097160.1	AACTGGCTTCACTGATGTCTTGT	ATGGTTCATTTGATTGAGGTGGA
CNUS0000100574.1	TGATTGGAGTATTCATCACATGC	AGGGTAGATGTCATAACGGAAA
Sja_S23874547	TCTCGGACCACCAGTAGACAT	TCCAGGAAGACTGCGAGGTT
PG009796	AAAGAAGAAACGATTGTCCTGG	TTTATTTAGCTGCCTTTAGGGA
PG006644	AAGACCGCCAACAATTCATCGA	CGAGTATGCATCGGTTTGTTCA
Sja_S23875139	TGTTTCTCGACCGACAAATGC	ATTACACCAGTCTGCCTTTCG
Sja_S23874187	CAGGCATCTAAAGACGAAGAGC	ATTTGGACGAGGCGAGGACA
Sja_S53127313	AATCAAAGTATGGCAGTCATTGG	ATAGACAAAACCATCTTCACCCC
CNUS0000105959.1	GCTGTTCCTGCTCATTTGGC	GCTTCATCTATGTCACCTTTGCT
CNUS0000099921.1	TTGGAACAGTCAAGTGTTACAGG	CGTAATGTTTTCACAGGAGGGA
PG012070	CGTAGACCGTATGATGAAGAAGC	CTGTTCTGTACCTACATAATCCC
CNUS0000098863.1	GCTTGCTTGCTGCTCGTGTC	AATCAGGTAGCACCGATGTCA
Sja_S23872822	CAACAAGAAGGAGCCTATTGTAA	TGATGGTTCCATTCGATGTAAC
CNUS0000102702.1	CATTGTAGGTGGTTTCCTGTCC	CGAATTGAGCCGACTTTTGC
CNUS0000102482.1	GCTGCCAATTCAGTTCCATC	CGACTGTATTACACCACCTCC
PG005116	GGACTCGGTGTTCTATCTGC	CGCTGTTCCAATCTCCATCA
PG001413	CGACAGGCTAACAATCTACGTG	GCTGGTTGACTAGGATCTATTGG
Sja_S24188026	TCAATACCTGAAGCGACAACAT	TCTATGCGATGAATTAGAGCGT
CNUS0000099362.1	GCATGTCGCAATGTATCTACC	TACTGACACTCTGGCGGCAT
Sja_S45451795	TAATACAGGATTTGGCGGGACT	TACCATACATCCAGCCTTCAGA
Sja_S23874899	CACCGATACCTAATGGTCACTC	CTTCCACGTTGGTCATCTTTCA
CNUS0000102051.1	AGACGGCTTGTTACTGTAGGTAG	CGCCAAGATGTCTGTAATCACTA
Sja_S53118448	TGACAAAGTGGCAACTGAGGG	TGCTACTCACATCATTCACGCT
Sja_S24186260	CAGTTGTCGTATGCTATAAGGG	TCTCCTAAAACTTCTTCGGGTG
PG011992	ATGCTATAAGTGGTGGTCAAGG	TTCAGCCCGATGTTCAGAGGT
PG007986	AACATCAGCAACAACAACAGCA	ACCATTTTCAGTTTTGTTCCCTT
Sja_S53120184	TAGCTTTACTCGGTTTGGCACC	GCTTTATCAGCACGACGACTAG
CNUS0000100558.1	GTGATGCTCGTGGTCAGTCG	AACGTCCACCTTCACCCAGT
CNUS0000105413.1	AGTACAAGGTAGAGTTCCGATGC	GACAACAGCTTTCATTCCAGGTT
Sja_S23515078	CATCAAATGTTTGGAGCGTTTTG	CGCAGCACATGATACATCACAT
CNUS0000105895.1	CACTCAGGGACAGACATAAACC	CCACTACCACCATAGGCGAAA
Sja_S23874371	TCCGTGGTGGATCTTCTGTTC	CTTTTCTCCCCATTCAACACC
Sja_S53126789	AATGCTGGAGCCGCTTTGAA	CCAGAAAATGCTTGTGAACCC
Sja_S23874491	GAATACGTCGCTCTTATGAATGG	TGCCAACTTGTCGTAATGCTTC
Sja_S23515722	TTGGATATGAGGGTCTACCACG	TCTTCAGCAAGTAATGGGCAAAG
Sja_S24184666	TCCCCAATATCCAGTGGATTTG	CGGTTCCTTGTTTCGGCTTA
CNUS0000106243.1	GTCCACTTACAAATTATGCCACAG	CGCCAGGTCTGAAATGTAACGA
PG015603	CGAGGACCTAACAGCAGAGG	TCCGAACGAACTTTGAATCC
Sja_S53128424	AAAGTCCTGCCTAAACGTACAAATG	GGACGGAAACCAAAAGACACTC
CNUS0000102139.1	CGACTGGGATACGGACGAA	CCAAACTGCCATCTTGTTACCT
CNUS0000102514.1	TCGGTGGATTTCCTCACTACG	GGGTTATGACACGCTTTCTCG
CNUS0000105074.1	ACTTGCTCCCAGGTGTGCTT	ACATCATCATCCCCGTCATCTAT
Sja_S23401058	TGAAGGCTGTTTGCGTTATGA	CGGGCTTGAGTCCACTGAA
CNUS0000099078.1	CGCTGATCGTTCGGCATTAT	AGCTCCAACCACTGTATCGACTCT
Sja_S23874420	ACAGAACAAATGTACGGGATGTG	ATAGCGTCACGATTGAGGGC
Sja_S23874470	CTACTAATGAAGAGCTGATGCGG	CGCCATAACCGACTAACAAGAC
CNUS0000096031.1	CCTGGTGGAATTTATACCGTTTC	TCCATAATTTCTTCCTCGGCA
