# Supplementary material for: Comprehensive Transcriptome Analysis of Sex-Biased Expressed Genes Reveals Discrete Biological and Physiological Features of Male and Female Schistosoma japonicum
Source: PLoS Negl Trop Dis. 2016 Apr 29;10(4):e0004684. doi: 10.1371/journal.pntd.0004684 (PMC4851400; doi:10.1371/journal.pntd.0004684)
Supplement: S2 Table — (XLSX) [file pntd.0004684.s005.xlsx]

## Sheet: Sheet1
Table S2. Initial retrieval of gender-biased expressed genes in S. japonicum from NCBI database based on the DNA microarray data.
	M>F	F>M
signal intensity (Fold change >=2)	6224	4303
sequnces retrived from NCBI	1570	1422
Genomic sequences	37	67
mRNA sequences of other species	4	8
S. japonicum coding mRNAs	1094	838
S. japonicum non-coding mRNAs	85	104
S. japonicum ESTs	250	277
