# Supplementary material for: Comprehensive Transcriptome Analysis of Sex-Biased Expressed Genes Reveals Discrete Biological and Physiological Features of Male and Female Schistosoma japonicum
Source: PLoS Negl Trop Dis. 2016 Apr 29;10(4):e0004684. doi: 10.1371/journal.pntd.0004684 (PMC4851400; doi:10.1371/journal.pntd.0004684)
Supplement: S3 Table — (XLSX) [file pntd.0004684.s006.xlsx]

## Sheet: Sheet1
Table S3. Detailed information for adult male-biased expressed genes (mRNA data, forward probe).
Genes	Annotation	Reported?*	10898B_F1	10898C_F2	10898C_F3	Mean F	10898B_M1	10898C_M2	10898C_M3	Mean M	M:F	Probe Set ID	NCBI_Nucleotide	NCBI_Protein	Species	KO	GO	Description
>gi|226490131|emb|FN313574.1| Schistosoma japonicum isolate Anhui full length mRNA clone SJFCA0003|FSA_046_85_E11, complete sequence	hypothetical protein		11.6374	16.0803	11.6734	13.1304	1119.14	1192.21	1287.1	1199.49	91.352	CNUS0000097819.1(FORWARD)	FN313574.1	CAX69308.1	Schistosoma japonicum	K02331	NA	hypothetical protein
>gi|56758369|gb|AY815593.1| Schistosoma japonicum SJCHGC09393 protein mRNA, complete cds	hypothetical protein		16.095	35.0672	23.18	24.7807	1298.98	1895.84	2283.16	1825.99	73.686	Sja_S23872822(FORWARD)	AY815593	AAW27325.1	Schistosoma japonicum	NA	GO:0005515;GO:0008270	SJCHGC09441 protein
>gi|226479983|emb|FN317557.1| Schistosoma japonicum isolate Anhui full length mRNA clone SJFCE1440|FSE001-P00008-P18, complete sequence	Gamma-crystallin related domain containing protein		17.3214	13.6675	15.8187	15.6025	881.187	447.412	645.466	658.022	42.174	Sja_S53122555(FORWARD)	FN317557	CAX73288.1	Schistosoma japonicum	NA	GO:0016020	"isolate Anhui full length mRNA clone SJFCE1384|FSE001-P00006-E21, complete sequence"
>gi|60601325|gb|AY811231.1| Schistosoma japonicum SJCHGC05812 protein mRNA, partial cds	kelch-like protein 10		14.0209	7.9265	12.2555	11.401	569.981	304.274	416.12	430.125	37.7271	CNUS0000102702.1(FORWARD)	AY811231.1	AAX27120.2	Schistosoma japonicum	K10465	GO:0003779;GO:0005737	rhodopsin-like orphan GPCR
>gi|60608195|gb|AY812557.1| Schistosoma japonicum SJCHGC04754 protein mRNA, partial cds	Aromatic-L-amino-acid decarboxylase		26.55	14.6031	40.9345	27.3625	883.781	964.882	1154.69	1001.12	36.5871	CNUS0000102482.1(FORWARD)	AY812557.1	AAX28446.2	Schistosoma japonicum	K01593	GO:0006520;GO:0016831;GO:0019752;GO:0030170	SJCHGC04754 protein
>gi|60596298|gb|AY808810.1| Schistosoma japonicum SJCHGC03192 protein mRNA, partial cds	DUF3091 domain containing protein		31.9618	34.7985	22.4329	29.7311	960.154	851.301	269.231	693.562	23.3279	PG009076(FORWARD)	AY808810.1	AAX24699.2	Schistosoma japonicum	NA	NA	SJCHGC03192 protein
>gi|226487213|emb|FN319746.1| Schistosoma japonicum isolate Anhui full length mRNA clone SJFCE3400.004|FSE001-P00018-G23, complete sequence	hypothetical protein		72.811	118.473	131.185	107.49	1708.08	2200.31	1271.25	1726.55	16.0624	Sja_S53119745(FORWARD)	FN319746	CAX75472.1	Schistosoma japonicum	NA	NA
>gi|226480549|emb|FN317642.1| Schistosoma japonicum isolate Anhui full length mRNA clone SJFCE1592|FSE001-P00015-M15, complete sequence	hypothetical protein		75.1102	197.707	90.2024	121.006	2094.23	1495.87	2054.34	1881.48	15.5486	Sja_S53122272(FORWARD)	FN317642	CAX73372.1	Schistosoma japonicum	NA	NA	"isolate Anhui full length mRNA clone SJFCE1007|FSE_160_76_D10, complete sequence"
>gi|226470181|emb|FN314639.1| Schistosoma japonicum isolate Anhui full length mRNA clone SJFCA3209.001|FSA001-P00029-C20, complete sequence	25 kDa integral membrane protein	Yes	49.2155	176	42.8137	89.3432	1720.16	1282.73	967.705	1323.53	14.814	PG005116(FORWARD)	FN314639.1	CAX70372.1	Schistosoma japonicum	NA	NA	TLC domain-containing protein 1 precursor
>gi|60601281|gb|AY811209.1| Schistosoma japonicum SJCHGC07991 protein mRNA, partial cds	Neuroglian		26.3558	74.7595	25.173	42.0961	535.13	447.476	657.384	546.664	12.9861	CNUS0000097368.1(FORWARD)	AY811209.1	ABA40358.1	Schistosoma japonicum	K06757	GO:0005515;GO:0016021	SJCHGC03841 protein
>gi|60595659|gb|AY808492.1| Schistosoma japonicum SJCHGC07564 protein mRNA, partial cds	Semaphorin-5B		218.302	95.765	330.01	214.693	1950.43	3274.18	2895.55	2706.72	12.6074	PG001413(FORWARD)	AY808492.1	AAX24381.2	Schistosoma japonicum	K06841	NA	twister
>gi|60603197|gb|AY812167.1| Schistosoma japonicum SJCHGC05875 protein mRNA, partial cds	hypothetical protein		147.251	375.17	272.214	264.878	2197.45	4202.59	3059.56	3153.2	11.9043	Sja_S24188026(FORWARD)	AY812167	AAX28056.2	Schistosoma japonicum	NA	GO:0016020;GO:0016021	"SJCHGC05875 protein mRNA, partial cds"
>gi|56756988|gb|AY814934.1| Schistosoma japonicum SJCHGC05343 protein mRNA, complete cds	hypothetical protein		144.606	25.0917	131.66	100.452	834.91	1089.27	1194.16	1039.45	10.3476	CNUS0000104482.1(FORWARD)	AY814934.1	AAW26666.1	Schistosoma japonicum	K08287	NA	SJCHGC05343 protein
>gi|60610447|gb|AY812625.1| Schistosoma japonicum SJCHGC07836 protein mRNA, partial cds	Innexin unc-9	Yes	28.4102	17.6815	12.2671	19.4529	270.055	166.573	164.401	200.343	10.2988	CNUS0000105892.1(FORWARD)	AY812625.1	ABA40477.1	Schistosoma japonicum	NA	GO:0016020;GO:0005921;GO:0016021	innexin
>gi|60596661|gb|AY808991.1| Schistosoma japonicum SJCHGC07421 protein mRNA, partial cds	hypothetical protein		155.244	27.7603	114.15	99.0511	1069.29	775.102	1027.25	957.214	9.66384	CNUS0000100412.1(FORWARD)	AY808991.1	AAX24880.2	Schistosoma japonicum	NA	NA	hypothetical protein
>gi|60599590|gb|AY810451.1| Schistosoma japonicum SJCHGC07748 protein mRNA, partial cds	zinc finger transcription factor gli2		28.8882	27.2808	41.9092	32.6927	303.336	332.614	309.597	315.182	9.64074	CNUS0000104042.1(FORWARD)	AY810451.1	AAX26340.2	Schistosoma japonicum	K06230	GO:0005634;GO:0003677;GO:0006350;GO:0006355;GO:0005622;GO:0008270	zinc finger transcription factor gli2
>gi|60696663|gb|AY915638.1| Schistosoma japonicum SJCHGC08263 protein mRNA, partial cds	Kinase D-interacting substrate of 220 kDa		114.199	29.4734	134.697	92.7896	866.363	754.962	1021.71	881.013	9.49474	CNUS0000107583.1(FORWARD)	AY915638.1	AAX30859.2	Schistosoma japonicum	K12460	GO:0016020;GO:0016021	hypothetical protein
>gi|226470187|emb|FN314642.1| Schistosoma japonicum isolate Anhui full length mRNA clone SJFCA3209.004|FSA001-P00006-B23, complete sequence	25 kDa integral membrane protein		695.374	2550.32	1025.58	1423.76	11251.1	12459	15897.2	13202.4	9.27294	PG000505(FORWARD)	FN314642.1	CAX70375.1	Schistosoma japonicum	K06497	GO:0016021	"Schistosoma japonicum isolate Anhui full length mRNA clone SJFCA3209.001|FSA001-P00029-C20, complete sequence"
>gi|60605087|gb|AY812312.1| Schistosoma japonicum SJCHGC08526 protein mRNA, partial cds	hypothetical protein		260.695	60.518	394.112	238.442	2177.33	1634.06	2802.24	2204.54	9.24563	PG007766(FORWARD)	AY812312.1	AAX28201.2	Schistosoma japonicum	K10143	NA	SJCHGC08526 protein
>gi|60600929|gb|AY811033.1| Schistosoma japonicum SJCHGC07276 protein mRNA, partial cds	Forkhead box protein F1		454.344	131.168	449.83	345.114	2858.75	2983.59	3516.11	3119.48	9.039	CNUS0000101753.1(FORWARD)	AY811033.1	AAX26922.2	Schistosoma japonicum	K09399	GO:0003700;GO:0006355;GO:0043565;GO:0005634	forkhead protein/ forkhead protein domain
>gi|60596640|gb|AY808981.1| Schistosoma japonicum SJCHGC08339 protein mRNA, partial cds	hypothetical protein		752.58	197.596	786.512	578.896	3887.57	6107.41	5136.69	5043.89	8.71295	CNUS0000097887.1(FORWARD)	AY808981.1	AAX24870.2	Schistosoma japonicum	K09265	GO:0007155;GO:0005515;GO:0016021;GO:0005886	hypothetical protein
>gi|60605305|gb|AY812421.1| Schistosoma japonicum SJCHGC03789 protein mRNA, partial cds	Spondin-1		514.029	364.1	415.151	431.093	3523.87	3532.66	3883.63	3646.72	8.45924	CNUS0000099362.1(FORWARD)	AY812421.1	AAX28310.2	Schistosoma japonicum	K03909	GO:0007155;GO:0004867;GO:0005515;GO:0005576;GO:0005578	f-spondin
>gi|226477939|emb|FN316932.1| Schistosoma japonicum isolate Anhui full length mRNA clone SJFCA4000|FSA001-P00002-P03, complete sequence	hypothetical protein		2095.18	3266.3	837.383	2066.29	15117.9	20329	16484.4	17310.4	8.37754	Sja_S53123577(FORWARD)	FN316932	CAX72663.1	Schistosoma japonicum	NA	NA
>gi|60596785|gb|AY809053.1| Schistosoma japonicum SJCHGC08938 protein mRNA, partial cds	hypothetical protein		155.263	151.672	194.71	167.215	884.939	1373.36	1886.37	1381.56	8.26216	CNUS0000100423.1(FORWARD)	AY809053.1	AAX24942.2	Schistosoma japonicum	NA	NA	hypothetical protein
>gi|60597837|gb|AY809579.1| Schistosoma japonicum SJCHGC08623 protein mRNA, partial cds	hypothetical protein		15.7956	14.1892	17.9723	15.9857	75.2065	160.124	160.251	131.861	8.24865	CNUS0000106628.1(FORWARD)	AY809579.1	AAX25468.2	Schistosoma japonicum	NA	GO:0016020	SJCHGC09219 protein
>gi|226481440|emb|FN317889.1| Schistosoma japonicum isolate Anhui full length mRNA clone SJFCE2034.001|FSE_099_95_G12, complete sequence	Glutamine-rich protein 2		530.946	242.174	616.171	463.097	2770.86	3263.26	5396.43	3810.18	8.22761	Sja_S53121827(FORWARD)	FN317889	CAX73618.1	Schistosoma japonicum	K02331	GO:0003779;GO:0006941;GO:0005524;GO:0003774;GO:0005516;GO:0005737;GO:0005863	Kazal-type serine protease inhibitor domain-containing protein 1 precursor
>gi|226489547|emb|FN320192.1| Schistosoma japonicum isolate Anhui full length mRNA clone SJFCE3547.005|FSE001-P00016-D06, complete sequence	hypothetical protein		31.0576	121.049	40.0156	64.0406	356.055	536.574	629.429	507.353	7.92236	Sja_S53118901(FORWARD)	FN320192	CAX75918.1	Schistosoma japonicum	NA	NA	SJCHGC09045 protein
>gi|28317866|gb|AY223389.1| Schistosoma japonicum clone ZZZ288 mRNA sequence	Nebulette		55.2454	135.09	52.2754	80.8702	341.001	786.756	763.048	630.269	7.79358	CNUS0000105329.1(FORWARD)	AY223389.1	AAP06426.1	Schistosoma japonicum	K02728	GO:0008270	unknown
>gi|56758141|gb|AY815479.1| Schistosoma japonicum SJCHGC09295 protein mRNA, complete cds	hypothetical protein		1444.87	585.119	1506.3	1178.76	7721.44	9843.37	9446.27	9003.69	7.63826	CNUS0000095619.1(FORWARD)	AY815479.1	AAW27211.1	Schistosoma japonicum	K10955	GO:0016020;GO:0005576;GO:0016021	hypothetical protein
>gi|189503155|gb|EZ000179.1| TSA: Schistosoma japonicum SJCHGC01359 unknown mRNA, mRNA sequence	Nebulette		1903.34	2181.84	1871.47	1985.55	10810.8	15467.9	18332.8	14870.5	7.48937	Sja_S45451795(FORWARD)	EZ000179	ACE06959.1	Schistosoma japonicum	K02728	GO:0046872;GO:0005515;GO:0004715;GO:0005524;GO:0006468;GO:0005737	SJCHGC01359 unknown mRNA
>gi|60599814|gb|AY810562.1| Schistosoma japonicum SJCHGC02988 protein mRNA, partial cds	Peptidase M8, leishmanolysin,domain containing protein		14.2162	23.6238	14.1613	17.3338	133.503	112.314	137.277	127.698	7.36699	CNUS0000096440.1(FORWARD)	AY810562.1	CAX75588.1	Schistosoma japonicum	K13539	GO:0016020;GO:0004222;GO:0008233;GO:0005737;GO:0007067;GO:0007155;GO:0005515;GO:0006508;GO:0051301;GO:0008270;GO:0007049	SJCHGC09058 protein
>gi|60597075|gb|AY809198.1| Schistosoma japonicum SJCHGC08476 protein mRNA, partial cds	hypothetical protein		59.5081	30.1266	34.3757	41.3368	291.869	239.876	350.027	293.924	7.11046	CNUS0000104687.1(FORWARD)	AY809198.1	AAX25087.2	Schistosoma japonicum	NA	GO:0005524;GO:0005737	hypothetical protein
>gi|60596592|gb|AY808957.1| Schistosoma japonicum SJCHGC04739 protein mRNA, partial cds	hypothetical protein		117.138	52.4262	180.745	116.77	603.839	908.173	929.289	813.767	6.969	Sja_S24186639(FORWARD)	AY808957	AAX24846.2	Schistosoma japonicum	NA	GO:0005737	"SJCHGC04739 protein mRNA, partial cds"
>gi|56754115|gb|AY813515.1| Schistosoma japonicum SJCHGC06310 protein mRNA, complete cds	venom allergen-like (VAL) 6 protein	Yes	4433.22	2529.58	3993.02	3651.94	22904.1	24854.5	28395.1	25384.6	6.95098	Sja_S23874899(FORWARD)	AY813515	AAW25247.1	Schistosoma japonicum	K13435	GO:0008200;GO:0005576;GO:0009405;GO:0008200;GO:0005576;GO:0009405;GO:0008200;GO:0005576;GO:0009405;GO:0008200;GO:0005576;GO:0009405	"SJCHGC06310 protein mRNA, complete cds"
>gi|60600286|gb|AY810798.1| Schistosoma japonicum SJCHGC09167 protein mRNA, partial cds	LIM and senescent cell antigen-like-containing domain protein 1		573.936	758.564	453.819	595.44	3698.62	4091.39	4588.25	4126.09	6.92948	Sja_S24184798(FORWARD)	AY810798	AAX26687.2	Schistosoma japonicum	K05760	GO:0005856;GO:0005515;GO:0030054;GO:0008270;GO:0005737;GO:0005856;GO:0005515;GO:0030054;GO:0008270;GO:0005737	beta-14-galactosyltransferase
>gi|60598121|gb|AY809721.1| Schistosoma japonicum SJCHGC03304 protein mRNA, partial cds	hypothetical protein		726.587	805.089	1002.12	844.6	5248.49	5176.76	6883.24	5769.5	6.83104	CNUS0000102096.1(FORWARD)	AY809721.1	AAX25610.2	Schistosoma japonicum	NA	NA	SJCHGC09406 protein
>gi|56752892|gb|AY812926.1| Schistosoma japonicum SJCHGC08843 protein mRNA, complete cds	hypothetical protein		81.9548	62.3813	83.0267	75.7876	478.408	514.723	510.51	501.214	6.6134	CNUS0000106673.1(FORWARD)	AY812926.1	AAW24658.1	Schistosoma japonicum	K10592	GO:0016020;GO:0005515;GO:0005524;GO:0016021;GO:0006468;GO:0004714	hypothetical protein
>gi|60603117|gb|AY812127.1| Schistosoma japonicum SJCHGC07945 protein mRNA, partial cds	putative protein serine/threonine kinase		179.56	43.3558	213.338	145.418	793.116	832.027	1254.37	959.838	6.60056	CNUS0000095951.1(FORWARD)	AY812127.1	AAX28016.2	Schistosoma japonicum	K12581	GO:0016021;GO:0005886	protein serine/threonine kinase
>gi|60596769|gb|AY809045.1| Schistosoma japonicum SJCHGC07219 protein mRNA, partial cds	Nephrin		233.443	114.273	203.219	183.645	975.689	1211.04	1256.3	1147.68	6.24945	CNUS0000102051.1(FORWARD)	AY809045.1	AAX24934.2	Schistosoma japonicum	NA	NA	nephrin
>gi|60596701|gb|AY809011.1| Schistosoma japonicum SJCHGC07427 protein mRNA, partial cds	putative wnt inhibitor frzb2		465.975	514.112	411.548	463.878	2473.05	3136.55	2967.92	2859.17	6.16363	CNUS0000095744.1(FORWARD)	AY809011.1	AAX24900.2	Schistosoma japonicum	NA	GO:0016020;GO:0007186;GO:0030154;GO:0004930;GO:0005515;GO:0004926;GO:0007275;GO:0005576;GO:0016055;GO:0016021	wnt inhibitor frzb2
>gi|257205913|emb|FN326884.1| Schistosoma japonicum isolate Anhui full length mRNA clone SJFCE4847|FSE001-P00011-C08, complete sequence	Potassium voltage-gated channel protein Shab		1140.66	314.851	772.429	742.648	4902.3	3827.01	4677.08	4468.8	6.01739	Sja_S53118448(FORWARD)	FN326884	CAX82608.1	Schistosoma japonicum	K04885	GO:0030955;GO:0006813;GO:0005249;GO:0005515;GO:0016021;GO:0005886;GO:0008076	"isolate Anhui full length mRNA clone SJFCE4847|FSE001-P00011-C08, complete sequence"
>gi|60598938|gb|AY810129.1| Schistosoma japonicum SJCHGC09595 protein mRNA, partial cds	200-kDa GPI-anchored surface glycoprotein	Yes	1491.99	635.115	1374.68	1167.26	6835.13	6435.98	7401.41	6890.84	5.90342	CNUS0000104603.1(FORWARD)	AY810129.1	AAA73556.1	Schistosoma japonicum	NA	GO:0016020;GO:0005509;GO:0005529;GO:0016021;GO:0007218	hypothetical protein
>gi|60601161|gb|AY811149.1| Schistosoma japonicum SJCHGC05309 protein mRNA, partial cds	cellular tumor antigen P53		113.342	41.3288	99.5295	84.7335	535.374	456.659	507.63	499.887	5.89952	CNUS0000102105.1(FORWARD)	AY811149.1	AAX27038.2	Schistosoma japonicum	K08287	GO:0003677;GO:0003700;GO:0005634;GO:0006355;GO:0045449	"SJCHGC04382 protein mRNA, partial cds"
>gi|60598539|gb|AY809930.1| Schistosoma japonicum SJCHGC04217 protein mRNA, partial cds	Small conductance calcium-activated potassium channel protein		66.4561	54.6834	54.3723	58.5039	339.972	263.395	430.996	344.788	5.89341	Sja_S24185666(FORWARD)	AY809930	AAX25819.2	Schistosoma japonicum	K04944	GO:0016020;GO:0030955;GO:0006813;GO:0005249;GO:0015269;GO:0016021;GO:0005516;GO:0008076	"SJCHGC04217 protein mRNA, partial cds"
>gi|60601381|gb|AY811259.1| Schistosoma japonicum SJCHGC05351 protein mRNA, partial cds	leishmanolysin-2 (M08 family)		15.6863	22.4802	17.6949	18.6205	136.798	73.9143	118.474	109.729	5.89292	CNUS0000099717.1(FORWARD)	AY811259.1	AAX27148.2	Schistosoma japonicum	K13539	GO:0016020;GO:0004222;GO:0008233;GO:0005737;GO:0007067;GO:0007155;GO:0005515;GO:0006508;GO:0051301;GO:0008270;GO:0007049	SJCHGC05351 protein
>gi|60598783|gb|AY810052.1| Schistosoma japonicum SJCHGC03694 protein mRNA, partial cds	hypothetical protein		165.792	176.842	163.937	168.857	848.44	796.985	1335.86	993.761	5.88523	CNUS0000096549.1(FORWARD)	AY810052.1	AAX25941.2	Schistosoma japonicum	K01102	GO:0005634;GO:0006350;GO:0006355;GO:0007275;GO:0043565;GO:0003700	SJCHGC03694 protein
>gi|60595386|gb|AY808377.1| Schistosoma japonicum SJCHGC07976 protein mRNA, partial cds	Regulator of G-protein signaling 3		105.529	52.8811	68.5121	75.6407	348.522	434.6	552.064	445.062	5.88389	CNUS0000103671.1(FORWARD)	AY808377.1	AAX24266.2	Schistosoma japonicum	NA	GO:0005524;GO:0006468;GO:0019992;GO:0004697;GO:0005737;GO:0005515;GO:0005509;GO:0008270;GO:0007242	"SJCHGC09021 protein mRNA, complete cds"
>gi|56756207|gb|AY814547.1| Schistosoma japonicum SJCHGC01470 protein mRNA, complete cds	hypothetical protein		721.286	230.991	359.423	437.233	3215.34	1648.73	2820.79	2561.62	5.8587	Sja_S23873867(FORWARD)	AY814547	AAW26279.1	Schistosoma japonicum	NA	GO:0005622;GO:0008270	SJCHGC07016 protein
>gi|60690853|gb|AY915311.1| Schistosoma japonicum SJCHGC04575 protein mRNA, complete cds	Dynein light chain 2, cytoplasmic		26.7557	45.9251	15.5945	29.4251	127.453	137.959	247.767	171.06	5.8134	CNUS0000097839.1(FORWARD)	AY915311.1	AAX30532.1	Schistosoma japonicum	K10418	GO:0005874;GO:0030286;GO:0003777;GO:0007017;GO:0005737	SJCHGC04575 protein
>gi|56758175|gb|AY815496.1| Schistosoma japonicum SJCHGC02220 protein mRNA, complete cds	hypothetical protein		1489.98	1234.9	1623.11	1449.33	7312.46	7700.76	10027.7	8346.99	5.7592	CNUS0000105666.1(FORWARD)	AY815496.1	AAW27228.1	Schistosoma japonicum	K03006	GO:0005665;GO:0000287;GO:0005634;GO:0003677;GO:0016779;GO:0006366;GO:0003899;GO:0005515;GO:0008270	SJCHGC02220 protein
>gi|226479899|emb|FN317515.1| Schistosoma japonicum isolate Anhui full length mRNA clone SJFCE1364|FSE001-P00005-F01, complete sequence	hypothetical protein		635.963	612.415	531.969	593.449	3349.09	3474.1	3396.15	3406.45	5.74008	PG005051(FORWARD)	FN317515.1	CAX73246.1	Schistosoma japonicum	NA	NA
>gi|56758123|gb|AY815470.1| Schistosoma japonicum SJCHGC03302 protein mRNA, complete cds	voltage-gated potassium channel,putative	Yes	311.078	371.925	382.359	355.121	1364.85	2234.18	2504.27	2034.43	5.72885	Sja_S23872944(FORWARD)	AY815470	AAW27202.1	Schistosoma japonicum	NA	GO:0030955;GO:0006813;GO:0005249;GO:0005515;GO:0016021;GO:0005886;GO:0008076	SJCHGC04259 protein
>gi|60607126|gb|AY812525.1| Schistosoma japonicum SJCHGC07285 protein mRNA, partial cds	FMRFamide-activated amiloride-sensitive sodium channel		593.202	383.422	551.68	509.435	2517.82	2898.61	3299.54	2905.33	5.70304	CNUS0000100372.1(FORWARD)	AY812525.1	AAX28414.2	Schistosoma japonicum	K04826	GO:0005887;GO:0050896;GO:0005272;GO:0006814;GO:0031402;GO:0005886	SJCHGC07285 protein
>gi|60600875|gb|AY811006.1| Schistosoma japonicum SJCHGC08787 protein mRNA, partial cds	putative sodium-dependent transporter		28.5411	15.0005	28.028	23.8565	132.364	130.108	141.473	134.648	5.64409	PG003364(FORWARD)	AY811006.1	AAX26895.2	Schistosoma japonicum	K03308	GO:0005328;GO:0005887;GO:0006836;GO:0016020	hypothetical protein
>gi|60688703|gb|AY915184.1| Schistosoma japonicum SJCHGC03343 protein mRNA, partial cds	Protocadherin Fat 4	Yes	236.169	97.8703	146.583	160.207	1062.3	939.453	696.749	899.501	5.61461	CNUS0000103812.1(FORWARD)	AY915184.1	AAX30405.2	Schistosoma japonicum	NA	NA	hypothetical protein
>gi|60597395|gb|AY809358.1| Schistosoma japonicum SJCHGC07204 protein mRNA, partial cds	GATA-binding factor A		395.279	89.5923	378.532	287.801	1612.15	1141.56	2092.58	1615.43	5.613	CNUS0000099977.1(FORWARD)	AY809358.1	AAX25247.2	Schistosoma japonicum	K09183	GO:0003700;GO:0006355;GO:0008270;GO:0043565	SJCHGC07204 protein
>gi|60600066|gb|AY810688.1| Schistosoma japonicum SJCHGC02485 protein mRNA, partial cds	Xin actin-binding repeat-containing protein 2		687.215	945.203	958.462	863.627	3874.71	4826.6	5717.78	4806.36	5.56533	CNUS0000102068.1(FORWARD)	AY810688.1	AAX26577.2	Schistosoma japonicum	K09377	GO:0005856;GO:0005634;GO:0005515;GO:0007275;GO:0008270;GO:0005737	SJCHGC08904 protein
>gi|60605047|gb|AY812292.1| Schistosoma japonicum SJCHGC04958 protein mRNA, partial cds	Protein sickie		73.1043	54.1099	57.6018	61.6053	279.556	356.688	390.113	342.119	5.5534	CNUS0000103950.1(FORWARD)	AY812292.1	AAX28181.2	Schistosoma japonicum	K01516	NA	SJCHGC04958 protein
>gi|60597021|gb|AY809171.1| Schistosoma japonicum SJCHGC04933 protein mRNA, partial cds	hypothetical protein		858.229	613.408	755.942	742.526	3528.91	4001.45	4645.66	4058.67	5.46604	Sja_S24186425(FORWARD)	AY809171	ABA40292.1	Schistosoma japonicum	NA	NA
>gi|226480711|emb|FN317723.1| Schistosoma japonicum isolate Anhui full length mRNA clone SJFCE1740|FSE001-P00021-N14, complete sequence	hypothetical protein		386.951	331.656	324.49	347.699	1706.44	1886.32	2101.59	1898.12	5.45909	Sja_S53122191(FORWARD)	FN317723	CAX73453.1	Schistosoma japonicum	NA	GO:0016020	"isolate Anhui full length mRNA clone SJFCE1440|FSE001-P00008-P18, complete sequence"
>gi|60600685|gb|AY810911.1| Schistosoma japonicum SJCHGC06570 protein mRNA, partial cds	Basement membrane-specific heparan sulfate proteoglycan core protein		1244.65	486.363	1831.35	1187.45	4594.31	7460.03	7341.63	6465.32	5.44469	PG006033(FORWARD)	AY810911.1	AAX26800.2	Schistosoma japonicum	NA	GO:0005515	"Schistosoma japonicum SJCHGC02072 protein mRNA, partial cds"
>gi|226479165|emb|FN317347.1| Schistosoma japonicum isolate Anhui full length mRNA clone SJFCE1061|FSE_178_36_D05, complete sequence	Dynein heavy chain domain containing protein 1		60.0846	90.3397	101.679	84.0344	414.706	524.89	425.419	455.005	5.41451	CNUS0000095407.1(FORWARD)	FN317347.1	CAX73078.1	Schistosoma japonicum	K13849	NA	hypothetical protein
>gi|60597351|gb|AY809336.1| Schistosoma japonicum SJCHGC09487 protein mRNA, partial cds	Semaphorin-5B		2228.06	1123.82	2622.9	1991.59	8343.45	12318	11516.8	10726.1	5.38567	Sja_S24186260(FORWARD)	AY809336	AAX25225.2	Schistosoma japonicum	NA	GO:0016020;GO:0007399;GO:0030154;GO:0007275;GO:0004872;GO:0016021	"SJCHGC09487 protein mRNA, partial cds"
>gi|60595987|gb|AY808655.1| Schistosoma japonicum SJCHGC08604 protein mRNA, partial cds	hypothetical protein		61.9893	22.9892	55.1846	46.721	236.506	223.187	294.88	251.525	5.38354	CNUS0000095659.1(FORWARD)	AY808655.1	AAX24544.2	Schistosoma japonicum	K08287	GO:0016020	hypothetical protein
>gi|60599405|gb|AY810359.1| Schistosoma japonicum SJCHGC09185 protein mRNA, partial cds	Ankyrin repeat domain containing protein 6		262.937	495.493	370.741	376.39	1044.51	2600.4	2334.21	1993.04	5.29514	Sja_S24185237(FORWARD)	AY810359	AAX26248.2	Schistosoma japonicum	K11420	GO:0005737	"SJCHGC09185 protein mRNA, partial cds"
>gi|60595793|gb|AY808558.1| Schistosoma japonicum SJCHGC02683 protein mRNA, partial cds	alpha-crystallin domain (ACD)-containing protein		689.84	808.953	552.836	683.876	2743.8	3760.11	4355.28	3619.73	5.29296	CNUS0000097948.1(FORWARD)	AY808558.1	AAX24447.2	Schistosoma japonicum	K12604	GO:0005212	SJCHGC02683 protein
>gi|226467064|emb|FN320287.1| Schistosoma japonicum isolate Anhui full length mRNA clone SJFCE3572.005|FSE001-P00016-C13, complete sequence	hypotheticial protein		277.844	247.833	250.055	258.578	1433.34	1846.53	824.346	1368.07	5.29076	PG004421(FORWARD)	FN320287.1	CAX76013.1	Schistosoma japonicum	K08869	NA	"isolate Anhui full length mRNA clone SJFCA0458|FSA001-P00021-G13, complete sequence"
>gi|56757558|gb|AY815210.1| Schistosoma japonicum SJCHGC08559 protein mRNA, complete cds	follistatin	Yes	73.7112	110.352	92.7431	92.2687	443.912	507.029	512.684	487.875	5.28755	PG009933(FORWARD)	AY815210.1	AAW26942.1	Schistosoma japonicum	NA	NA	SJCHGC08559 protein
>gi|226469045|emb|FN314269.1| Schistosoma japonicum isolate Anhui full length mRNA clone SJFCA2765.002|FSA001-P00032-P07, complete sequence	hypothetical protein		39.4756	75.817	44.4543	53.249	187.924	430.996	224.795	281.238	5.28158	PG002485(FORWARD)	FN314269.1	CAX70002.1	Schistosoma japonicum	NA	NA	hypothetical protein
>gi|60605109|gb|AY812323.1| Schistosoma japonicum SJCHGC04683 protein mRNA, partial cds	hypothetical protein		134.899	98.3512	110.026	114.426	607.723	600.637	588.986	599.116	5.23586	PG003467(FORWARD)	AY812323.1	AAX28212.2	Schistosoma japonicum	NA	NA	SJCHGC04683 protein
>gi|60607422|gb|AY812535.1| Schistosoma japonicum SJCHGC07500 protein mRNA, partial cds	Cystatin-like domain containing protein		269.921	518.702	120.785	303.136	1798.32	1349.92	1589.32	1579.19	5.2095	CNUS0000104283.1(FORWARD)	AY812535.1	AAX28424.2	Schistosoma japonicum	NA	NA	SJCHGC07500 protein
>gi|56754234|gb|AY813573.1| Schistosoma japonicum SJCHGC06022 protein mRNA, complete cds	tissue type plasminogen activator		69.4335	29.6684	117.62	72.2407	313.367	275.805	539.004	376.059	5.20563	PG006376(FORWARD)	AY813573.1	AAW25305.1	Schistosoma japonicum	NA	GO:0004252;GO:0006508;GO:0007596;GO:0005509;GO:0005576	hypothetical protein
>gi|60595677|gb|AY808501.1| Schistosoma japonicum SJCHGC07429 protein mRNA, partial cds	nuclear hormone receptor 4A		84.1833	84.6967	204.579	124.486	391.94	751.306	799.842	647.696	5.20295	PG010861(FORWARD)	AY808501.1	AAR28090.2	Schistosoma japonicum	K06228	GO:0003700;GO:0003707;GO:0005634;GO:0006355	SJCHGC08676 protein
>gi|60598399|gb|AY809860.1| Schistosoma japonicum SJCHGC08284 protein mRNA, partial cds	zinc transporter ZIP10		2466.69	1319.39	1960.42	1915.5	8353.82	10732.1	10787.8	9957.89	5.19859	PG011992(FORWARD)	AY809860.1	AAX25749.2	Schistosoma japonicum	NA	GO:0016020;GO:0030001;GO:0046873;GO:0055085	SJCHGC08284 protein
>gi|56756632|gb|AY814757.1| Schistosoma japonicum SJCHGC06826 protein mRNA, complete cds	hypothetical protein		91.006	157.083	144.263	130.784	628.538	635.576	770.573	678.229	5.18587	CNUS0000104392.1(FORWARD)	AY814757.1	AAW26489.1	Schistosoma japonicum	K03364	NA	SJCHGC06826 protein
>gi|60600761|gb|AY810949.1| Schistosoma japonicum SJCHGC05793 protein mRNA, partial cds	Homeobox protein engrailed-like SMOX-2		99.486	120.226	55.3194	91.6772	401.917	468.903	548.906	473.242	5.16205	PG010646(FORWARD)	AY810949.1	AAX26838.2	Schistosoma japonicum	K09319	GO:0003700;GO:0006355;GO:0043565;GO:0005515;GO:0003677;GO:0005634;GO:0007275;GO:0030528	solute carrier family 1 (glial high affinity glutamate transporter
>gi|60599481|gb|AY810397.1| Schistosoma japonicum SJCHGC04157 protein mRNA, partial cds	Protocadherin Fat 4	Yes	59.7859	60.6959	73.1922	64.558	360.111	341.361	294.882	332.118	5.14449	CNUS0000103813.1(FORWARD)	AY810397.1	AAX26286.2	Schistosoma japonicum	K06807	GO:0005515;GO:0007156;GO:0005509;GO:0016021;GO:0005886	cadherin
>gi|56758523|gb|AY815670.1| Schistosoma japonicum SJCHGC02728 protein mRNA, complete cds	Glutamate receptor ionotropic, kainate 3	Yes	2157.2	1130.76	1818.18	1702.04	7719.56	9531.87	8989.81	8747.08	5.13916	CNUS0000107190.1(FORWARD)	AY815670.1	AAW27402.1	Schistosoma japonicum	K05202	GO:0030054;GO:0006811;GO:0005509;GO:0005234;GO:0004970;GO:0016021;GO:0005886;GO:0045202;GO:0045211	glutamate receptor kainate
>gi|60609705|gb|AY812602.1| Schistosoma japonicum SJCHGC07176 protein mRNA, partial cds	hypothetical protein		140.287	191.528	246.765	192.86	546.883	1202.92	1208.16	985.986	5.11243	CNUS0000099839.1(FORWARD)	AY812602.1	AAX28491.2	Schistosoma japonicum	NA	NA	hypothetical protein
>gi|56759341|gb|AY816079.1| Schistosoma japonicum SJCHGC02402 protein mRNA, complete cds	otoferlin		918.587	216.397	596.749	577.244	3327.78	2368.37	3140.54	2945.57	5.10281	PG001397(FORWARD)	AY816079.1	AAX27914.2	Schistosoma japonicum	NA	NA	SJCHGC02809 protein
>gi|60597151|gb|AY809236.1| Schistosoma japonicum SJCHGC03574 protein mRNA, partial cds	Potassium voltage-gated channel subfamily KQT member 4		495.443	180.674	449.535	375.217	1667.46	1965.02	2090.37	1907.62	5.08403	CNUS0000103627.1(FORWARD)	AY809236.1	AAX25125.2	Schistosoma japonicum	K05324	GO:0030955;GO:0016020;GO:0006813;GO:0005249;GO:0005515;GO:0016021;GO:0008076	SJCHGC07431 protein
>gi|56753596|gb|AY813269.1| Schistosoma japonicum SJCHGC05528 protein mRNA, complete cds	hypothetical protein		209.648	245.679	77.3858	177.571	1196.51	870.239	635.456	900.735	5.07253	CNUS0000098931.1(FORWARD)	AY813269.1	AAW25001.1	Schistosoma japonicum	NA	GO:0016020;GO:0006810;GO:0016021;GO:0005215	SJCHGC04453 protein
>gi|60595683|gb|AY808503.1| Schistosoma japonicum SJCHGC07380 protein mRNA, partial cds	Microtubule-associated protein futsch		1917.43	529.998	1848.3	1431.91	7118.3	6538.93	7921.42	7192.88	5.02328	CNUS0000103045.1(FORWARD)	AY808503.1	ABA39875.1	Schistosoma japonicum	K10429	NA	SJCHGC07564 protein
>gi|60608639|gb|AY812570.1| Schistosoma japonicum SJCHGC06044 protein mRNA, partial cds	Ras and EF-hand domain containing protein		1627.65	691.75	1382.88	1234.09	4394.81	5896.83	8186.29	6159.31	4.99096	Sja_S24187623(FORWARD)	AY812570	AAX28459.2	Schistosoma japonicum	K07976	GO:0007264;GO:0005525;GO:0005886;GO:0015031	"SJCHGC06044 protein mRNA, partial cds"
>gi|56757629|gb|AY815236.1| Schistosoma japonicum SJCHGC08939 protein mRNA, complete cds	Dual specificity tyrosine-phosphorylation-regulated kinase 4		264.575	83.3824	319.438	222.465	879.322	1122.32	1315.57	1105.74	4.9704	CNUS0000100199.1(FORWARD)	AY815236.1	AAW26968.1	Schistosoma japonicum	K08825	GO:0004672;GO:0005524;GO:0006468;GO:0004674	PREDICTED: similar to Dual specificity tyrosine-phosphorylation-regulated kinase
>gi|56757252|gb|AY815066.1| Schistosoma japonicum SJCHGC07600 protein mRNA, complete cds	calpain (C02 family)	Yes	432.052	217.663	247.273	298.996	1748.79	1215.35	1484.24	1482.79	4.95924	CNUS0000096565.1(FORWARD)	AY815066.1	AAW26798.1	Schistosoma japonicum	K01367	NA	"SJCHGC04640 protein mRNA, complete cds"
>gi|28317942|gb|AY223465.1| Schistosoma japonicum clone ZZZ66 mRNA sequence	hypothetical protein		2115.06	1836.16	2667.35	2206.19	7303.54	11570.8	13718.2	10864.2	4.92441	PG007986(FORWARD)	AY223465.1	AAP06500.1	Schistosoma japonicum	NA	NA	hypothetical protein
>gi|56755078|gb|AY813987.1| Schistosoma japonicum SJCHGC02364 protein mRNA, complete cds	hypothetical protein		661.903	169.934	509.063	446.967	2308.81	2070.02	2223.54	2200.79	4.92384	PG001155(FORWARD)	AY813987.1	AAW25719.1	Schistosoma japonicum	K10416	GO:0003774	SJCHGC02364 protein
>gi|60595923|gb|AY808623.1| Schistosoma japonicum SJCHGC07752 protein mRNA, partial cds	Protocadherin alpha-2	Yes	15.7001	53.6304	23.7383	31.0229	131.145	156.34	166.026	151.17	4.87286	Sja_S24186973(FORWARD)	AY808623	AAX24512.2	Schistosoma japonicum	NA	GO:0005515;GO:0007156;GO:0005509;GO:0016021;GO:0005886	adenylate cyclase
>gi|60603111|gb|AY812124.1| Schistosoma japonicum SJCHGC03687 protein mRNA, partial cds	putative inositol 5-phosphatase		253.472	312.459	206.148	257.359	1156.35	1271.85	1322.66	1250.29	4.85814	Sja_S24188069(FORWARD)	AY812124	AAX28013.2	Schistosoma japonicum	K02156	NA	"SJCHGC03687 protein mRNA, partial cds"
>gi|60690530|gb|AY915295.1| Schistosoma japonicum SJCHGC04340 protein mRNA, partial cds	hypothetical protein		173.289	77.4206	92.1256	114.278	678.499	518.678	460.783	552.654	4.83602	CNUS0000104508.1(FORWARD)	AY915295.1	ABA40818.1	Schistosoma japonicum	K07962	GO:0005525;GO:0005622;GO:0006886;GO:0007264
>gi|226466573|emb|FN313688.1| Schistosoma japonicum isolate Anhui full length mRNA clone SJFCA0206|FSA001-P00002-H07, complete sequence	Stomatin-2	Yes	1386.55	1317.06	949.774	1217.79	4949.16	6996.73	5516.22	5820.7	4.77971	PG006703(FORWARD)	FN313688.1	CAX69422.1	Schistosoma japonicum	K03364	GO:0016020	hypothetical protein
>gi|60599912|gb|AY810611.1| Schistosoma japonicum SJCHGC08904 protein mRNA, partial cds	subfamily C1A unassigned peptidase (C01 family)		106.766	90.2996	116.592	104.552	462.058	438.788	594.149	498.332	4.76634	CNUS0000097212.1(FORWARD)	AY810611.1	AAX26500.2	Schistosoma japonicum	K02677	GO:0005515	hypothetical protein
>gi|56755676|gb|AY814285.1| Schistosoma japonicum SJCHGC06735 protein mRNA, complete cds	hypothetical protein		672.359	220.536	540.235	477.71	2167.61	2084.93	2575.33	2275.96	4.7643	CNUS0000099429.1(FORWARD)	AY814285.1	AAW26017.1	Schistosoma japonicum	NA	GO:0005737	hypothetical protein
>gi|56754743|gb|AY813825.1| Schistosoma japonicum SJCHGC09041 protein mRNA, complete cds	hypothetical protein		37.5987	46.238	36.1758	40.0042	133.801	256.809	177.403	189.338	4.73296	CNUS0000101441.1(FORWARD)	AY813825.1	AAW25557.1	Schistosoma japonicum	NA	GO:0005509	hypothetical protein
>gi|56753012|gb|AY812986.1| Schistosoma japonicum SJCHGC05453 protein mRNA, complete cds	Zinc transporter ZIP10		3557.49	1799.38	3399.42	2918.77	12430.5	13763.2	15076.2	13756.6	4.71316	Sja_S23875428(FORWARD)	AY812986	AAW24718.1	Schistosoma japonicum	K07238	GO:0016020;GO:0046873;GO:0016021;GO:0008270;GO:0006829	hypothetical protein
>gi|60595717|gb|AY808520.1| Schistosoma japonicum SJCHGC03141 protein mRNA, partial cds	Neuron navigator 3		48.249	16.3992	46.6191	37.0891	153.123	182.329	187.41	174.287	4.69915	CNUS0000105596.1(FORWARD)	AY808520.1	AAX24409.2	Schistosoma japonicum	NA	GO:0000166	SJCHGC03141 protein
>gi|226481586|emb|FN317962.1| Schistosoma japonicum isolate Anhui full length mRNA clone SJFCE2101.002|FSE_070_89_A12, complete sequence	PDZ and LIM domain protein 7		513.305	1198.52	470.815	727.546	3240.83	3579.21	3354.56	3391.53	4.66161	CNUS0000097047.1(FORWARD)	FN317962.1	CAX73691.1	Schistosoma japonicum	K05760	GO:0005856;GO:0005515;GO:0008270;GO:0005737	"33 kDa inner dynein arm light chain, axonemal (p33)"
>gi|56756914|gb|AY814897.1| Schistosoma japonicum SJCHGC02064 protein mRNA, complete cds	hypothetical protein		68.5153	250.172	53.1486	123.945	547.332	534.768	650.631	577.577	4.65994	CNUS0000101391.1(FORWARD)	AY814897.1	CAX75918.1	Schistosoma japonicum	NA	NA
>gi|60603348|gb|AY812219.1| Schistosoma japonicum SJCHGC08736 protein mRNA, partial cds	Neurexin-1		48.3582	74.2079	175.899	99.4884	396.464	394.75	597.049	462.754	4.65134	CNUS0000104456.1(FORWARD)	AY812219.1	AAX28108.2	Schistosoma japonicum	K07377	GO:0016020;GO:0007155;GO:0007165;GO:0005509;GO:0016021;GO:0005102	hypothetical protein
>gi|56758897|gb|AY815857.1| Schistosoma japonicum SJCHGC01135 protein mRNA, complete cds	hypothetical protein		5219.86	4352.76	5232.87	4935.16	20670.6	25667.4	22471.4	22936.5	4.64757	CNUS0000097124.1(FORWARD)	AY815857.1	AAW27589.1	Schistosoma japonicum	NA	NA	SJCHGC01135 protein
>gi|56756496|gb|AY814689.1| Schistosoma japonicum clone SJCHGC00515 unknown mRNA	Troponin I	Yes	588.832	560.555	669.842	606.41	2529.89	3104.54	2811.74	2815.39	4.64272	PG012132(FORWARD)	AY814689.1	AAW26421.1	Schistosoma japonicum	NA	NA	"isolate Anhui full length mRNA clone SJFCA0076|FSA_077_32_H04, complete sequence"
>gi|226485652|emb|FN319518.1| Schistosoma japonicum isolate Anhui full length mRNA clone SJFCE3314.001|FSE_183_30_F04, complete sequence	P2X purinoceptor 4		1447.19	2346.33	1467.91	1753.81	5194.69	11262.5	7707.82	8055	4.59286	Sja_S53120184(FORWARD)	FN319518	CAX75246.1	Schistosoma japonicum	K05218	GO:0016020;GO:0004931;GO:0005887;GO:0005524;GO:0004872;GO:0006811	"isolate Anhui full length mRNA clone SJFCE1924|FSE001-P00031-B08, complete sequence"
>gi|226479247|emb|FN317388.1| Schistosoma japonicum isolate Anhui full length mRNA clone SJFCE1142|FSE_213_86_F11, complete sequence	Coiled-coil domain containing protein 65		695.991	526.487	756.421	659.633	2374.36	3528.05	3170.51	3024.31	4.58483	Sja_S53122923(FORWARD)	FN317388	CAX73119.1	Schistosoma japonicum	K09291	NA	"isolate Anhui full length mRNA clone SJFCE1133|FSE_207_87_G11, complete sequence"
>gi|60602777|gb|AY811957.1| Schistosoma japonicum SJCHGC06039 protein mRNA, partial cds	Tensin3	Yes	1441.82	826.597	1873.33	1380.58	5728.36	5983.93	7184.36	6298.88	4.56249	CNUS0000098775.1(FORWARD)	AY811957.1	AAX27846.2	Schistosoma japonicum	K00665	GO:0005515;GO:0004715;GO:0005524;GO:0006468	tensin
>gi|60600947|gb|AY811042.1| Schistosoma japonicum SJCHGC03358 protein mRNA, partial cds	hypothetical protein		414.791	304.074	408.284	375.716	1427.16	1784.93	1930.4	1714.16	4.56239	PG011965(FORWARD)	AY811042.1	AAX26931.2	Schistosoma japonicum	K10592	NA	SJCHGC08677 protein
>gi|60599794|gb|AY810552.1| Schistosoma japonicum SJCHGC05207 protein mRNA, partial cds	Desert hedgehog protein		248.333	235.208	335.717	273.086	1152.99	1155.67	1407.96	1238.87	4.53657	Sja_S24185044(FORWARD)	AY810552	AAX26441.2	Schistosoma japonicum	NA	GO:0016020;GO:0006508;GO:0016539;GO:0008233;GO:0007275;GO:0005576;GO:0007267	"SJCHGC05207 protein mRNA, partial cds"
>gi|60689910|gb|AY915264.1| Schistosoma japonicum SJCHGC03956 protein mRNA, partial cds	Sperm-associated antigen 16 protein		152.657	14.4273	115.553	94.2126	498.418	386.603	391.25	425.423	4.51557	CNUS0000104710.1(FORWARD)	AY915264.1	ABA40814.1	Schistosoma japonicum	NA	GO:0005737	hypothetical protein
>gi|60597147|gb|AY809234.1| Schistosoma japonicum SJCHGC07121 protein mRNA, partial cds	Transient receptor potential cation channel subfamily M member 7		32.768	21.5043	30.5778	28.2834	131.155	133.509	115.6	126.755	4.4816	PG010562(FORWARD)	AY809234.1	AAX25123.2	Schistosoma japonicum	NA	GO:0005515;GO:0005216;GO:0006811;GO:0016020;GO:0055085	hypothetical protein
>gi|60599270|gb|AY810295.1| Schistosoma japonicum SJCHGC08032 protein mRNA, partial cds	multiple pdz domain protein		531.132	201.758	620.292	451.06	1788.36	1993.09	2269.98	2017.14	4.472	PG001586(FORWARD)	AY810295.1	AAX26184.2	Schistosoma japonicum	NA	GO:0005515;GO:0030054;GO:0045202;GO:0045211	multiple pdz domain protein
>gi|60595675|gb|AY808500.1| Schistosoma japonicum SJCHGC04284 protein mRNA, partial cds	hypothetical protein		116.084	94.2821	97.3643	102.577	352.066	376.389	647.217	458.557	4.47038	CNUS0000099139.1(FORWARD)	AY808500.1	AAX24389.2	Schistosoma japonicum	K12581	GO:0003677;GO:0005634;GO:0006350;GO:0006355;GO:0008270	"SJCHGC06469 protein mRNA, partial cds"
>gi|60687599|gb|AY914912.1| Schistosoma japonicum SJCHGC00376 protein mRNA, complete cds	unknown		2103.68	3647.05	3436.24	3062.32	10011	11033.7	20006	13683.6	4.46837	PG007708(FORWARD)	AY914912.1	CAX75336.1	Schistosoma japonicum	NA	NA	hypothetical protein
>gi|56758825|gb|AY815821.1| Schistosoma japonicum SJCHGC00710 protein mRNA, complete cds	hypothetical protein		2788.2	3232.29	3256.54	3092.34	11284.9	15388.8	14769.5	13814.4	4.4673	PG003428(FORWARD)	AY815821.1	AAW27553.1	Schistosoma japonicum	NA	NA	SJCHGC00710 protein
>gi|60694993|gb|AY915539.1| Schistosoma japonicum SJCHGC07539 protein mRNA, partial cds	WD repeat-containing protein 96		429.081	153.54	454.202	345.608	1439.59	1464.23	1715.26	1539.69	4.45504	CNUS0000103804.1(FORWARD)	AY915539.1	AAX30760.2	Schistosoma japonicum	K11498	GO:0005515	hypothetical protein
>gi|226486755|emb|FN318727.1| Schistosoma japonicum isolate Anhui full length mRNA clone SJFCE2868.002|FSE001-P00033-D21, complete sequence	DUF3091 domain containing protein		152.009	562.23	353.092	355.777	1132.15	1330.26	2270.12	1577.51	4.434	Sja_S53119973(FORWARD)	FN318727	CAX74455.1	Schistosoma japonicum	NA	NA	"isolate Anhui full length mRNA clone SJFCE2868.002|FSE001-P00033-D21, complete sequence"	"isolate Anhui full length mRNA clone SJFCE2864.001|FSE001-P00004-L02, complete sequence"
>gi|60598143|gb|AY809732.1| Schistosoma japonicum SJCHGC04895 protein mRNA, partial cds	hypothetical protein		585.334	288.741	731.676	535.25	2071.04	2295.88	2726.18	2364.37	4.41732	CNUS0000098448.1(FORWARD)	AY809732.1	AAX25621.2	Schistosoma japonicum	NA	NA	hypothetical protein
>gi|56752732|gb|AY812846.1| Schistosoma japonicum SJCHGC08916 protein mRNA, complete cds	hypothetical protein		2696.32	942.684	2758.15	2132.39	8189.02	8879.23	11113.8	9394	4.40539	CNUS0000102694.1(FORWARD)	AY812846.1	AAW24578.1	Schistosoma japonicum	NA	GO:0005634	"isolate Anhui full length mRNA clone SJFCE5321|FSE001-P00028-A15, complete sequence"
>gi|60596156|gb|AY808739.1| Schistosoma japonicum SJCHGC05210 protein mRNA, partial cds	hypothetical protein		49.9386	40.8842	46.2555	45.6928	164.326	204.86	233.87	201.019	4.39936	CNUS0000104384.1(FORWARD)	AY808739.1	AAX24628.2	Schistosoma japonicum	K12581	GO:0005634;GO:0030154;GO:0006355;GO:0030238;GO:0016607;GO:0005737;GO:0005515;GO:0006350;GO:0003700	SJCHGC05210 protein
>gi|60598027|gb|AY809674.1| Schistosoma japonicum SJCHGC04533 protein mRNA, partial cds	Tensin-1	Yes	94.4894	111.629	150.151	118.757	363.18	641.676	557.965	520.941	4.38663	PG007773(FORWARD)	AY809674.1	AAX25563.2	Schistosoma japonicum	NA	GO:0005515;GO:0004721;GO:0005737	TNS1 protein
>gi|60595821|gb|AY808572.1| Schistosoma japonicum SJCHGC04349 protein mRNA, partial cds	hypothetical protein		22.953	16.4019	32.4279	23.9276	107.623	86.8351	118.117	104.192	4.35446	PG007466(FORWARD)	AY808572.1	AAX24461.2	Schistosoma japonicum	K04458	NA	SJCHGC07142 protein
>gi|60613689|gb|AY812725.1| Schistosoma japonicum SJCHGC06857 protein mRNA, partial cds	putative ubiquitin-protein ligase BRE1		1669.47	662.524	2291.91	1541.3	5020.08	6851.42	8129.54	6667.01	4.32557	CNUS0000099425.1(FORWARD)	AY812725.1	AAX28614.2	Schistosoma japonicum	K12581	GO:0004180;GO:0043275;GO:0008233;GO:0008237;GO:0006508;GO:0008270;GO:0016021;GO:0005886;GO:0016805	Ubiquitin-protein ligase BRE1
>gi|60601109|gb|AY811123.1| Schistosoma japonicum SJCHGC07918 protein mRNA, partial cds	Innexin unc-9	Yes	571.304	569.181	612.837	584.44	1999.66	2406.39	3160.64	2522.23	4.31563	CNUS0000104619.1(FORWARD)	AY811123.1	AAX27012.2	Schistosoma japonicum	NA	GO:0016020;GO:0005921;GO:0016021	innexin
>gi|257205819|emb|FN326837.1| Schistosoma japonicum isolate Anhui full length mRNA clone SJFCE4750|FSE001-P00006-M22, complete sequence	DUF3421 domain containing protein		2857.32	6389.49	3389.03	4211.95	17310.8	20373.5	16584.7	18089.6	4.29484	Sja_S53118495(FORWARD)	FN326837	CAX82561.1	Schistosoma japonicum	NA	NA	"isolate Anhui full length mRNA clone SJFCE4750|FSE001-P00006-M22, complete sequence"
>gi|56757294|gb|AY815087.1| Schistosoma japonicum SJCHGC04514 protein mRNA, complete cds	hypothetical protein		620.505	373.724	631.409	541.879	1905.45	2546.21	2502.19	2317.95	4.27762	CNUS0000102055.1(FORWARD)	AY815087.1	AAW26819.1	Schistosoma japonicum	NA	NA	hypothetical protein
>gi|60596129|gb|AY808726.1| Schistosoma japonicum SJCHGC07607 protein mRNA, partial cds	Guanine nucleotide-releasing factor 2	Yes	65.5532	13.7888	31.5741	36.972	234.732	126.953	112.567	158.084	4.27577	CNUS0000104931.1(FORWARD)	AY808726.1	AAX24615.2	Schistosoma japonicum	K06277	GO:0016020;GO:0007264;GO:0005622;GO:0005085;GO:0005737;GO:0051056	hypothetical protein
>gi|226478961|emb|FN317245.1| Schistosoma japonicum isolate Anhui full length mRNA clone SJFCE0863|FSE_104_26_B04, complete sequence	monocarboxylate transporter	Yes	75.6652	49.9375	79.5669	68.3899	318.713	284.294	267.483	290.163	4.24278	CNUS0000097796.1(FORWARD)	FN317245.1	CAX72976.1	Schistosoma japonicum	K08182	GO:0015711;GO:0016021;GO:0015355;GO:0005886	"isolate Anhui full length mRNA clone SJFCA2907.003|FSA001-P00026-P03, complete sequence"
>gi|60597137|gb|AY809229.1| Schistosoma japonicum SJCHGC08085 protein mRNA, partial cds	Otoferlin		1174.09	327.045	1037.43	846.186	3142.48	3393.42	4134.12	3556.67	4.20318	PG001398(FORWARD)	AY809229.1	AAX25118.2	Schistosoma japonicum	NA	GO:0005515;GO:0016021	hypothetical protein
>gi|56753520|gb|AY813232.1| Schistosoma japonicum SJCHGC03760 protein mRNA, complete cds	hypothetical protein		470.437	1045.07	511.881	675.796	3251.71	2622.18	2633.63	2835.84	4.19629	CNUS0000105257.1(FORWARD)	AY813232.1	AAW24964.1	Schistosoma japonicum	NA	NA	"SJCHGC06507 protein mRNA, complete cds"
>gi|56755955|gb|AY814424.1| Schistosoma japonicum SJCHGC03390 protein mRNA, complete cds	Dihydropyrimidinase-related protein 5		2573.5	1837.3	3180.61	2530.47	9963.15	8945.31	12868	10592.2	4.18584	CNUS0000098406.1(FORWARD)	AY814424.1	AAW26156.1	Schistosoma japonicum	K01464	GO:0046872;GO:0005737;GO:0016810	"Schistosoma japonicum SJCHGC00897 protein mRNA, complete cds"
>gi|60597793|gb|AY809557.1| Schistosoma japonicum SJCHGC05008 protein mRNA, partial cds	putative cation transporting ATPase		2994.13	1764.63	2193.7	2317.49	9746.08	9471.41	9812.08	9676.52	4.17544	Sja_S24186039(FORWARD)	AY809557	AAX25446.2	Schistosoma japonicum	NA	NA	SJCHGC08541 protein
>gi|56759345|gb|AY816081.1| Schistosoma japonicum SJCHGC01735 protein mRNA, complete cds	Innexin unc-9	Yes	325.522	307.506	447.904	360.311	1026.71	1622.21	1863.38	1504.1	4.17446	PG005329(FORWARD)	AY816081.1	AAW27813.1	Schistosoma japonicum	K00803	GO:0005921	crp1/csrp1/crip1
>gi|60602423|gb|AY811780.1| Schistosoma japonicum SJCHGC03675 protein mRNA, partial cds	MAGUK p55 subfamily member 7		188.167	334.183	188.533	236.961	761.233	1313.28	881.454	985.322	4.15816	PG000240(FORWARD)	AY811780.1	AAX27669.2	Schistosoma japonicum	NA	GO:0016020;GO:0005515;GO:0005524;GO:0005737;GO:0006163;GO:0004385	Collagen alpha-1(V) chain precursor
>gi|56754793|gb|AY813850.1| Schistosoma japonicum SJCHGC03234 protein mRNA, complete cds	Alpha-2-macroglobulin-like protein 1		34.3506	32.6441	72.3179	46.4375	214.562	156.363	207.676	192.867	4.15326	Sja_S23874564(FORWARD)	AY813850	AAW25582.1	Schistosoma japonicum	NA	NA	high-affinity octopamine transporter
>gi|56752572|gb|AY812768.1| Schistosoma japonicum SJCHGC09287 protein mRNA, complete cds	Titin	Yes	2572.65	1639.35	2381.79	2197.93	8112.62	8694.99	10566.6	9124.75	4.15152	Sja_S23875646(FORWARD)	AY812768	AAW24500.1	Schistosoma japonicum	K00907	GO:0007155;GO:0005515;GO:0016021;GO:0005886	"SJCHGC09287 protein mRNA, complete cds"
>gi|60597687|gb|AY809504.1| Schistosoma japonicum SJCHGC05653 protein mRNA, partial cds	NPDC1 domain containing protein		1573.76	1894.85	1990.66	1819.75	5815.6	8370.29	8456.33	7547.41	4.14749	PG002714(FORWARD)	AY809504.1	AAX25393.2	Schistosoma japonicum	NA	GO:0016021	hypothetical protein
>gi|60599228|gb|AY810274.1| Schistosoma japonicum SJCHGC01419 protein mRNA, partial cds	Aromatic-L-amino-acid decarboxylase		1070.6	1178.52	1285.92	1178.34	4145.45	5425.82	5077.82	4883.03	4.14398	CNUS0000105142.1(FORWARD)	AY810274.1	AAX26163.2	Schistosoma japonicum	K01593	GO:0019752;GO:0016831;GO:0004058;GO:0030170;GO:0006519	hypothetical protein
>gi|60599090|gb|AY810205.1| Schistosoma japonicum SJCHGC03405 protein mRNA, partial cds	Alpha-2-macroglobulin-like protein 1		1073.75	943.555	2048.58	1355.29	2988.26	6463.4	7339.77	5597.14	4.12984	CNUS0000101289.1(FORWARD)	AY810205.1	AAX26094.2	Schistosoma japonicum	K06530	GO:0016020;GO:0005515;GO:0005576;GO:0016021	macroglobulin/complement
>gi|226478751|emb|FN317140.1| Schistosoma japonicum isolate Anhui full length mRNA clone SJFCE0647|FSE_037_44_D06, complete sequence	Synaptotagmin-like protein 3	Yes	1259.12	1192.43	1463.9	1305.15	4542.08	5615.65	6008.89	5388.88	4.12893	Sja_S53123171(FORWARD)	FN317140	CAX72871.1	Schistosoma japonicum	NA	GO:0005515;GO:0008270	"isolate Anhui full length mRNA clone SJFCA4185|FSA001-P00020-G14, complete sequence"
>gi|60597251|gb|AY809286.1| Schistosoma japonicum SJCHGC06012 protein mRNA, partial cds	hypothetical protein		315.964	404.37	395.447	371.927	1300.94	1756.82	1548.9	1535.55	4.12865	CNUS0000101084.1(FORWARD)	AY809286.1	AAX25175.2	Schistosoma japonicum	NA	NA	SJCHGC03574 protein
>gi|226479219|emb|FN317374.1| Schistosoma japonicum isolate Anhui full length mRNA clone SJFCE1121|FSE_202_23_G03, complete sequence	protein tilB homolog		906.648	824.361	796.284	842.431	3581.9	3230.72	3603.05	3471.89	4.12127	Sja_S53122937(FORWARD)	FN317374	AAX26092.2	Schistosoma japonicum	K11092	NA	"isolate Anhui full length mRNA clone SJFCE0978|FSE_149_09_A02, complete sequence"
>gi|60599832|gb|AY810571.1| Schistosoma japonicum SJCHGC07728 protein mRNA, partial cds	Low affinity cationic amino acid transporter 2		1481	1268.81	833.212	1194.34	5269.29	4351.61	5110.12	4910.34	4.11133	CNUS0000103215.1(FORWARD)	AY810571.1	AAX26460.2	Schistosoma japonicum	K13866	GO:0006865;GO:0016021;GO:0005886;GO:0015171	cationic amino acid transporter
>gi|60595875|gb|AY808599.1| Schistosoma japonicum SJCHGC08201 protein mRNA, partial cds	Calcium/calmodulin-dependent protein kinase type 1G		629.876	211.178	503.293	448.115	1970.31	1585.05	1966.51	1840.62	4.10748	CNUS0000097409.1(FORWARD)	AY808599.1	AAX24488.2	Schistosoma japonicum	K00908	GO:0004674;GO:0005524;GO:0000166;GO:0004672;GO:0006468;GO:0016740	SJCHGC03371 protein
>gi|60599848|gb|AY810579.1| Schistosoma japonicum SJCHGC04325 protein mRNA, partial cds	Coiled-coil domain containing protein 37		239.917	191.93	224.411	218.752	862.444	837.943	989.78	896.722	4.09926	CNUS0000102497.1(FORWARD)	AY810579.1	ABA40340.1	Schistosoma japonicum	NA	NA	SJCHGC08224 protein
>gi|56753236|gb|AY813096.1| Schistosoma japonicum SJCHGC03552 protein mRNA, complete cds	G-protein coupled receptor fragment		86.7143	108.582	74.7871	90.0277	331.179	392.43	382.517	368.709	4.0955	CNUS0000102262.1(FORWARD)	AY813096.1	AAW24828.1	Schistosoma japonicum	K04284	GO:0007186;GO:0001584;GO:0004935;GO:0016021;GO:0005886;GO:0004930	SJCHGC07282 protein
>gi|60696457|gb|AY915628.1| Schistosoma japonicum SJCHGC08172 protein mRNA, partial cds	tyrosine protein kinase		45.1437	63.018	59.3369	55.8329	230.459	243.133	210.544	228.046	4.08443	CNUS0000107423.1(FORWARD)	AY915628.1	AAX30849.2	Schistosoma japonicum	NA	GO:0016020;GO:0007169;GO:0005524;GO:0016021;GO:0006468;GO:0005021	tyrosine kinase
>gi|60600086|gb|AY810698.1| Schistosoma japonicum SJCHGC08881 protein mRNA, partial cds	Mitochondrial sodium/hydrogen exchanger 9B2		900.044	681.147	1032.17	871.121	2693.13	3843.01	4078.87	3538.34	4.06182	CNUS0000104412.1(FORWARD)	AY810698.1	AAX26587.2	Schistosoma japonicum	NA	GO:0006812;GO:0015299;GO:0016021;GO:0055085	"SJCHGC04822 protein mRNA, partial cds"
>gi|28317856|gb|AY223379.1| Schistosoma japonicum clone ZZZ249 mRNA sequence	DUF3091 domain containing protein		108.562	199.318	97.4865	135.122	519.044	629.031	493.846	547.307	4.05046	PG004147(FORWARD)	AY223379.1	AAX27657.2	Schistosoma japonicum	NA	NA	SJCHGC02376 protein
>gi|56757800|gb|AY815309.1| Schistosoma japonicum SJCHGC03620 protein mRNA, complete cds	Ancient ubiquitous protein 1		606.49	456.121	678.267	580.293	1682.68	2285.05	3027.1	2331.61	4.01799	CNUS0000098275.1(FORWARD)	AY815309.1	AAW27041.1	Schistosoma japonicum	NA	GO:0005515;GO:0005622;GO:0007242;GO:0035023;GO:0005737;GO:0005089	hypothetical protein
>gi|56753002|gb|AY812981.1| Schistosoma japonicum SJCHGC01892 protein mRNA, complete cds	hypothetical protein		1073.49	4303.71	1047.88	2141.69	9188.15	7901.53	8718.08	8602.59	4.01673	Sja_S23875433(FORWARD)	AY812981	AAW24713.1	Schistosoma japonicum	NA	NA
>gi|60693398|gb|AY915459.1| Schistosoma japonicum SJCHGC06864 protein mRNA, complete cds	titin		1270.68	1325.76	1279.57	1292	3188.67	7348.64	5014.25	5183.86	4.01226	Sja_S24183254(FORWARD)	AY915459	ABA40859.1	Schistosoma japonicum	NA	GO:0007155;GO:0005515;GO:0016021;GO:0005886	"SJCHGC06864 protein mRNA, complete cds"
>gi|226489878|emb|FN319362.1| Schistosoma japonicum isolate Anhui full length mRNA clone SJFCE3242.001|FSE001-P00035-P07, complete sequence	BPTI/Kunitz family of serine protease inhibitor	Yes	341.223	349.882	293.028	328.044	1425.16	1291.15	1217.86	1311.39	3.9976	Sja_S53118736(FORWARD)	FN319362	CAX75090.1	Schistosoma japonicum	K06238	GO:0004867	"isolate Anhui full length mRNA clone SJFCE2762.003|FSE001-P00025-J13, complete sequence"
>gi|60599367|gb|AY810340.1| Schistosoma japonicum SJCHGC01885 protein mRNA, partial cds	myosin heavy chain	Yes	9696.38	3837.36	9134.62	7556.12	25388.5	32523.9	32448.1	30120.2	3.98619	CNUS0000100558.1(FORWARD)	AY810340.1	AAA29905.1	Schistosoma japonicum	K10352	GO:0005524;GO:0016459;GO:0003774;GO:0005737;GO:0006941;GO:0005524;GO:0003774;GO:0005737;GO:0005863;GO:0003779;GO:0005524;GO:0016459;GO:0003774;GO:0005737;GO:0005524;GO:0016459;GO:0003774;GO:0005737;GO:0003779;GO:0006941;GO:0005524;GO:0003774;GO:0005737;GO:0005863;GO:0005524;GO:0016459;GO:0003774;GO:0005737	myosin heavy chain
>gi|60601387|gb|AY811262.1| Schistosoma japonicum SJCHGC02708 protein mRNA, partial cds	Basic helix-loop-helix transcription factor scleraxis		980.55	1559.5	836.564	1125.54	4201.96	4725.97	4530.96	4486.3	3.98592	CNUS0000097793.1(FORWARD)	AY811262.1	AAX27151.2	Schistosoma japonicum	K09070	GO:0005634;GO:0003677;GO:0030154;GO:0006350;GO:0006355;GO:0007275;GO:0030528	SJCHGC02708 protein
>gi|60597987|gb|AY809654.1| Schistosoma japonicum SJCHGC07489 protein mRNA, partial cds	hypothetical protein		409.179	127.718	540.86	359.252	1159.63	1252.41	1880.9	1430.98	3.98321	CNUS0000096946.1(FORWARD)	AY809654.1	AAX25543.2	Schistosoma japonicum	K06665	NA	hypothetical protein
>gi|565070|gb|U11825.1|SJU11825 Schistosoma japonicum structural muscle protein paramyosin mRNA, complete cds	paramyosin	Yes	3092.61	995.561	2576.87	2221.68	8140.58	7546.55	10829.4	8838.84	3.97845	Sja_S23515814(FORWARD)	U11825	ABS19438.1	Schistosoma japonicum	K10352	GO:0003779;GO:0006941;GO:0005524;GO:0003774;GO:0005516;GO:0005737;GO:0005863;GO:0003779;GO:0006941;GO:0005524;GO:0003774;GO:0005516;GO:0005737;GO:0005863;GO:0003779;GO:0006941;GO:0005524;GO:0003774;GO:0005516;GO:0005737;GO:0005863	"structural muscle protein paramyosin mRNA, complete cds"
>gi|60596428|gb|AY808875.1| Schistosoma japonicum SJCHGC04685 protein mRNA, partial cds	hypothetical protein		130.022	96.7829	141.367	122.724	529.315	373.231	560.07	487.539	3.97265	CNUS0000096431.1(FORWARD)	AY808875.1	AAX24764.2	Schistosoma japonicum	K11665	GO:0005634;GO:0003677;GO:0006350;GO:0008270;GO:0016740	SJCHGC08578 protein
>gi|56756063|gb|AY814478.1| Schistosoma japonicum SJCHGC00609 protein mRNA, complete cds	alpha-tubulin N-acetyltransferase		771.567	821.468	619.682	737.572	2849.53	3343.85	2586.21	2926.53	3.96779	Sja_S23873936(FORWARD)	AY814478	AAW26210.1	Schistosoma japonicum	NA	NA	"SJCHGC00609 protein mRNA, complete cds"
>gi|60595579|gb|AY808459.1| Schistosoma japonicum SJCHGC08676 protein mRNA, partial cds	hypothetical protein		1287.97	1391.84	1577.2	1419	3960.12	6602.09	6289.97	5617.39	3.95869	CNUS0000102846.1(FORWARD)	AY808459.1	AAX24348.2	Schistosoma japonicum	K06631	GO:0005634;GO:0006355;GO:0007275;GO:0043565
>gi|226480807|emb|FN317772.1| Schistosoma japonicum isolate Anhui full length mRNA clone SJFCE1838|FSE001-P00026-F07, complete sequence	ELAV-like protein 2		109.064	268.445	175.594	184.368	494.936	804.825	888.488	729.416	3.95631	CNUS0000095549.1(FORWARD)	FN317772.1	CAX73501.1	Schistosoma japonicum	K13208	GO:0003676;GO:0003723	hypothetical protein
>gi|226489882|emb|FN319364.1| Schistosoma japonicum isolate Anhui full length mRNA clone SJFCE3242.003|FSE001-P00015-G15, complete sequence	hypothetical protein		109.959	212.133	236.405	186.165	777.2	577.398	853.041	735.88	3.95283	Sja_S53118734(FORWARD)	FN319364	CAX75092.1	Schistosoma japonicum	NA	NA	"isolate Anhui full length mRNA clone SJFCE3314.001|FSE_183_30_F04, complete sequence"
>gi|60597141|gb|AY809231.1| Schistosoma japonicum SJCHGC09315 protein mRNA, partial cds	Neurogenic locus notch protein-like protein		486.536	197.117	458.865	380.839	1469.58	1310.47	1717.15	1499.07	3.93623	CNUS0000097935.1(FORWARD)	AY809231.1	AAX25120.2	Schistosoma japonicum	K06051	GO:0030154;GO:0005515;GO:0007275;GO:0005509;GO:0016021;GO:0007219;GO:0005886	SJCHGC08522 protein
>gi|60598239|gb|AY809780.1| Schistosoma japonicum SJCHGC08281 protein mRNA, partial cds	Dual 3',5'-cyclic-AMP and -GMP phosphodiesterase 11	Yes	185.845	56.8001	231.784	158.143	510.862	552.092	802.672	621.875	3.93236	CNUS0000097418.1(FORWARD)	AY809780.1	AAX25669.2	Schistosoma japonicum	K01120	GO:0007165;GO:0004114	SJCHGC08691 protein
>gi|60597007|gb|AY809164.1| Schistosoma japonicum SJCHGC03891 protein mRNA, partial cds	hypothetical protein		919.444	833.075	668.125	806.881	3062.79	3543.14	2911.96	3172.63	3.93197	CNUS0000100220.1(FORWARD)	AY809164.1	AAX25053.2	Schistosoma japonicum	NA	GO:0016020;GO:0016021	SJCHGC06174 protein
>gi|56753614|gb|AY813278.1| Schistosoma japonicum SJCHGC05042 protein mRNA, complete cds	Coiled-coil domain containing protein 173		2041.16	1054.93	2333.74	1809.94	6359.88	7960.82	7004.31	7108.34	3.92738	CNUS0000098717.1(FORWARD)	AY813278.1	AAW25010.1	Schistosoma japonicum	K13173	GO:0005737	hypothetical protein
>gi|56759359|gb|AY816088.1| Schistosoma japonicum SJCHGC04845 protein mRNA, complete cds	hypothetical protein		1185.8	1990.13	1520.98	1565.64	5655.64	5581.39	7137.86	6124.97	3.91213	CNUS0000107341.1(FORWARD)	AY816088.1	AAW27820.1	Schistosoma japonicum	NA	NA	SJCHGC04773 protein
>gi|60600364|gb|AY810837.1| Schistosoma japonicum SJCHGC02618 protein mRNA, partial cds	Excitatory amino acid transporter		537.212	440.081	583.269	520.187	1958.35	1795.01	2349.79	2034.38	3.91087	CNUS0000106936.1(FORWARD)	AY810837.1	AAX26726.2	Schistosoma japonicum	K05613	GO:0006835;GO:0016020;GO:0017153	SJCHGC06535 protein
>gi|56754392|gb|AY813652.1| Schistosoma japonicum SJCHGC01661 protein mRNA, complete cds	Group XV phospholipase A2		2889.61	2739.15	3610.34	3079.7	13362.7	9282.3	13437.2	12027.4	3.90538	CNUS0000102837.1(FORWARD)	AY813652.1	AAW25384.1	Schistosoma japonicum	K06129	GO:0008203;GO:0004607	plasma membrane calcium-transporting atpase
>gi|226487577|emb|FN318931.1| Schistosoma japonicum isolate Anhui full length mRNA clone SJFCE3005.001|FSE001-P00019-E05, complete sequence	Dehydrogenase/reductase SDR family member 1		5589.72	7059.89	6097.07	6248.89	21293.9	25556.3	26251.7	24367.3	3.89946	Sja_S53119563(FORWARD)	FN318931	CAX74659.1	Schistosoma japonicum	K11163	GO:0016491;GO:0008152;GO:0055114	"isolate Anhui full length mRNA clone SJFCE3005.001|FSE001-P00019-E05, complete sequence"
>gi|60596512|gb|AY808917.1| Schistosoma japonicum SJCHGC09610 protein mRNA, partial cds	putative insect origin recognition complex subunit		181.864	75.4747	149.802	135.714	556.843	486.087	543.802	528.911	3.89726	CNUS0000103951.1(FORWARD)	AY808917.1	AAX24806.2	Schistosoma japonicum	NA	GO:0005515;GO:0007156;GO:0005509;GO:0016021;GO:0005886	fras1 related extracellular matrix protein
>gi|60597297|gb|AY809309.1| Schistosoma japonicum SJCHGC08020 protein mRNA, partial cds	hypothetical protein		365.097	96.8668	274.954	245.639	916.713	1026.58	917.168	953.488	3.88166	CNUS0000105592.1(FORWARD)	AY809309.1	AAX25198.2	Schistosoma japonicum	NA	NA	SJCHGC06012 protein
>gi|60601487|gb|AY811312.1| Schistosoma japonicum SJCHGC08106 protein mRNA, partial cds	Ras-like protein family member 12		446.875	414.915	352.423	404.738	1311.01	1932.83	1462.97	1568.94	3.87643	PG007070(FORWARD)	AY811312.1	AAX27201.2	Schistosoma japonicum	K10955	GO:0007264;GO:0005622;GO:0005525;GO:0005886	SJCHGC08106 protein
>gi|60597551|gb|AY809436.1| Schistosoma japonicum SJCHGC05132 protein mRNA, partial cds	Serine/threonine-protein kinase NIM1		3206.94	2935	2968.89	3036.94	11407.8	11567	12320.4	11765.1	3.87398	CNUS0000100518.1(FORWARD)	AY809436.1	AAX25325.2	Schistosoma japonicum	K08798	GO:0046872;GO:0005515;GO:0004674;GO:0005524;GO:0006468;GO:0005737	hypothetical protein
>gi|226473551|emb|FN315729.1| Schistosoma japonicum isolate Anhui full length mRNA clone SJFCA3774.002|FSA001-P00017-N09, complete sequence	22.6kD tegumental associated antigen		211.48	255.912	271.053	246.148	1024.46	823.905	992.991	947.118	3.84775	PG001824(FORWARD)	FN315729.1	CAX71461.1	Schistosoma japonicum	NA	NA	Tropomyosin-2
>gi|60604999|gb|AY812268.1| Schistosoma japonicum SJCHGC05259 protein mRNA, partial cds	Lactadherin		564.705	828.22	445.327	612.751	2531.07	2114.1	2426.25	2357.14	3.84681	CNUS0000104615.1(FORWARD)	AY812268.1	AAX28157.2	Schistosoma japonicum	K03902	GO:0016020;GO:0007155;GO:0005515;GO:0005576;GO:0016021	SJCHGC05259 protein
>gi|226480857|emb|FN317797.1| Schistosoma japonicum isolate Anhui full length mRNA clone SJFCE1887|FSE001-P00028-P21, complete sequence	putative chromosome segregation protein SMC		1407.21	773.583	1252.27	1144.35	4432.16	4000	4754.03	4395.4	3.84094	Sja_S53122118(FORWARD)	FN317797	CAX73526.1	Schistosoma japonicum	K02331	GO:0003779;GO:0005524;GO:0016459;GO:0003774;GO:0005737	"isolate Anhui full length mRNA clone SJFCE1883|FSE001-P00028-L10, complete sequence"
>gi|257216379|emb|FN326671.1| Schistosoma japonicum isolate Anhui full length mRNA clone SJFCE4348|FSE_061_88_H11, complete sequence	nicotinic acetylcholine receptor non-alpha subunit precursor	Yes	153.208	157.464	84.3433	131.672	430.242	640.662	442.128	504.344	3.83032	Sja_S53111886(FORWARD)	FN326671	CAX82395.1	Schistosoma japonicum	K04809	GO:0005892;GO:0030054;GO:0006811;GO:0004889;GO:0016021;GO:0005886;GO:0045202;GO:0030594	"isolate Anhui full length mRNA clone SJFCE4348|FSE_061_88_H11, complete sequence"
>gi|60597569|gb|AY809445.1| Schistosoma japonicum SJCHGC07133 protein mRNA, partial cds	hypothetical protein		85.7101	239.588	159.664	161.654	565.901	633.118	657.012	618.677	3.82717	CNUS0000106749.1(FORWARD)	AY809445.1	AAX25334.2	Schistosoma japonicum	NA	GO:0016020	hypothetical protein
>gi|60598537|gb|AY809929.1| Schistosoma japonicum SJCHGC04783 protein mRNA, partial cds	Serine/threonine-protein kinase PAK mbt		172.826	37.5345	107.105	105.822	504.771	377.825	330.531	404.376	3.82129	CNUS0000098929.1(FORWARD)	AY809929.1	AAX25818.2	Schistosoma japonicum	K05736	GO:0005634;GO:0004674;GO:0005524;GO:0006468;GO:0005737	SJCHGC04783 protein
>gi|60601041|gb|AY811089.1| Schistosoma japonicum SJCHGC03994 protein mRNA, partial cds	hypothetical protein		700.004	453.781	427.794	527.193	2802.5	1813.11	1412.08	2009.23	3.81118	CNUS0000101363.1(FORWARD)	AY811089.1	AAX26978.2	Schistosoma japonicum	NA	NA	SJCHGC03994 protein
>gi|60596226|gb|AY808774.1| Schistosoma japonicum SJCHGC06393 protein mRNA, partial cds	Zinc finger protein 746		752.844	248.154	956.897	652.631	2615.32	1944.22	2892.27	2483.94	3.80604	CNUS0000096370.1(FORWARD)	AY808774.1	ABA39890.1	Schistosoma japonicum	NA	NA	SJCHGC06393 protein
>gi|60598127|gb|AY809724.1| Schistosoma japonicum SJCHGC08691 protein mRNA, partial cds	hypothetical protein		198.261	147.211	213.857	186.443	426.624	973.338	720.549	706.837	3.79117	PG015143(FORWARD)	AY809724.1	AAX25613.2	Schistosoma japonicum	NA	NA	hypothetical protein
>gi|196482362|gb|EZ000170.2| TSA: Schistosoma japonicum SJCHGC01715 unknown mRNA, mRNA sequence	hypothetical protein		1513.86	1108.29	1640.11	1420.76	3687.75	5774	6687.28	5383.01	3.78884	Sja_S45451804(FORWARD)	EZ000170	ACE06950.1	Schistosoma japonicum	NA	NA	SJCHGC01715 unknown mRNA
>gi|217069785|gb|DQ643829.2| Schistosoma japonicum signaling protein wnt4 precursor, mRNA, complete cds	protein Wnt-4		559.846	358.982	399.006	439.278	1565.5	1526.44	1898.49	1663.48	3.78684	Sja_S38982486(FORWARD)	DQ643829	ABG73038.1	Schistosoma japonicum	K00408	GO:0007223;GO:0007275;GO:0005576;GO:0004871;GO:0005578
>gi|226490225|emb|FN313621.1| Schistosoma japonicum isolate Anhui full length mRNA clone SJFCA0076|FSA_077_32_H04, complete sequence	Cyclin-dependent kinase-like 1		148.792	227.529	223.5	199.94	500.622	948.385	822.021	757.009	3.78617	Sja_S53118642(FORWARD)	FN313621	CAX69355.1	Schistosoma japonicum	K08824	GO:0005634;GO:0005524;GO:0006355;GO:0006468;GO:0005737;GO:0007067;GO:0004693;GO:0051301;GO:0006350;GO:0004707;GO:0007049	"TonB box, N-terminal,domain-containing protein"
>gi|60596526|gb|AY808924.1| Schistosoma japonicum SJCHGC03795 protein mRNA, partial cds	hypothetical protein		898.651	329.694	648.25	625.532	1921.55	2735.53	2440.52	2365.86	3.78217	CNUS0000095535.1(FORWARD)	AY808924.1	AAX24813.2	Schistosoma japonicum	K12581	GO:0016020;GO:0005634;GO:0005515;GO:0005524;GO:0008233	hypothetical protein
>gi|60601951|gb|AY811544.1| Schistosoma japonicum SJCHGC04869 protein mRNA, partial cds	cGMP-dependent protein kinase 1		888.598	409.769	1199.27	832.547	3092.77	2854.45	3492.77	3146.66	3.77956	Sja_S24184052(FORWARD)	AY811544	AAX27433.2	Schistosoma japonicum	K07376	GO:0001932;GO:0030552;GO:0007165;GO:0006468;GO:0005952	"SJCHGC04634 protein mRNA, partial cds"
>gi|226487715|emb|FN319000.1| Schistosoma japonicum isolate Anhui full length mRNA clone SJFCE3048.002|FSE_094_64_H08, complete sequence	Solute carrier family 2, facilitated glucose transporter member 1		4287.11	3438.42	3215.1	3646.88	13749.6	14239.4	13353.4	13780.8	3.7788	PG015645(FORWARD)	FN319000.1	CAX70220.1	Schistosoma japonicum	K07299	GO:0016020;GO:0022891;GO:0055085;GO:0005215;GO:0006810;GO:0016021	solute carrier family 2
>gi|50261454|gb|AY615815.1| Schistosoma japonicum tyrosine hydrolase-like mRNA, partial sequence	Tyrosine hydroxylase		50.5117	95.1263	68.8369	71.4916	271.961	296.41	239.991	269.454	3.76903	Sja_S23515016(FORWARD)	AY615815.1	NA	Schistosoma japonicum	K00501	GO:0004505;GO:0005506;GO:0006559
>gi|56754105|gb|AY813510.1| Schistosoma japonicum SJCHGC06729 protein mRNA, complete cds	hypotheticial protein		899.848	1569.49	1299.73	1256.36	3372.64	5648.34	5171.87	4730.95	3.76561	CNUS0000104793.1(FORWARD)	AY813510.1	AAW25242.1	Schistosoma japonicum	K08287	NA	drug efflux protein-related
>gi|226480555|emb|FN317645.1| Schistosoma japonicum isolate Anhui full length mRNA clone SJFCE1595|FSE001-P00015-N08, complete sequence	Neuronal calcium sensor 2	Yes	261.885	421.58	296.019	326.495	979.186	1504.83	1197.41	1227.14	3.75853	Sja_S53122269(FORWARD)	FN317645	CAX73375.1	Schistosoma japonicum	K13764	GO:0005509	"isolate Anhui full length mRNA clone SJFCE1086|FSE_186_32_H04, complete sequence"
>gi|257216469|emb|FN326716.1| Schistosoma japonicum isolate Anhui full length mRNA clone SJFCE4483|FSE_152_80_H10, complete sequence	Vesicular acetylcholine transporter		27.103	39.6739	32.9451	33.2407	107.194	144.418	122.792	124.801	3.75448	Sja_S53111841(FORWARD)	FN326716	CAX82448.1	Schistosoma japonicum	K08155	GO:0016020;GO:0031410;GO:0016021;GO:0006836	"isolate Anhui full length mRNA clone SJFCE4483|FSE_152_80_H10, complete sequence"
>gi|60605333|gb|AY812435.1| Schistosoma japonicum SJCHGC04178 protein mRNA, partial cds	Synaptopodin 2-like protein		2051.93	2267	1965.02	2094.65	6660.89	7689.16	9233.84	7861.3	3.75304	PG007245(FORWARD)	AY812435.1	AAX28324.2	Schistosoma japonicum	K10705	GO:0005515	SJCHGC04178 protein
>gi|226468641|emb|FN320623.1| Schistosoma japonicum isolate Anhui full length mRNA clone SJFCE3644.001|FSE001-P00004-B06, complete sequence	Tropomyosin-2	Yes	258.123	414.529	289.555	320.736	686.944	1492.96	1429.98	1203.3	3.75167	Sja_S53128226(FORWARD)	FN320623	CAX76349.1	Schistosoma japonicum	K10373	GO:0003779;GO:0005737;GO:0005856;GO:0003779;GO:0005737;GO:0003779;GO:0005737;GO:0005856;GO:0003779;GO:0005737;GO:0005856;GO:0003779;GO:0005737;GO:0005856;GO:0003779;GO:0005737;GO:0005856;GO:0003779;GO:0005737;GO:0005856;GO:0003779;GO:0005737;GO:0005856;GO:0003779;GO:0005737;GO:0003779;GO:0005737;GO:0003779;GO:0005737;GO:0005856;GO:0003779;GO:0005737;GO:0005856;GO:0003779;GO:0005737;GO:0005856;GO:…	SJCHGC06552 protein
>gi|56755124|gb|AY814010.1| Schistosoma japonicum SJCHGC07372 protein mRNA, complete cds	hypothetical protein		207.777	118.59	212.423	179.597	618.71	629.67	769.57	672.65	3.74534	CNUS0000106119.1(FORWARD)	AY814010.1	AAW25742.1	Schistosoma japonicum	NA	NA	SJCHGC08888 protein
>gi|60602535|gb|AY811836.1| Schistosoma japonicum SJCHGC04843 protein mRNA, partial cds	Protein stoned-B		173.374	41.3511	279.37	164.698	617.791	622.47	605.863	615.375	3.73637	CNUS0000097762.1(FORWARD)	AY811836.1	AAX27725.2	Schistosoma japonicum	K11826	GO:0016020;GO:0008565;GO:0030131;GO:0016192;GO:0006886;GO:0030117;GO:0005515;GO:0005794;GO:0005905;GO:0006461	stoned-related
>gi|60603057|gb|AY812097.1| Schistosoma japonicum SJCHGC02335 protein mRNA, partial cds	hypothetical protein		411.539	271.551	542.799	408.63	1132.09	1713.87	1727.35	1524.44	3.73061	CNUS0000096435.1(FORWARD)	AY812097.1	AAX27986.2	Schistosoma japonicum	K13513	GO:0005515	SJCHGC02335 protein
>gi|56752662|gb|AY812813.1| Schistosoma japonicum SJCHGC06780 protein mRNA, complete cds	hypothetical protein		3240.85	3648.45	4453.62	3780.97	9636.69	16110	16497	14081.2	3.72424	Sja_S23875601(FORWARD)	AY812813	AAW24545.1	Schistosoma japonicum	K09541	GO:0005212	"SJCHGC06780 protein mRNA, complete cds"
>gi|56752724|gb|AY812842.1| Schistosoma japonicum SJCHGC09447 protein mRNA, complete cds	MAGUK p55 subfamily member 7		954.258	778.548	595.695	776.167	2897.6	3354.76	2412.75	2888.37	3.72133	Sja_S23875572(FORWARD)	AY812842	AAW24574.1	Schistosoma japonicum	K06091	GO:0016020;GO:0005515;GO:0005524;GO:0005737;GO:0006163;GO:0004385	"isolate Anhui full length mRNA clone SJFCE4894|FSE001-P00013-A21, complete sequence"
>gi|56758511|gb|AY815664.1| Schistosoma japonicum SJCHGC09482 protein mRNA, complete cds	PDZ and LIM domain protein		2610.97	3509.62	2567.18	2895.92	8727.17	12348.9	11205.6	10760.5	3.71576	CNUS0000105413.1(FORWARD)	AY815664.1	AAW27396.1	Schistosoma japonicum	K01768	GO:0005856;GO:0005515;GO:0008270;GO:0005737	"SJCHGC03302 protein mRNA, complete cds"
>gi|60595210|gb|AY808337.1| Schistosoma japonicum SJCHGC03189 protein mRNA, partial cds	Sodium/potassium-transporting ATPase subunit alpha	Yes	486.013	194.397	374.913	351.774	1341.69	1236.44	1338.17	1305.43	3.71099	CNUS0000105729.1(FORWARD)	AY808337.1	AAX09623.1	Schistosoma japonicum	K01539	GO:0000287;GO:0006813;GO:0008152;GO:0015662;GO:0005524;GO:0006812;GO:0005391;GO:0015077;GO:0016021;GO:0005886;GO:0006814	SJCHGC01735 protein
>gi|60601277|gb|AY811207.1| Schistosoma japonicum SJCHGC04480 protein mRNA, partial cds	putative rhodopsin-like orphan GPCR		56.9815	26.6019	51.1603	44.9146	135.826	173.772	188.342	165.98	3.69546	CNUS0000099182.1(FORWARD)	AY811207.1	AAX27096.2	Schistosoma japonicum	NA	GO:0007186;GO:0016021;GO:0005886;GO:0004930	"SJCHGC09070 protein mRNA, partial cds"
>gi|226487917|emb|FN319898.1| Schistosoma japonicum isolate Anhui full length mRNA clone SJFCE3456.001|FSE001-P00008-M13, complete sequence	hypothetical protein		1858.9	2627.25	1878.34	2121.5	5988.42	8872.84	8614.33	7825.2	3.68853	PG000392(FORWARD)	FN319898.1	AAP05944.1	Schistosoma japonicum	NA	NA
>gi|60600681|gb|AY810909.1| Schistosoma japonicum SJCHGC05299 protein mRNA, partial cds	T-box transcription factor TBX2		33.3798	22.1264	42.2901	32.5988	94.9911	123.731	141.825	120.182	3.68672	CNUS0000097435.1(FORWARD)	AY810909.1	AAX26798.2	Schistosoma japonicum	K10176	GO:0003700;GO:0045449;GO:0005634;GO:0006355	SJCHGC05299 protein
>gi|56755096|gb|AY813996.1| Schistosoma japonicum SJCHGC04468 protein mRNA, complete cds	hypothetical protein		656.525	1001.15	440.32	699.331	2577.39	2401.55	2751.25	2576.73	3.68456	Sja_S23874418(FORWARD)	AY813996	AAW25728.1	Schistosoma japonicum	NA	GO:0016020	"SJCHGC04468 protein mRNA, complete cds"
>gi|60595755|gb|AY808539.1| Schistosoma japonicum SJCHGC07139 protein mRNA, partial cds	PDZ domain protein		209.835	175.705	203.231	196.257	622.7	690.544	855.749	722.998	3.68393	PG011450(FORWARD)	AY808539.1	AAX24428.2	Schistosoma japonicum	K13804	GO:0005515	PDZ domain protein
>gi|60598982|gb|AY810151.1| Schistosoma japonicum SJCHGC07130 protein mRNA, partial cds	muscleblind-like protein		1864.27	985.362	1546.86	1465.5	7634.32	2996.4	5545.86	5392.19	3.67943	CNUS0000103338.1(FORWARD)	AY810151.1	AAX26040.2	Schistosoma japonicum	K12129	GO:0003676;GO:0008270	SJCHGC04214 protein
>gi|60605091|gb|AY812314.1| Schistosoma japonicum SJCHGC05569 protein mRNA, partial cds	hypothetical protein		1215.28	708.04	1302.4	1075.24	3054.46	4302.8	4504.42	3953.89	3.67722	PG003881(FORWARD)	AY812314.1	AAX28203.2	Schistosoma japonicum	K01228	GO:0005515;GO:0005524;GO:0005737	SJCHGC05569 protein
>gi|60597207|gb|AY809264.1| Schistosoma japonicum SJCHGC07619 protein mRNA, partial cds	BTB/POZ domain containing protein 6		2051.19	658.199	1772.44	1493.94	5843.27	4206.27	6417.77	5489.1	3.67424	CNUS0000095828.1(FORWARD)	AY809264.1	AAX25153.2	Schistosoma japonicum	K10478	GO:0003779;GO:0005737;GO:0006512	btb/poz domain containing protein
>gi|60599034|gb|AY810177.1| Schistosoma japonicum SJCHGC03252 protein mRNA, partial cds	dynein heavy chain 5, axonemal-like		587.734	294.978	424.257	435.656	1554.29	1289.75	1955.37	1599.8	3.67216	CNUS0000097716.1(FORWARD)	AY810177.1	AAX26066.2	Schistosoma japonicum	K10408	GO:0003779;GO:0006941;GO:0005524;GO:0003774;GO:0005516;GO:0005737;GO:0005863	SJCHGC07130 protein
>gi|60597255|gb|AY809288.1| Schistosoma japonicum SJCHGC08558 protein mRNA, partial cds	DUF2838 domain containing protein		1198.14	1627.9	1562.46	1462.83	3005.6	5849.32	7240.61	5365.18	3.66766	CNUS0000100034.1(FORWARD)	AY809288.1	AAX25177.2	Schistosoma japonicum	NA	GO:0016020;GO:0016021;GO:0016020;GO:0016021;GO:0016021;GO:0016020;GO:0016021	hypothetical protein
>gi|60693683|gb|AY915475.1| Schistosoma japonicum SJCHGC07002 protein mRNA, partial cds	Peroxidasin		1829.96	845.985	1768.71	1481.55	5509.56	4904.51	5875.46	5429.84	3.66497	CNUS0000100015.1(FORWARD)	AY915475.1	AAX30696.2	Schistosoma japonicum	K04309	GO:0016020;GO:0020037;GO:0005515;GO:0004601;GO:0009053;GO:0005506;GO:0005509;GO:0016021;GO:0042744	peroxidasin
>gi|60602739|gb|AY811938.1| Schistosoma japonicum SJCHGC05951 protein mRNA, partial cds	Jagged-1a precursor		1310.9	1506.65	1994.01	1603.85	4042.29	7060.28	6520.49	5874.35	3.66265	CNUS0000100482.1(FORWARD)	AY811938.1	AAX27827.2	Schistosoma japonicum	K02599	GO:0007154;GO:0016020;GO:0005515	ran binding protein 9-related
>gi|56754910|gb|AY813906.1| Schistosoma japonicum SJCHGC03873 protein mRNA, complete cds	Type II inositol 1,4,5-trisphosphate 5-phosphatase		513.756	321.408	363.95	399.705	1669.25	1274.22	1437.81	1460.43	3.65376	PG007365(FORWARD)	AY813906.1	AAW25638.1	Schistosoma japonicum	K01106	GO:0004437	SJCHGC06729 protein
>gi|60597095|gb|AY809208.1| Schistosoma japonicum SJCHGC08522 protein mRNA, partial cds	hypothetical protein		124.782	160.565	175.835	153.727	574.093	449.122	658.776	560.663	3.64713	CNUS0000099565.1(FORWARD)	AY809208.1	AAX25097.2	Schistosoma japonicum	NA	NA	hypothetical protein
>gi|56759395|gb|AY816106.1| Schistosoma japonicum SJCHGC03662 protein mRNA, complete cds	Multidrug resistance protein	Yes	1047.04	470.805	819.561	779.134	2586.18	2947.98	2961.94	2832.03	3.63484	CNUS0000101608.1(FORWARD)	AY816106.1	AAW27838.1	Schistosoma japonicum	K05658	GO:0005319;GO:0005524;GO:0009276;GO:0006869;GO:0016021;GO:0042626;GO:0005886	multidrug resistance protein
>gi|60605627|gb|AY812472.1| Schistosoma japonicum SJCHGC03957 protein mRNA, partial cds	Sperm-associated antigen 16 protein		499.734	156.269	421.973	359.325	1337.99	1200.08	1370.51	1302.86	3.62585	CNUS0000104709.1(FORWARD)	AY812472.1	AAX28361.2	Schistosoma japonicum	K12862	GO:0005856;GO:0006810;GO:0005874;GO:0005737	hypothetical protein
>gi|60597965|gb|AY809643.1| Schistosoma japonicum SJCHGC05354 protein mRNA, partial cds	hypothetical protein		1366.85	2664.83	1664.78	1898.82	5713.42	7632.84	7256.75	6867.67	3.61681	PG002265(FORWARD)	AY809643.1	AAX25532.2	Schistosoma japonicum	NA	NA	hypothetical protein
>gi|60596248|gb|AY808785.1| Schistosoma japonicum SJCHGC05232 protein mRNA, partial cds	hypothetical protein		1588.04	876.55	964.958	1143.18	3131.92	3204.72	6062.56	4133.07	3.6154	CNUS0000103892.1(FORWARD)	AY808785.1	AAX24674.2	Schistosoma japonicum	NA	GO:0005515;GO:0005524;GO:0005737	SJCHGC05232 protein
>gi|60597821|gb|AY809571.1| Schistosoma japonicum SJCHGC06388 protein mRNA, partial cds	Papilin		311.356	718.036	397.01	475.467	1113.79	2136.68	1883.69	1711.38	3.59937	Sja_S24186025(FORWARD)	AY809571	AAX25460.2	Schistosoma japonicum	NA	GO:0004867;GO:0005576	"SJCHGC06388 protein mRNA, partial cds"
>gi|226486945|emb|FN319611.1| Schistosoma japonicum isolate Anhui full length mRNA clone SJFCE3348.004|FSE001-P00013-I04, complete sequence	DUF3091 domain containing protein		1345.45	977.472	1359.84	1227.59	5123.39	3927.48	4171.03	4407.3	3.59021	PG015311(FORWARD)	FN319611.1	CAX75338.1	Schistosoma japonicum	NA	NA	hypothetical protein
>gi|56752846|gb|AY812903.1| Schistosoma japonicum SJCHGC08438 protein mRNA, complete cds	multiple pdz domain protein		503.531	236.219	556.834	432.195	1316.14	1587.35	1730.86	1544.79	3.57428	CNUS0000102473.1(FORWARD)	AY812903.1	AAW24635.1	Schistosoma japonicum	NA	GO:0005515;GO:0030054;GO:0045202;GO:0045211	multiple pdz domain protein
>gi|60600925|gb|AY811031.1| Schistosoma japonicum SJCHGC07379 protein mRNA, partial cds	WD repeat-containing protein 52		441.639	126.876	533.21	367.242	970.201	981.395	1978.53	1310.04	3.56725	PG012020(FORWARD)	AY811031.1	AAX26920.2	Schistosoma japonicum	K02331	GO:0003779;GO:0006941;GO:0005524;GO:0003774;GO:0005516;GO:0005737;GO:0005863	sodium-dependent neurotransmitter transporter
>gi|56754016|gb|AY813467.1| Schistosoma japonicum SJCHGC06614 protein mRNA, complete cds	Calponin-3	Yes	1064.21	1766.34	1360.67	1397.07	2488.89	6726.64	5709.17	4974.9	3.56094	CNUS0000104379.1(FORWARD)	AY813467.1	AAW25199.1	Schistosoma japonicum	NA	GO:0005515	SJCHGC03760 protein
>gi|56755142|gb|AY814019.1| Schistosoma japonicum SJCHGC08335 protein mRNA, complete cds	hypothetical protein		1181.53	459.574	1051.23	897.446	3200.15	3413.74	2970.11	3194.67	3.55974	CNUS0000103476.1(FORWARD)	AY814019.1	AAW25751.1	Schistosoma japonicum	NA	NA	"SJCHGC06899 protein mRNA, complete cds"
>gi|60602859|gb|AY811998.1| Schistosoma japonicum SJCHGC08190 protein mRNA, partial cds	leucine-rich repeat-containing protein 50,		582.478	421.226	609.199	537.635	1326.39	2121.59	2255.84	1901.27	3.53637	CNUS0000106386.1(FORWARD)	AY811998.1	AAV41489.1	Schistosoma japonicum	NA	NA	Sm50 protein
>gi|60597029|gb|AY809175.1| Schistosoma japonicum SJCHGC07928 protein mRNA, partial cds	putative ubiquitin carboxyl-terminal hydrolase FAF-X		52.98	28.7634	59.7692	47.1709	169.702	132.333	198.283	166.772	3.53549	CNUS0000098427.1(FORWARD)	AY809175.1	AAX25064.2	Schistosoma japonicum	K11840	GO:0004221;GO:0006511	ubiquitin-specific peptidase 9X (C19 family)
>gi|56756702|gb|AY814791.1| Schistosoma japonicum SJCHGC07335 protein mRNA, complete cds	5-hydroxytryptamine receptor 1		362.354	75.6974	377.195	271.749	942.292	924.81	1014.44	960.514	3.53456	PG002985(FORWARD)	AY814791.1	AAW26523.1	Schistosoma japonicum	K04163	GO:0007186;GO:0016021	"SJCHGC01470 protein mRNA, complete cds"
>gi|56753823|gb|AY813377.1| Schistosoma japonicum SJCHGC05700 protein mRNA, complete cds	Semaphorin-5A		2099.96	946.559	2327.37	1791.3	5975.56	5649.29	7360.13	6328.33	3.53282	CNUS0000106731.1(FORWARD)	AY813377.1	AAW25109.1	Schistosoma japonicum	NA	NA	hypothetical protein
>gi|60613486|gb|AY812720.1| Schistosoma japonicum SJCHGC06709 protein mRNA, partial cds	A disintegrin and metalloproteinase with thrombospondin motifs 3		163.211	218.993	256.503	212.902	547.073	821.388	884.013	750.825	3.52662	Sja_S24187473(FORWARD)	AY812720	AAX28609.2	Schistosoma japonicum	K08619	GO:0006508;GO:0004222;GO:0008233;GO:0008270;GO:0005576;GO:0005578	"SJCHGC06709 protein mRNA, partial cds"
>gi|60600140|gb|AY810725.1| Schistosoma japonicum SJCHGC08269 protein mRNA, partial cds	Kinesin-like protein KIF6		229.271	33.013	194.601	152.295	448.89	468.02	693.795	536.902	3.52541	CNUS0000104795.1(FORWARD)	AY810725.1	AAX26614.2	Schistosoma japonicum	K10397	GO:0007018;GO:0005874;GO:0005524;GO:0003777	SJCHGC02485 protein
>gi|226479283|emb|FN317406.1| Schistosoma japonicum isolate Anhui full length mRNA clone SJFCE1174|FSE_227_78_F10, complete sequence	hypothetical protein		420.032	646.058	370.918	479.003	1628.2	1945.95	1481.85	1685.33	3.51842	Sja_S53122905(FORWARD)	FN317406	CAX73137.1	Schistosoma japonicum	NA	NA	"isolate Anhui full length mRNA clone SJFCE1142|FSE_213_86_F11, complete sequence"
>gi|56753438|gb|AY813191.1| Schistosoma japonicum SJCHGC02862 protein mRNA, complete cds	API5 domain containing protein		3283.98	2252.13	4179.93	3238.68	8207.1	11435.1	14530.7	11391	3.51716	PG010826(FORWARD)	AY813191.1	AAW24923.1	Schistosoma japonicum	NA	NA	hypothetical protein
>gi|60605209|gb|AY812373.1| Schistosoma japonicum SJCHGC07236 protein mRNA, partial cds	hypothetical protein		225.345	94.6872	287.723	202.585	663.528	668.909	787.901	706.779	3.4888	CNUS0000096568.1(FORWARD)	AY812373.1	AAX28262.2	Schistosoma japonicum	K04349	GO:0005515;GO:0005215;GO:0006810;GO:0016020	SJCHGC07236 protein
>gi|60596232|gb|AY808777.1| Schistosoma japonicum SJCHGC03634 protein mRNA, partial cds	hypothetical protein		1278.06	921.307	1240.97	1146.78	3277.97	3784.53	4921.7	3994.73	3.48344	CNUS0000097077.1(FORWARD)	AY808777.1	AAX24666.2	Schistosoma japonicum	K08869	GO:0005875;GO:0007017	hypothetical protein
>gi|56756664|gb|AY814773.1| Schistosoma japonicum SJCHGC02563 protein mRNA, complete cds	hypothetical protein		2642.76	3359.11	3921.8	3307.89	8236	12458.6	13757.7	11484.1	3.47173	CNUS0000105298.1(FORWARD)	AY814773.1	AAW26505.1	Schistosoma japonicum	NA	NA	SJCHGC02563 protein
>gi|56755959|gb|AY814426.1| Schistosoma japonicum SJCHGC05256 protein mRNA, complete cds	Endoplasmin	Yes	1632.16	611.425	1344.88	1196.15	3583.93	4193.74	4655.49	4144.39	3.46476	CNUS0000096523.1(FORWARD)	AY814426.1	AAW26158.1	Schistosoma japonicum	K07375	NA	endoplasmin
>gi|60596713|gb|AY809017.1| Schistosoma japonicum SJCHGC03165 protein mRNA, partial cds	pupative chlorite dismutase		480.831	163.968	479.447	374.749	937.913	1259.06	1680.14	1292.37	3.44863	CNUS0000099521.1(FORWARD)	AY809017.1	AAX24906.2	Schistosoma japonicum	K03546	GO:0007267	"SJCHGC04193 protein mRNA, partial cds"
>gi|60596504|gb|AY808913.1| Schistosoma japonicum SJCHGC03151 protein mRNA, partial cds	TIR domain containing protein		251.074	180.367	228.396	219.946	679.438	813.972	778.146	757.186	3.44261	CNUS0000095996.1(FORWARD)	AY808913.1	AAX24802.2	Schistosoma japonicum	NA	NA	protein tyrosine kinase
>gi|60604250|gb|AY812242.1| Schistosoma japonicum SJCHGC04016 protein mRNA, partial cds	Pleckstrin homology domain containing family G member 6		332.379	153.919	416.247	300.848	835.875	991.418	1273.26	1033.52	3.43535	PG003162(FORWARD)	AY812242.1	AAX28131.2	Schistosoma japonicum	K11341	GO:0046872;GO:0005515;GO:0005622;GO:0007242;GO:0035023;GO:0005737;GO:0005089	SJCHGC04016 protein
>gi|60605389|gb|AY812463.1| Schistosoma japonicum SJCHGC09372 protein mRNA, partial cds	Tenascin-X		2098.51	819.237	1930.19	1615.98	4881.82	5858.87	5904.98	5548.56	3.43356	CNUS0000100859.1(FORWARD)	AY812463.1	AAX28352.2	Schistosoma japonicum	K06252	GO:0005515;GO:0005509	egf-like domain protein
>gi|196475674|gb|EZ000172.2| TSA: Schistosoma japonicum SJCHGC01863 unknown mRNA, mRNA sequence	calponin homolog	Yes	3727.98	4750.55	3882.92	4120.48	11055	16443.2	14812.1	14103.5	3.42277	CNUS0000101280.1(FORWARD)	EZ000172.2	ACE06952.1	Schistosoma japonicum	K06084	GO:0003779;GO:0031032;GO:0005516	unknown
>gi|56759537|gb|AY816177.1| Schistosoma japonicum SJCHGC04408 protein mRNA, complete cds	Pleckstrin homology domain containing family A member 3		1220.78	2312.03	1894.05	1808.95	4274.2	7621.67	6647.84	6181.24	3.41703	Sja_S23872238(FORWARD)	AY816177	AAW27909.1	Schistosoma japonicum	K08051	GO:0016020;GO:0006810	"SJCHGC04408 protein mRNA, complete cds"
>gi|60605101|gb|AY812319.1| Schistosoma japonicum SJCHGC06613 protein mRNA, partial cds	cAMP-dependent protein kinase catalytic subunit alpha		1785.26	1632.23	1413.72	1610.41	5155.5	5566.05	5765.02	5495.52	3.4125	Sja_S24187874(FORWARD)	AY812319	AAX28208.2	Schistosoma japonicum	K04345	GO:0016020;GO:0016021	"SJCHGC06613 protein mRNA, partial cds"
>gi|60689400|gb|AY915236.1| Schistosoma japonicum SJCHGC03756 protein mRNA, partial cds	putative rab-2,4,14		3878.15	4983.88	3904.34	4255.45	13202.2	15716.6	14605.4	14508.1	3.40929	PG004468(FORWARD)	AY915236.1	ABA40808.1	Schistosoma japonicum	K07976	GO:0005525;GO:0005622;GO:0007264;GO:0015031	rab-2414
>gi|60687539|gb|AY914882.1| Schistosoma japonicum dynein light chain 2 mRNA, complete cds	dynein light chain 2		342.779	613.986	438.204	464.99	1553.09	1032.73	2169.35	1585.06	3.4088	CNUS0000096200.1(FORWARD)	AY914882.1	AAX30103.1	Schistosoma japonicum	K10418	GO:0005874;GO:0030286;GO:0003777;GO:0007017;GO:0005737	dynein light chain 2
>gi|60695009|gb|AY915540.1| Schistosoma japonicum SJCHGC07540 protein mRNA, partial cds	Leishmanolysin-like peptidase		340.39	466.889	255.576	354.285	1096.38	1527.1	989.285	1204.26	3.39911	CNUS0000105557.1(FORWARD)	AY915540.1	ABA40872.1	Schistosoma japonicum	K13539	GO:0016020;GO:0007155;GO:0006508;GO:0005515;GO:0004222;GO:0008233;GO:0008270;GO:0005737	invadolysin (M08 family)
>gi|60595957|gb|AY808640.1| Schistosoma japonicum SJCHGC07993 protein mRNA, partial cds	hypothetical protein		260.536	64.7726	239.96	188.423	546.183	709.678	665.204	640.355	3.3985	CNUS0000095499.1(FORWARD)	AY808640.1	AAX24529.2	Schistosoma japonicum	K12581	NA	hypothetical protein
>gi|60597165|gb|AY809243.1| Schistosoma japonicum SJCHGC07562 protein mRNA, partial cds	Tyrosine-protein kinase transmembrane receptor Ror		369.468	213.387	405.424	329.426	1069.13	1236.84	1051.39	1119.12	3.39717	CNUS0000103414.1(FORWARD)	AY809243.1	AAX25132.2	Schistosoma japonicum	K05122	GO:0004714;GO:0005524;GO:0005887;GO:0006468;GO:0007169;GO:0017147;GO:0004672;GO:0004713;GO:0004674	otoferlin
>gi|226466579|emb|FN313691.1| Schistosoma japonicum isolate Anhui full length mRNA clone SJFCA0211|FSA001-P00002-M11, complete sequence	cytoplasmic dynein light chain		2241.96	2986.74	1887.75	2372.15	7310.51	7650.46	9186.81	8049.26	3.39324	CNUS0000105622.1(FORWARD)	FN313691.1	AAW25858.1	Schistosoma japonicum	K10418	GO:0005874;GO:0030286;GO:0003777;GO:0007017;GO:0005737
>gi|60606584|gb|AY812507.1| Schistosoma japonicum SJCHGC08289 protein mRNA, partial cds	nicotinic acetylcholine receptor alpha subunit precursor	Yes	56.7861	30.4398	46.8724	44.6994	132.092	199.189	122.779	151.353	3.38602	PG012178(FORWARD)	AY812507.1	AAR84359.1	Schistosoma japonicum	K04809	GO:0006811;GO:0016021;GO:0016020;GO:0005230;GO:0006810;GO:0045211;GO:0004889;GO:0005216	nicotinic acetylcholine receptor alpha subunit precursor
>gi|60607958|gb|AY812550.1| Schistosoma japonicum SJCHGC07792 protein mRNA, partial cds	Synaptopodin 2-like protein		2503.25	1975.52	1801.98	2093.58	6987.91	6424.88	7735.47	7049.42	3.36715	CNUS0000105537.1(FORWARD)	AY812550.1	AAX28439.2	Schistosoma japonicum	K09186	GO:0005856;GO:0005515;GO:0008270;GO:0005737	hypothetical protein
>gi|60701969|gb|AY915917.1| Schistosoma japonicum YptC4 mRNA, partial cds	putative rab-2,4,14		2479.21	3572.06	2332.29	2794.52	8873.08	9987.62	9300.39	9387.03	3.35908	CNUS0000100990.1(FORWARD)	AY915917.1	ABA40921.1	Schistosoma japonicum	K07976	GO:0005525;GO:0005622;GO:0007264;GO:0015031	rab-2414
>gi|56754454|gb|AY813683.1| Schistosoma japonicum SJCHGC07977 protein mRNA, complete cds	delphilin		752.203	598.668	712.274	687.715	2320.64	2000.12	2603.41	2308.06	3.35612	CNUS0000107394.1(FORWARD)	AY813683.1	AAW25415.1	Schistosoma japonicum	NA	GO:0005515	SJCHGC07977 protein
>gi|226479817|emb|FN317474.1| Schistosoma japonicum isolate Anhui full length mRNA clone SJFCE1292|FSE001-P00003-C13, complete sequence	Four and a half LIM domains protein 3		1916.33	3189.01	1918.95	2341.43	7479.42	8114.17	7966.42	7853.34	3.35408	CNUS0000100834.1(FORWARD)	FN317474.1	CAX73205.1	Schistosoma japonicum	K04511	GO:0005634;GO:0005515;GO:0006350;GO:0006355;GO:0007275;GO:0043565;GO:0008270;GO:0003700	"isolate Anhui full length mRNA clone SJFCE1174|FSE_227_78_F10, complete sequence"
>gi|226467739|emb|FN314013.1| Schistosoma japonicum isolate Anhui full length mRNA clone SJFCA2175.002|FSA_113_21_E03, complete sequence	notch		2835.44	3808.17	2706.76	3116.79	8019.64	11694.9	11617.6	10444.1	3.3509	Sja_S53128677(FORWARD)	FN314013	CAX69746.1	Schistosoma japonicum	K02599	GO:0016020;GO:0005515;GO:0007275;GO:0005509;GO:0016021	Bestrophin-2 (Vitelliform macular dystrophy 2-like protein 1)
>gi|60601263|gb|AY811200.1| Schistosoma japonicum SJCHGC03841 protein mRNA, partial cds	Coiled-coil domain containing protein 37		1213.62	741.704	1201.28	1052.2	3163.81	3314.04	4072.49	3516.78	3.34231	PG002051(FORWARD)	AY811200.1	AAX27089.2	Schistosoma japonicum	NA	NA	hypothetical protein
>gi|60596506|gb|AY808914.1| Schistosoma japonicum SJCHGC08468 protein mRNA, partial cds	hypothetical protein		195.179	54.2022	189.096	146.159	581.853	410.012	473.395	488.42	3.34171	CNUS0000101207.1(FORWARD)	AY808914.1	AAX24803.2	Schistosoma japonicum	NA	NA	SJCHGC08468 protein
>gi|56756758|gb|AY814819.1| Schistosoma japonicum SJCHGC02678 protein mRNA, complete cds	Lysosome-associated membrane glycoprotein (Lamp)		825.636	1462.97	969.668	1086.09	3799	3560.87	3480.95	3613.61	3.32716	CNUS0000106473.1(FORWARD)	AY814819.1	AAW26551.1	Schistosoma japonicum	NA	NA	SJCHGC05672 protein
>gi|60605317|gb|AY812427.1| Schistosoma japonicum SJCHGC03392 protein mRNA, partial cds	EF-hand, calcium binding motif containing protein		28.7084	27.9871	53.9446	36.88	90.864	122.619	154.551	122.678	3.32641	CNUS0000099276.1(FORWARD)	AY812427.1	AAX28316.2	Schistosoma japonicum	NA	NA	SJCHGC03392 protein
>gi|60696963|gb|AY915653.1| Schistosoma japonicum SJCHGC08408 protein mRNA, complete cds	EF-hand, calcium binding motif containing protein		915.15	1538.02	1171.9	1208.35	3510.26	3648.9	4897.04	4018.73	3.32579	PG000988(FORWARD)	AY915653.1	AAX30874.1	Schistosoma japonicum	NA	GO:0005509	SJCHGC08408 protein
>gi|60596152|gb|AY808737.1| Schistosoma japonicum SJCHGC06390 protein mRNA, partial cds	Collagen alpha-1(XV) chain		2314.2	1726.7	2635.04	2225.31	5925.59	8385.25	7845.07	7385.3	3.31877	CNUS0000104596.1(FORWARD)	AY808737.1	AAX24626.2	Schistosoma japonicum	K06823	GO:0005198;GO:0007155;GO:0031012;GO:0005488	SJCHGC06390 protein
>gi|56757901|gb|AY815359.1| Schistosoma japonicum SJCHGC05163 protein mRNA, complete cds	cAMP-dependent protein kinase type II regulatory subunit		706.232	814.731	805.994	775.653	1808.89	3308.21	2571.17	2562.76	3.304	Sja_S23873055(FORWARD)	AY815359	AAW27091.1	Schistosoma japonicum	K04739	GO:0001932;GO:0005952;GO:0008603	SJCHGC01726 protein
>gi|189503131|gb|EZ000167.1| TSA: Schistosoma japonicum SJCHGC01187 unknown mRNA, mRNA sequence	hypothetical protein		3075.85	6725.92	4072.55	4624.77	14179.5	17859.8	13740.9	15260.1	3.29963	Sja_S45451807(FORWARD)	EZ000167	ACE06947.1	Schistosoma japonicum	NA	GO:0005515	SJCHGC01187 unknown mRNA
>gi|257205695|emb|FN326775.1| Schistosoma japonicum isolate Anhui full length mRNA clone SJFCE4634|FSE001-P00001-P16, complete sequence	DUF389 domain containing protein		267.254	140.731	314.454	240.813	732.65	950.45	697.131	793.41	3.29471	Sja_S53118557(FORWARD)	FN326775	CAX82499.1	Schistosoma japonicum	NA	GO:0006810;GO:0016021;GO:0005886	"isolate Anhui full length mRNA clone SJFCE4634|FSE001-P00001-P16, complete sequence"
>gi|56755442|gb|AY814169.1| Schistosoma japonicum SJCHGC02250 protein mRNA, complete cds	surface protein PspC		2927.7	1398.22	2378.05	2234.66	6381.62	6323.41	9341.92	7348.98	3.28864	Sja_S23874245(FORWARD)	AY814169	AAW25901.1	Schistosoma japonicum	NA	NA	SJCHGC03404 protein
>gi|60597855|gb|AY809588.1| Schistosoma japonicum SJCHGC08274 protein mRNA, partial cds	TPR repeat protein		283.796	153.726	142.411	193.311	598.006	904.256	403.203	635.155	3.28567	PG010716(FORWARD)	AY809588.1	AAX25477.2	Schistosoma japonicum	K00281	GO:0005515	hypothetical protein
>gi|226479237|emb|FN317383.1| Schistosoma japonicum isolate Anhui full length mRNA clone SJFCE1133|FSE_207_87_G11, complete sequence	myotubularin protein		386.42	288.204	460.302	378.309	1100.16	1114.01	1514.22	1242.8	3.28514	Sja_S53122928(FORWARD)	FN317383	CAX73114.1	Schistosoma japonicum	NA	GO:0004437;GO:0046839	"isolate Anhui full length mRNA clone SJFCE1121|FSE_202_23_G03, complete sequence"
>gi|226477885|emb|FN316919.1| Schistosoma japonicum isolate Anhui full length mRNA clone SJFCA3969|FSA_110_42_B06, complete sequence	Ectonucleotide pyrophosphatase/phosphodiesterase family member 5	Yes	4030.47	3924.64	3611.94	3855.68	9531.34	13884.5	14415.3	12610.4	3.2706	Sja_S53123604(FORWARD)	FN316919.1	CAX72650.1	Schistosoma japonicum	K01175	GO:0016020;GO:0008152;GO:0016787;GO:0016021;GO:0016020;GO:0008152;GO:0016787;GO:0016021	"isolate Anhui full length mRNA clone SJFCA3951|FSA_072_67_C09, complete sequence"
>gi|60596614|gb|AY808968.1| Schistosoma japonicum SJCHGC07631 protein mRNA, partial cds	hypothetical protein		67.8314	85.6192	47.2792	66.9099	179.763	237.25	238.52	218.511	3.26575	CNUS0000100690.1(FORWARD)	AY808968.1	AAX24857.2	Schistosoma japonicum	K04462	GO:0005622;GO:0008270	SJCHGC07631 protein
>gi|60690835|gb|AY915310.1| Schistosoma japonicum SJCHGC04572 protein mRNA, partial cds	BTB/POZ domain containing protein		6060.39	3164.84	7454.95	5560.06	14516	18559.5	21347.6	18141	3.26274	CNUS0000103186.1(FORWARD)	AY915310.1	AAX30531.2	Schistosoma japonicum	K10478	NA	SJCHGC04572 protein
>gi|28317929|gb|AY223452.1| Schistosoma japonicum clone ZZZ469 mRNA sequence	16 kDa calcium-binding protein		2199.16	3951.78	2919.08	3023.34	6875.75	10980.2	11623.1	9826.35	3.25016	Sja_S23515078(FORWARD)	AY223452.1	AAP06488.1	Schistosoma japonicum	K02183	GO:0005509	clone ZZZ469 mRNA sequence
>gi|60597737|gb|AY809529.1| Schistosoma japonicum SJCHGC03925 protein mRNA, partial cds	Glypican-5	Yes	656.224	412.8	710.478	593.167	1927.6	1740.84	2110.92	1926.45	3.24774	CNUS0000104950.1(FORWARD)	AY809529.1	AAX25418.2	Schistosoma japonicum	NA	GO:0005887;GO:0005576;GO:0031225;GO:0005886;GO:0005578	SJCHGC09018 protein
>gi|60598543|gb|AY809932.1| Schistosoma japonicum SJCHGC04907 protein mRNA, partial cds	Glycogenin-1		74.4323	31.7967	107.53	71.2531	153.668	285.63	253.018	230.772	3.23876	CNUS0000099794.1(FORWARD)	AY809932.1	AAX25821.2	Schistosoma japonicum	K00750	GO:0005978;GO:0016051;GO:0008466	SJCHGC04907 protein
>gi|60603145|gb|AY812141.1| Schistosoma japonicum SJCHGC04931 protein mRNA, partial cds	DUF4140 domain containing protein		117.519	70.4142	179.616	122.516	362.226	313.02	512.518	395.921	3.23158	CNUS0000100084.1(FORWARD)	AY812141.1	AAX28030.2	Schistosoma japonicum	K08333	GO:0016020;GO:0009986;GO:0005618;GO:0006508;GO:0008233;GO:0005576;GO:0016021;GO:0008270;GO:0016020;GO:0009986;GO:0005618;GO:0006508;GO:0008233;GO:0005576;GO:0016021;GO:0008270	hypothetical protein
>gi|60600270|gb|AY810790.1| Schistosoma japonicum SJCHGC08507 protein mRNA, partial cds	zinc finger protein		213.094	153.576	194.4	187.023	727.212	445.934	638.406	603.851	3.22875	CNUS0000102477.1(FORWARD)	AY810790.1	AAX26679.2	Schistosoma japonicum	K09207	GO:0005634;GO:0003677;GO:0006350;GO:0006355;GO:0005622;GO:0008270	zinc finger protein
>gi|60602867|gb|AY812002.1| Schistosoma japonicum SJCHGC05738 protein mRNA, partial cds	Protein broad-minded		741.114	378.154	521.239	546.836	2054.33	1622.67	1612.19	1763.06	3.22412	Sja_S24188191(FORWARD)	AY812002.1	AAX27891.2	Schistosoma japonicum	K13412	GO:0005524;GO:0006468;GO:0008270;GO:0007242;GO:0019992;GO:0004697;GO:0005737	Collagen alpha-1(V) chain precursor
>gi|60601051|gb|AY811094.1| Schistosoma japonicum SJCHGC08497 protein mRNA, partial cds	Protein broad-minded		236.697	126.072	221.302	194.69	642.416	528.469	711.993	627.626	3.22372	PG009532(FORWARD)	AY811094.1	AAX26983.2	Schistosoma japonicum	NA	NA
>gi|60600348|gb|AY810829.1| Schistosoma japonicum SJCHGC06535 protein mRNA, partial cds	hypothetical protein		2378.91	782.354	2484.52	1881.93	7272.45	4658.11	6148.74	6026.43	3.20226	CNUS0000100924.1(FORWARD)	AY810829.1	AAX26718.2	Schistosoma japonicum	K10592	GO:0016020;GO:0005576	serine/threonine protein kinase
>gi|60595979|gb|AY808651.1| Schistosoma japonicum SJCHGC03895 protein mRNA, partial cds	Ancient ubiquitous protein 1		2114.87	1226.94	2288.39	1876.74	4464.01	5740.55	7823.23	6009.26	3.20198	CNUS0000104308.1(FORWARD)	AY808651.1	AAX24540.2	Schistosoma japonicum	NA	GO:0005515;GO:0005622;GO:0007242;GO:0035023;GO:0005737;GO:0005089	serine/threonine protein kinase
>gi|60596430|gb|AY808876.1| Schistosoma japonicum SJCHGC08755 protein mRNA, partial cds	FRAS1-related extracellular matrix protein	Yes	99.1705	85.2181	145.081	109.823	240.716	413.807	399.726	351.416	3.19983	CNUS0000097086.1(FORWARD)	AY808876.1	AAX24765.2	Schistosoma japonicum	K08115	GO:0005488	"SJCHGC04959 protein mRNA, partial cds"
>gi|56753016|gb|AY812988.1| Schistosoma japonicum SJCHGC06507 protein mRNA, complete cds	Cyclin-dependent kinase-like 1		38.6383	112.275	89.7972	80.237	193.746	286.221	290.045	256.671	3.19891	Sja_S23875426(FORWARD)	AY812988	AAW24720.1	Schistosoma japonicum	K08824	GO:0005634;GO:0005524;GO:0006355;GO:0006468;GO:0005737;GO:0004693;GO:0006350;GO:0004707	SJCHGC05047 protein
>gi|60598459|gb|AY809890.1| Schistosoma japonicum SJCHGC09449 protein mRNA, partial cds	85/88 kDa calcium-independent phospholipase A2		1827.61	1317.05	2192.51	1779.06	4111.51	5882.06	7068.92	5687.5	3.19692	Sja_S24185706(FORWARD)	AY809890	AAX25779.2	Schistosoma japonicum	K01047	GO:0005737	"SJCHGC09449 protein mRNA, partial cds"
>gi|60599162|gb|AY810241.1| Schistosoma japonicum SJCHGC06170 protein mRNA, partial cds	putative chromosome segregation protein SMC		6507.5	1908.29	6001.69	4805.83	13855.7	15938.3	16277.4	15357.1	3.19552	CNUS0000098230.1(FORWARD)	AY810241.1	AAX26130.2	Schistosoma japonicum	K10352	GO:0003779;GO:0006941;GO:0005524;GO:0003774;GO:0005516;GO:0005737;GO:0005863	hypothetical protein
>gi|56758575|gb|AY815696.1| Schistosoma japonicum SJCHGC08655 protein mRNA, complete cds	hypothetical protein		1354.77	1824.3	2264.21	1814.43	4140.17	5331.73	7884.09	5785.33	3.18852	CNUS0000101830.1(FORWARD)	AY815696.1	AAW27428.1	Schistosoma japonicum	NA	NA	"SJCHGC04516 protein mRNA, complete cds"
>gi|60598489|gb|AY809905.1| Schistosoma japonicum SJCHGC03869 protein mRNA, partial cds	Tolloid-like protein 1	Yes	129.42	27.5872	124.991	93.9995	340.145	236.578	321.935	299.553	3.18675	CNUS0000095843.1(FORWARD)	AY809905.1	AAX25794.2	Schistosoma japonicum	K09608	GO:0006508;GO:0008237;GO:0008233;GO:0005509;GO:0008270;GO:0005576	"SJCHGC04402 protein mRNA, partial cds"
>gi|60597901|gb|AY809611.1| Schistosoma japonicum SJCHGC05365 protein mRNA, partial cds	hypothetical protein		873.417	330.876	743.646	649.313	1859.26	1998.1	2325.62	2060.99	3.17411	Sja_S24185985(FORWARD)	AY809611	AAX25500.2	Schistosoma japonicum	NA	GO:0016020;GO:0005576;GO:0016021	"SJCHGC05365 protein mRNA, partial cds"
>gi|60602667|gb|AY811902.1| Schistosoma japonicum SJCHGC02238 protein mRNA, partial cds	Syntenin-1		3337.59	4554.64	2515.15	3469.13	11382.7	10439.7	11205.8	11009.4	3.17353	CNUS0000099068.1(FORWARD)	AY811902.1	AAX27791.2	Schistosoma japonicum	K04531	GO:0016020;GO:0005515	SJCHGC02238 protein
>gi|56754384|gb|AY813648.1| Schistosoma japonicum SJCHGC06531 protein mRNA, complete cds	hypotheticial protein		256.435	549.941	538.218	448.198	841.207	1875.93	1533.96	1417.03	3.16162	CNUS0000095737.1(FORWARD)	AY813648.1	AAW25380.1	Schistosoma japonicum	NA	NA	hypothetical protein
>gi|60597971|gb|AY809646.1| Schistosoma japonicum SJCHGC04699 protein mRNA, partial cds	Dystrobrevin alpha		201.258	74.9572	120.03	132.082	559.858	308.008	382.188	416.685	3.15475	Sja_S24185950(FORWARD)	AY809646.1	ABA40317.1	Schistosoma japonicum	NA	NA	"SJCHGC04699 protein mRNA, partial cds"
>gi|60597263|gb|AY809292.1| Schistosoma japonicum SJCHGC05762 protein mRNA, partial cds	hypothetical protein		327.79	164.224	421.015	304.343	1026.04	832.03	1012.58	956.886	3.14411	Sja_S24186304(FORWARD)	AY809292.1	AAX25181.2	Schistosoma japonicum	NA	GO:0016020;GO:0006810;GO:0005515;GO:0005737
>gi|60597243|gb|AY809282.1| Schistosoma japonicum SJCHGC08205 protein mRNA, partial cds	homeobox protein extradenticle		347.254	87.6312	239.912	224.933	808.369	523.587	788.026	706.66	3.14165	CNUS0000097867.1(FORWARD)	AY809282.1	AAX25171.2	Schistosoma japonicum	K01178	GO:0005634;GO:0003677;GO:0006355;GO:0005622;GO:0008270	SJCHGC09315 protein
>gi|226467537|emb|FN313911.1| Schistosoma japonicum isolate Anhui full length mRNA clone SJFCA0560|FSA001-P00030-J13, complete sequence	Frag1/DRAM/Sfk1 family member		653.002	1043.06	627.654	774.573	2173.5	2278.43	2837.64	2429.86	3.13703	Sja_S53128778(FORWARD)	FN313911.1	CAX69645.1	Schistosoma japonicum	NA	GO:0005524;GO:0016021;GO:0016740;GO:0005886	hypothetical protein
>gi|60602833|gb|AY811985.1| Schistosoma japonicum SJCHGC07934 protein mRNA, partial cds	hypothetical protein		374.448	156.951	384.136	305.178	737.572	891.931	1231.37	953.625	3.12481	CNUS0000101529.1(FORWARD)	AY811985.1	AAX27874.2	Schistosoma japonicum	K06665	NA	SJCHGC07934 protein
>gi|226467601|emb|FN313943.1| Schistosoma japonicum isolate Anhui full length mRNA clone SJFCA0601|FSA001-P00032-P01, complete sequence	putative claudin		800.341	1661.97	1264.22	1242.18	2549	4401.14	4668.98	3873.04	3.11795	Sja_S53128746(FORWARD)	FN313943.1	CAX69677.1	Schistosoma japonicum	NA	GO:0016021;GO:0005886
>gi|56758315|gb|AY815566.1| Schistosoma japonicum SJCHGC02117 protein mRNA, complete cds	Dentin sialophosphoprotein precursor		9570.52	7240.26	7982.7	8264.5	24101.8	24539.8	28305.6	25649.1	3.10352	CNUS0000105895.1(FORWARD)	AY815566.1	CAX75169.1	Schistosoma japonicum	K02621	GO:0016020;GO:0016021	"SJCHGC05163 protein mRNA, complete cds"
>gi|257215849|emb|FN330860.1| Schistosoma japonicum isolate Anhui partial mRNA clone SJFCE1590|FSE001-P00015-L23	calpain	Yes	97.1069	145.645	115.112	119.288	421.738	369.084	319.1	369.974	3.10152	CNUS0000096566.1(FORWARD)	FN330860.1	BAA74718.1	Schistosoma japonicum	K01367	GO:0004198;GO:0006508;GO:0008233;GO:0005509;GO:0005622	calpain
>gi|60600993|gb|AY811065.1| Schistosoma japonicum SJCHGC07450 protein mRNA, partial cds	Protocadherin-12	Yes	541.405	277.724	467.379	428.836	1350.54	1272.03	1364.79	1329.12	3.09937	PG007967(FORWARD)	AY811065.1	AAX26954.2	Schistosoma japonicum	K04600	GO:0005509;GO:0007156;GO:0016020;GO:0005886;GO:0007155	SJCHGC04415 protein
>gi|226469371|emb|FN314432.1| Schistosoma japonicum isolate Anhui full length mRNA clone SJFCA2966.002|FSA001-P00029-K21, complete sequence	Phospholipid scramblase 3		562.388	1048.87	393.989	668.417	2910.76	1870.42	1427.93	2069.7	3.09643	CNUS0000101812.1(FORWARD)	FN314432.1	CAX70164.1	Schistosoma japonicum	NA	NA	"isolate Anhui full length mRNA clone SJFCA2892.001|FSA_128_40_H05, complete sequence"
>gi|60596266|gb|AY808794.1| Schistosoma japonicum SJCHGC04959 protein mRNA, partial cds	Sodium leak channel non-selective protein		996.105	613.932	1240.82	950.284	2805.31	3002.3	3017.88	2941.83	3.09574	Sja_S24186802(FORWARD)	AY808794	AAX24683.2	Schistosoma japonicum	NA	GO:0016020;GO:0006813;GO:0005249;GO:0006816;GO:0030955;GO:0005515;GO:0005509;GO:0016021;GO:0005262;GO:0008076	guanine-nucleotide-exchange-factor
>gi|60694087|gb|AY915497.1| Schistosoma japonicum SJCHGC07154 protein mRNA, partial cds	hypothetical protein		52.8633	29.2332	68.8978	50.3314	124.638	125.467	216.129	155.411	3.08775	CNUS0000098459.1(FORWARD)	AY915497.1	AAX30718.2	Schistosoma japonicum	K08287	GO:0005634;GO:0006355;GO:0007275;GO:0043565;GO:0003700
>gi|60602679|gb|AY811908.1| Schistosoma japonicum SJCHGC07953 protein mRNA, partial cds	ran binding protein 9-related		509.387	172.808	357.396	346.531	1034.38	1153.18	1016.02	1067.86	3.08157	CNUS0000106135.1(FORWARD)	AY811908.1	AAX27797.2	Schistosoma japonicum	NA	GO:0005515	SJCHGC03880 protein
>gi|60701887|gb|AY915913.1| Schistosoma japonicum T-cell-stimulating antigen mRNA, complete cds	putative dynein light chain	Yes	3257.67	4447.96	2884.95	3530.19	9863.97	12219.6	10534.2	10872.6	3.07989	PG009490(FORWARD)	AY915913.1	AAX31134.1	Schistosoma japonicum	K10418	GO:0005875;GO:0007017	T-cell-stimulating antigen
>gi|159023691|gb|EU221240.1| Schistosoma japonicum high voltage-activated calcium channel beta subunit CavB mRNA, complete cds	high voltage-activated calcium channel beta subunit CavB		96.3822	122.026	98.4891	105.632	247.931	313.637	413.045	324.871	3.07549	Sja_S41489464(FORWARD)	EU221240	ABW87269.1	Schistosoma japonicum	K04863	GO:0016020;GO:0005515;GO:0005509;GO:0005245;GO:0006811	"high voltage-activated calcium channel beta subunit CavB mRNA, complete cds.~~"
>gi|257206719|emb|FN327264.1| Schistosoma japonicum isolate Anhui full length mRNA clone SJFCE5519|FSE001-P00035-O15, complete sequence	coiled-coil domain containing 96		1555.72	748.966	1911.54	1405.41	3577.04	4768.2	4615.76	4320.33	3.07407	Sja_S53118070(FORWARD)	FN327264	CAX82988.1	Schistosoma japonicum	K02331	GO:0005515;GO:0005737	"isolate Anhui full length mRNA clone SJFCE5519|FSE001-P00035-O15, complete sequence"
>gi|56757140|gb|AY815010.1| Schistosoma japonicum SJCHGC01726 protein mRNA, complete cds	hypothetical protein		1517.54	915.857	2759.39	1730.93	3113.67	5848.02	6989.41	5317.03	3.07178	CNUS0000106494.1(FORWARD)	AY815010.1	AAW26742.1	Schistosoma japonicum	NA	NA	SJCHGC05213 protein
>gi|60597891|gb|AY809606.1| Schistosoma japonicum SJCHGC05107 protein mRNA, partial cds	Troponin	Yes	3656.08	2402.38	3478.6	3179.02	8433.05	9488.39	11369.2	9763.54	3.07124	PG003065(FORWARD)	AY809606.1	ABA40314.1	Schistosoma japonicum	NA	NA	hypothetical protein
>gi|56757881|gb|AY815349.1| Schistosoma japonicum SJCHGC06045 protein mRNA, complete cds	hypothetical protein		954.163	1532.77	1075.74	1187.56	3080.7	4249.64	3607.66	3646	3.07017	CNUS0000099465.1(FORWARD)	AY815349.1	AAW27081.1	Schistosoma japonicum	NA	NA	SJCHGC06045 protein
>gi|226466631|emb|FN313717.1| Schistosoma japonicum isolate Anhui full length mRNA clone SJFCA0260|FSA001-P00005-N12, complete sequence	Universal stress protein		2080.59	3720.7	2150.42	2650.57	6917.2	7881.79	9574.84	8124.61	3.06523	PG005102(FORWARD)	FN313717.1	AAP06495.1	Schistosoma japonicum	K09285	GO:0006950
>gi|56758757|gb|AY815787.1| Schistosoma japonicum SJCHGC06222 protein mRNA, complete cds	neutral sphingomyelinase	Yes	2116.31	2845.41	2181.97	2381.23	6757.76	7956.29	7181.78	7298.61	3.06506	CNUS0000101428.1(FORWARD)	AY815787.1	AAW27519.1	Schistosoma japonicum	K12351	GO:0000287;GO:0004767;GO:0016021	SJCHGC06222 protein
>gi|60597739|gb|AY809530.1| Schistosoma japonicum SJCHGC05800 protein mRNA, partial cds	GLECT domain containing protein		1004.3	281.204	1224.03	836.511	2277.8	2488.15	2909.77	2558.57	3.05862	CNUS0000103152.1(FORWARD)	AY809530.1	AAX25419.2	Schistosoma japonicum	NA	GO:0005524	hypothetical protein
>gi|226483408|emb|FN318276.1| Schistosoma japonicum isolate Anhui full length mRNA clone SJFCE2417.002|FSE_138_89_A12, complete sequence	Glycine receptor, alpha 1		217.232	372.212	271.589	287.011	755.252	853.177	1021.74	876.724	3.05467	CNUS0000102851.1(FORWARD)	FN318276.1	CAX74004.1	Schistosoma japonicum	K05273	GO:0030054;GO:0006811;GO:0004889;GO:0016021;GO:0005886;GO:0045202;GO:0030594;GO:0045211	"isolate Anhui full length mRNA clone SJFCE2107.002|FSE_037_23_G03, complete sequence"
>gi|56756832|gb|AY814856.1| Schistosoma japonicum SJCHGC01243 protein mRNA, complete cds	hypothetical protein		5660.64	3424.35	7157.94	5414.31	13918.2	16859.4	18832.7	16536.7	3.05426	Sja_S23873558(FORWARD)	AY814856	AAW26588.1	Schistosoma japonicum	NA	NA	"SJCHGC02547 protein mRNA, complete cds"
>gi|226481310|emb|FN317824.1| Schistosoma japonicum isolate Anhui full length mRNA clone SJFCE1929|FSE001-P00031-E06, complete sequence	hypothetical protein		289.295	234.868	336.358	286.84	869.392	914.559	841.207	875.053	3.05066	CNUS0000106233.1(FORWARD)	FN317824.1	CAX73553.1	Schistosoma japonicum	K10592	GO:0005977	"isolate Anhui full length mRNA clone SJFCE1897|FSE001-P00029-H07, complete sequence"
>gi|46849991|gb|AY594257.1| Schistosoma japonicum MAP kinase mRNA, complete cds	Mitogen-activated protein kinase		1027.99	941.713	762.947	910.884	3663.42	1740.26	2931.51	2778.39	3.05022	PG006707(FORWARD)	AY594257.1	AAT02418.1	Schistosoma japonicum	K04371	GO:0004672;GO:0005524;GO:0006468;GO:0004674	MAP kinase
>gi|56755714|gb|AY814304.1| Schistosoma japonicum SJCHGC04105 protein mRNA, complete cds	G-protein coupled receptor fragment		1001.48	797.442	676.15	825.024	3241.65	2202.07	2104.81	2516.17	3.04982	CNUS0000105599.1(FORWARD)	AY814304.1	AAW26036.1	Schistosoma japonicum	NA	NA	"SJCHGC09190 protein mRNA, complete cds"
>gi|60597905|gb|AY809613.1| Schistosoma japonicum SJCHGC03246 protein mRNA, partial cds	hypothetical protein		1196.42	671.381	1629.38	1165.72	3220.3	3692.72	3722.89	3545.3	3.04129	Sja_S24185983(FORWARD)	AY809613	AAX25502.2	Schistosoma japonicum	NA	GO:0016020;GO:0004867;GO:0005515;GO:0005576;GO:0016021	"SJCHGC03319 protein mRNA, partial cds"
>gi|226478873|emb|FN317201.1| Schistosoma japonicum isolate Anhui full length mRNA clone SJFCE0764|FSE_071_02_B01, complete sequence	Coiled-coil domain containing protein 19		3228.24	1942.21	3466.72	2879.06	7575.98	8973.22	9711.88	8753.69	3.04047	Sja_S53123110(FORWARD)	FN317201	CAX72932.1	Schistosoma japonicum	K13173	NA	"Schistosoma japonicum isolate Anhui full length mRNA clone SJFCA2765.002|FSA001-P00032-P07, complete sequence"
>gi|60605065|gb|AY812301.1| Schistosoma japonicum SJCHGC07626 protein mRNA, partial cds	Coiled-coil domain containing protein 113		482.772	506.096	588.563	525.81	1481.96	1658.66	1653.23	1597.95	3.03903	CNUS0000101420.1(FORWARD)	AY812301.1	AAX28190.2	Schistosoma japonicum	NA	NA	SJCHGC07626 protein
>gi|60598369|gb|AY809845.1| Schistosoma japonicum SJCHGC06113 protein mRNA, partial cds	Collagen alpha-1(IV) chain		525.024	449.832	465	479.952	1370.13	1162.62	1839.12	1457.29	3.03632	CNUS0000098614.1(FORWARD)	AY809845.1	AAX25734.2	Schistosoma japonicum	K06237	GO:0007155;GO:0005201;GO:0005576;GO:0005581;GO:0005578	Collagen alpha-1(V) chain precursor
>gi|60596829|gb|AY809075.1| Schistosoma japonicum SJCHGC06174 protein mRNA, partial cds	Myosin light chain kinase, smooth muscle		1167.21	299.481	1110.29	858.992	1806.69	2552.66	3454.99	2604.78	3.03237	PG002896(FORWARD)	AY809075.1	AAX24964.2	Schistosoma japonicum	NA	NA	SJCHGC03165 protein
>gi|60596630|gb|AY808976.1| Schistosoma japonicum SJCHGC03491 protein mRNA, partial cds	putative laminin		49.4037	43.3032	71.7081	54.805	157.329	140.555	200.386	166.09	3.03057	Sja_S24186620(FORWARD)	AY808976	AAX24865.2	Schistosoma japonicum	K05637	GO:0016020;GO:0005576;GO:0005578;GO:0005604	"SJCHGC03491 protein mRNA, partial cds"
>gi|226478863|emb|FN317196.1| Schistosoma japonicum isolate Anhui full length mRNA clone SJFCE0753|FSE_065_36_D05, complete sequence	Thioredoxin domain containing protein 3-like protein		1090.11	400.65	950.333	813.697	2070.95	2930.2	2366.5	2455.88	3.01818	Sja_S53123115(FORWARD)	FN317196	CAX72927.1	Schistosoma japonicum	K00940	GO:0006228;GO:0000287;GO:0005524;GO:0006241;GO:0005737;GO:0004550;GO:0006183	"isolate Anhui full length mRNA clone SJFCE0714|FSE_053_93_E12, complete sequence"
>gi|226478887|emb|FN317208.1| Schistosoma japonicum isolate Anhui full length mRNA clone SJFCE0780|FSE_077_08_H01, complete sequence	Protein FAM81B		326.95	250.132	345.225	307.436	669.761	991.025	1121.38	927.39	3.01653	Sja_S53123103(FORWARD)	FN317208	CAX72939.1	Schistosoma japonicum	K10421	GO:0005515;GO:0005524;GO:0005737	"isolate Anhui full length mRNA clone SJFCE0753|FSE_065_36_D05, complete sequence"
>gi|196475673|gb|EZ000091.2| TSA: Schistosoma japonicum SJCHGC09587 unknown mRNA, mRNA sequence	subfamily M14A unassigned peptidase (M14 family)		3423.23	3724.5	4097.99	3748.57	9761.66	12024.9	12107.3	11298	3.01394	PG011944(FORWARD)	EZ000091.2	AAP05888.1	Schistosoma japonicum	K01298	GO:0004181;GO:0006508;GO:0008270;GO:0004180	similar to GenBank Accession Number AE003618 CG18585 gene product in Drosophila melanogaster
>gi|56758059|gb|AY815438.1| Schistosoma japonicum SJCHGC04953 protein mRNA, complete cds	hypothetical protein		3654.29	2852.12	3322.54	3276.32	10347	8436.97	10777.8	9853.92	3.00762	Sja_S23872976(FORWARD)	AY815438	AAW27170.1	Schistosoma japonicum	NA	NA	"SJCHGC04953 protein mRNA, complete cds"
>gi|56755016|gb|AY813959.1| Schistosoma japonicum SJCHGC04351 protein mRNA, complete cds	Synaptotagmin-16	Yes	764.817	1013.47	1082.79	953.692	1540.82	3579.49	3458.32	2859.54	2.99839	CNUS0000099119.1(FORWARD)	AY813959.1	AAW25691.1	Schistosoma japonicum	NA	GO:0005515	SJCHGC04351 protein
>gi|226478565|emb|FN317047.1| Schistosoma japonicum isolate Anhui full length mRNA clone SJFCA4176|FSA001-P00019-J05, complete sequence	Ribosomal protein S6 kinase alpha-2		970.975	509.119	627.116	702.403	2424.61	1884.59	2007.23	2105.48	2.99753	CNUS0000105389.1(FORWARD)	FN317047.1	AAX27891.2	Schistosoma japonicum	K04373	NA	"isolate Anhui full length mRNA clone SJFCA3991|FSA001-P00002-G20, complete sequence"
>gi|56755286|gb|AY814091.1| Schistosoma japonicum SJCHGC00752 protein mRNA, complete cds	hypothetical protein		1052.35	1429.23	1088.26	1189.95	2552.57	4195.78	3945.98	3564.78	2.99575	CNUS0000096073.1(FORWARD)	AY814091.1	AAW24774.1	Schistosoma japonicum	K08287	NA	SJCHGC08335 protein
>gi|226466555|emb|FN313679.1| Schistosoma japonicum isolate Anhui full length mRNA clone SJFCA0185|FSA_138_60_D08, complete sequence	hypothetical protein		4002.31	3864.47	4466.08	4110.95	11711.4	12238.4	12812.9	12254.2	2.98087	CNUS0000102098.1(FORWARD)	FN313679.1	CAX69413.1	Schistosoma japonicum	NA	NA
>gi|60603982|gb|AY812236.1| Schistosoma japonicum SJCHGC08605 protein mRNA, partial cds	putative tiptop	Yes	105.011	20.7037	135.275	86.9967	225.306	242.72	308.18	258.735	2.97408	CNUS0000104624.1(FORWARD)	AY812236.1	AAX28125.2	Schistosoma japonicum	K12581	GO:0005634;GO:0003677;GO:0006350;GO:0006355;GO:0005622;GO:0008270	tiptop
>gi|56754440|gb|AY813676.1| Schistosoma japonicum SJCHGC02061 protein mRNA, complete cds	25 kDa integral membrane protein		2856.43	4240.25	2131.27	3075.98	7968.04	9280.34	10173.9	9140.77	2.97166	CNUS0000100899.1(FORWARD)	AY813676.1	CAX70374.1	Schistosoma japonicum	K06497	GO:0016020;GO:0016021	25 kDa integral membrane protein
>gi|60596969|gb|AY809145.1| Schistosoma japonicum SJCHGC06715 protein mRNA, partial cds	carbohydrate-binding module family 21 member		877.729	857.419	1119.54	951.561	1888.32	2933.53	3659.43	2827.1	2.97101	PG002108(FORWARD)	AY809145.1	AAX25034.2	Schistosoma japonicum	NA	GO:0005515	SJCHGC06715 protein
>gi|56759015|gb|AY815916.1| Schistosoma japonicum SJCHGC04790 protein mRNA, complete cds	Amiloride-sensitive sodium channel superfamily member		52.7731	100.496	93.757	82.3421	207.852	219.549	305.964	244.455	2.96877	CNUS0000096488.1(FORWARD)	AY815916.1	AAW27648.1	Schistosoma japonicum	NA	GO:0005887;GO:0015280;GO:0005886;GO:0006814;GO:0031402	hypothetical protein
>gi|226477731|emb|FN316852.1| Schistosoma japonicum isolate Anhui full length mRNA clone SJFCA3916.001|FSA001-P00015-N12, complete sequence	Sodium/potassium-transporting ATPase subunit alpha	Yes	687.862	387.557	545.879	540.433	1556.35	1420.33	1834.64	1603.78	2.96758	CNUS0000096933.1(FORWARD)	FN316852.1	CAX72583.1	Schistosoma japonicum	K01539	GO:0000287;GO:0006813;GO:0008152;GO:0015662;GO:0005524;GO:0006812;GO:0005391;GO:0015077;GO:0016021;GO:0005886;GO:0006814	SJCHGC02696 protein
>gi|56758103|gb|AY815460.1| Schistosoma japonicum SJCHGC02163 protein mRNA, complete cds	putative choline dehydrogenase		412.56	429.592	342.475	394.876	1293.44	1069.46	1146.4	1169.77	2.96237	Sja_S23872954(FORWARD)	AY815460	AAW27192.1	Schistosoma japonicum	NA	GO:0016614;GO:0050660;GO:0006066	"SJCHGC02163 protein mRNA, complete cds"
>gi|60596021|gb|AY808672.1| Schistosoma japonicum SJCHGC04350 protein mRNA, partial cds	Immunoglobulin superfamily member 10		70.6218	111.141	86.5209	89.4279	257.619	226.288	309.356	264.421	2.95681	CNUS0000105444.1(FORWARD)	AY808672.1	AAX24561.2	Schistosoma japonicum	K06850	GO:0016020;GO:0005515;GO:0016021	hypothetical protein
>gi|60601651|gb|AY811394.1| Schistosoma japonicum SJCHGC08924 protein mRNA, partial cds	Choline dehydrogenase, mitochondrial		1879.72	1751.11	1581.09	1737.31	5574.56	4882.49	4944.41	5133.82	2.95505	CNUS0000102490.1(FORWARD)	AY811394.1	AAX27283.2	Schistosoma japonicum	K00108	GO:0016614;GO:0050660;GO:0006066	choline dehydrogenase
>gi|60595743|gb|AY808533.1| Schistosoma japonicum SJCHGC07142 protein mRNA, partial cds	hypothetical protein		239.541	159.613	148.382	182.512	705.264	393.104	509.994	536.121	2.93745	CNUS0000102216.1(FORWARD)	AY808533.1	AAX24422.2	Schistosoma japonicum	NA	NA
>gi|171473837|gb|AY223054.2| Schistosoma japonicum SJCHGC03169 protein mRNA, partial cds	von Willebrand factor A domain containing protein 3B		211.384	195.513	377.486	261.461	696.385	887.157	719.51	767.684	2.93613	CNUS0000096035.1(FORWARD)	AY223054.2	AAP06077.2	Schistosoma japonicum	NA	GO:0004867;GO:0005576;GO:0030212
>gi|60601347|gb|AY811242.1| Schistosoma japonicum SJCHGC07923 protein mRNA, partial cds	Glycine receptor subunit alpha-3		45.7529	84.8326	102.282	77.6225	143.064	271.851	268.703	227.873	2.93565	CNUS0000098678.1(FORWARD)	AY811242.1	AAX27131.2	Schistosoma japonicum	K05273	GO:0006811;GO:0016021;GO:0005230;GO:0045211;GO:0006810;GO:0016020	Cys-loop ligand gated ion channel subunit
>gi|60598541|gb|AY809931.1| Schistosoma japonicum SJCHGC02598 protein mRNA, partial cds	putative G-protein coupled receptor 179		341.981	198.929	410.91	317.273	832.712	891.327	1063.82	929.287	2.92898	CNUS0000105780.1(FORWARD)	AY809931.1	AAX25820.2	Schistosoma japonicum	K08469	GO:0005515;GO:0007156;GO:0005509;GO:0016021;GO:0005886	fras1 related extracellular matrix protein
>gi|60603005|gb|AY812071.1| Schistosoma japonicum SJCHGC03419 protein mRNA, partial cds	Titin	Yes	2557.55	1966.32	3600.02	2707.96	6510.07	8118.74	9159.57	7929.46	2.9282	PG014734(FORWARD)	AY812071.1	AAX27960.2	Schistosoma japonicum	K00907	GO:0016020;GO:0005515;GO:0005576;GO:0016020;GO:0005515	"SJCHGC05738 protein mRNA, partial cds"
>gi|56754258|gb|AY813585.1| Schistosoma japonicum SJCHGC01155 protein mRNA, complete cds	hypotheticial protein		1549.6	2610.26	1428.86	1862.91	5083.77	5878.33	5398.81	5453.64	2.92748	CNUS0000095562.1(FORWARD)	AY813585.1	AAW25317.1	Schistosoma japonicum	NA	NA	SJCHGC01155 protein
>gi|226488844|emb|FN319044.1| Schistosoma japonicum isolate Anhui full length mRNA clone SJFCE3077.001|FSE_109_70_F09, complete sequence	trifunctional nucleotide phosphoesterase protein YfkN		2757.33	1955.77	3457.1	2723.4	7285.66	8742.37	7837.31	7955.12	2.92102	Sja_S53119252(FORWARD)	FN319044	CAX74772.1	Schistosoma japonicum	K01081	GO:0009166;GO:0016787	"isolate Anhui full length mRNA clone SJFCE3077.001|FSE_109_70_F09, complete sequence"
>gi|60597713|gb|AY809517.1| Schistosoma japonicum SJCHGC04004 protein mRNA, partial cds	hypothetical protein		364.608	545.328	505.664	471.867	1066.57	1711.72	1353.1	1377.13	2.91847	CNUS0000095925.1(FORWARD)	AY809517.1	AAX25406.2	Schistosoma japonicum	NA	NA	SJCHGC04004 protein
>gi|60601783|gb|AY811460.1| Schistosoma japonicum SJCHGC06768 protein mRNA, partial cds	hypothetical protein		9070.6	3236.53	8940.72	7082.62	17013.7	21665.9	23258.9	20646.2	2.91505	PG013735(FORWARD)	AY811460.1	AAX27349.2	Schistosoma japonicum	K03546	GO:0003779;GO:0006941;GO:0005524;GO:0003774;GO:0005516;GO:0005737;GO:0005863	SJCHGC06768 protein
>gi|56756486|gb|AY814684.1| Schistosoma japonicum SJCHGC05672 protein mRNA, complete cds	Claudin_2 superfamily member		1925.39	3077.39	1877.33	2293.37	4527.52	7943.21	7550.85	6673.86	2.91007	CNUS0000100960.1(FORWARD)	AY814684.1	AAW26416.1	Schistosoma japonicum	NA	GO:0016021;GO:0005886	SJCHGC00516 protein
>gi|60596400|gb|AY808861.1| Schistosoma japonicum SJCHGC04293 protein mRNA, partial cds	hypothetical protein		1930.59	1230.72	1775.15	1645.49	4338.27	5067.15	4896.91	4767.44	2.89728	CNUS0000101194.1(FORWARD)	AY808861.1	AAX24750.2	Schistosoma japonicum	NA	NA	SJCHGC04293 protein
>gi|60601559|gb|AY811348.1| Schistosoma japonicum SJCHGC04634 protein mRNA, partial cds	Synaptotagmin-2	Yes	499.809	550.97	602.408	551.062	1280.38	1593.28	1905.15	1592.93	2.89066	Sja_S24184248(FORWARD)	AY811348	AAX27237.2	Schistosoma japonicum	K01104	GO:0016020;GO:0006810;GO:0008021;GO:0030054;GO:0005515;GO:0005509;GO:0016021;GO:0045202;GO:0005215	alpha-glucosidase
>gi|60595873|gb|AY808598.1| Schistosoma japonicum SJCHGC09562 protein mRNA, partial cds	C-Jun-amino-terminal kinase-interacting protein 4		280.962	160.519	206.093	215.858	675.787	727.702	467.192	623.56	2.88875	CNUS0000102128.1(FORWARD)	AY808598.1	AAX24487.2	Schistosoma japonicum	K04436	NA	homeobox protein six-related
>gi|60602839|gb|AY811988.1| Schistosoma japonicum SJCHGC09462 protein mRNA, partial cds	putative collagen alpha-1(V) chain precursor	Yes	499.574	367.379	380.281	415.745	1403.15	853.98	1343.07	1200.07	2.88655	CNUS0000104693.1(FORWARD)	AY811988.1	AAX27877.2	Schistosoma japonicum	K08131	GO:0007155;GO:0005201;GO:0005576;GO:0005581;GO:0005578	hypothetical protein
>gi|60595442|gb|AY808404.1| Schistosoma japonicum SJCHGC03248 protein mRNA, partial cds	hypothetical protein		710.858	425.508	497.759	544.709	1689.13	1436.03	1590.96	1572.04	2.88602	PG011261(FORWARD)	AY808404.1	AAX24293.2	Schistosoma japonicum	NA	NA	SJCHGC03248 protein
>gi|60602851|gb|AY811994.1| Schistosoma japonicum SJCHGC09435 protein mRNA, partial cds	Serine/threonine-protein phosphatase 2B catalytic subunit alpha isoform		797.971	561.295	633.355	664.207	2305	1354.63	2088.7	1916.11	2.88481	Sja_S24188199(FORWARD)	AY811994	AAX27883.2	Schistosoma japonicum	K04348	GO:0051301;GO:0005506;GO:0004721;GO:0005737;GO:0007049;GO:0030145	"SJCHGC09435 protein mRNA, partial cds"
>gi|60605117|gb|AY812327.1| Schistosoma japonicum SJCHGC07389 protein mRNA, partial cds	Sphingomyelin synthase-related 1		2255.57	2213.62	1967.89	2145.69	6076.48	5835.47	6643.41	6185.12	2.88258	CNUS0000104733.1(FORWARD)	AY812327.1	AAX28216.2	Schistosoma japonicum	K04714	GO:0047493;GO:0030173;GO:0005794;GO:0016301;GO:0033188;GO:0006686;GO:0000139	spingomyelin synthetase-related
>gi|60596336|gb|AY808829.1| Schistosoma japonicum SJCHGC08740 protein mRNA, partial cds	E3 ubiquitin-protein ligase TRIM37		1941.56	520.74	1657.91	1373.4	3692.67	3739.9	4441.26	3957.94	2.88185	PG002546(FORWARD)	AY808829.1	AAX24718.2	Schistosoma japonicum	K10608	GO:0005515;GO:0005622;GO:0008270;GO:0005737;GO:0016874	SJCHGC08740 protein
>gi|60687971|gb|AY915098.1| Schistosoma japonicum SJCHGC02985 protein mRNA, complete cds	reverse transcriptase		134.466	243.581	141.456	173.168	377.7	546.521	572.211	498.811	2.88051	PG014890(FORWARD)	AY915098.1	AAK14815.1	Schistosoma japonicum	NA	NA	polyprotein
>gi|60595446|gb|AY808406.1| Schistosoma japonicum SJCHGC05473 protein mRNA, partial cds	SH3 domain containing kinase-binding protein 1		763.886	465.007	1289.34	839.412	2143.13	2052	3055.74	2416.96	2.87935	CNUS0000099902.1(FORWARD)	AY808406.1	AAX24295.2	Schistosoma japonicum	NA	GO:0006457;GO:0005524;GO:0051082;GO:0006950	"Na,K ATPase alpha subunit"
>gi|56759045|gb|AY815931.1| Schistosoma japonicum SJCHGC02809 protein mRNA, complete cds	hypothetical protein		1311.56	1977.93	2229	1839.5	3393.18	6218.39	6271.28	5294.28	2.87812	CNUS0000102202.1(FORWARD)	AY815931.1	AAW27663.1	Schistosoma japonicum	K13108	GO:0005737	SJCHGC09140 protein
>gi|60596979|gb|AY809150.1| Schistosoma japonicum SJCHGC01166 protein mRNA, partial cds	hypothetical protein		5325.87	5675.58	6712.74	5904.73	14300.4	17598.7	19022.3	16973.8	2.87461	CNUS0000102095.1(FORWARD)	AY809150.1	AAX25039.2	Schistosoma japonicum	K02003	NA	SJCHGC08938 protein
>gi|56755158|gb|AY814027.1| Schistosoma japonicum SJCHGC08047 protein mRNA, complete cds	EF-hand domain containing protein		624.183	318.778	643.252	528.738	1609.08	1388.11	1556.21	1517.8	2.87061	CNUS0000098667.1(FORWARD)	AY814027.1	AAW25759.1	Schistosoma japonicum	NA	GO:0005509	"SJCHGC03234 protein mRNA, complete cds"
>gi|56752742|gb|AY812851.1| Schistosoma japonicum SJCHGC09299 protein mRNA, complete cds	Neurogenic locus notch protein		5011.24	2150.23	3703.39	3621.62	9277.58	9410.37	12491.7	10393.2	2.86977	Sja_S23875563(FORWARD)	AY812851	AAW24583.1	Schistosoma japonicum	K03362	GO:0016020;GO:0007155;GO:0005515;GO:0007275;GO:0005509;GO:0016021	"SJCHGC09299 protein mRNA, complete cds"
>gi|257205645|emb|FN326750.1| Schistosoma japonicum isolate Anhui full length mRNA clone SJFCE4567|FSE_203_53_E07, complete sequence	Long-chain-fatty-acid--CoA ligase 5		5640.12	3880.62	4814.38	4778.38	12593.6	14237.3	14247.2	13692.7	2.86556	Sja_S53118582(FORWARD)	FN326750	CAX82467.1	Schistosoma japonicum	K01897	GO:0003987;GO:0008152;GO:0016208	"isolate Anhui full length mRNA clone SJFCE4567|FSE_203_53_E07, complete sequence"
>gi|60596244|gb|AY808783.1| Schistosoma japonicum SJCHGC08578 protein mRNA, partial cds	hypothetical protein		180.704	133.958	310.144	208.269	538.346	649.895	599.959	596.066	2.86201	PG005400(FORWARD)	AY808783.1	AAX24672.2	Schistosoma japonicum	K01530	GO:0005524;GO:0006754;GO:0015662;GO:0016020	"SJCHGC03932 protein mRNA, partial cds"
>gi|60597975|gb|AY809648.1| Schistosoma japonicum SJCHGC08654 protein mRNA, partial cds	Peptidyl-glycine alpha-amidating monooxygenase A		757.511	489.1	663.546	636.719	1922.1	1602.37	1935.07	1819.85	2.85816	CNUS0000099434.1(FORWARD)	AY809648.1	AAX25537.2	Schistosoma japonicum	K00504	GO:0004504;GO:0005507;GO:0006518;GO:0016020;GO:0055114;GO:0004497;GO:0003824;GO:0009987;GO:0004500;GO:0006584	peptidyl-glycine monooxygenase
>gi|60598063|gb|AY809692.1| Schistosoma japonicum SJCHGC03728 protein mRNA, partial cds	hypothetical protein		144.145	414.685	225.542	261.457	649.988	840.656	749.818	746.821	2.85638	PG007716(FORWARD)	AY809692.1	AAX25581.2	Schistosoma japonicum	NA	GO:0016020;GO:0016021	hypothetical protein
>gi|60602029|gb|AY811583.1| Schistosoma japonicum SJCHGC09631 protein mRNA, partial cds	Myoferlin		741.527	338.921	833.652	638.033	1858.2	1538.9	2057.78	1818.29	2.84984	CNUS0000103921.1(FORWARD)	AY811583.1	AAX27472.2	Schistosoma japonicum	NA	GO:0005515	low-density lipoprotein receptor (ldl)
>gi|56756191|gb|AY814539.1| Schistosoma japonicum SJCHGC09241 protein mRNA, complete cds	hypothetical protein		6771.99	4531.74	7627.79	6310.51	14522.7	18862.1	20473.2	17952.7	2.84488	Sja_S23873875(FORWARD)	AY814539	AAW26271.1	Schistosoma japonicum	NA	GO:0005856;GO:0008270;GO:0005737	"SJCHGC06538 protein mRNA, complete cds"
>gi|60598577|gb|AY809949.1| Schistosoma japonicum SJCHGC07462 protein mRNA, partial cds	Huntingtin-interacting protein 1	Yes	648.11	544.455	636.786	609.783	1635.83	1626.4	1941.46	1734.57	2.84456	PG014802(FORWARD)	AY809949.1	AAX25838.2	Schistosoma japonicum	K14303	GO:0005543	hypothetical protein
>gi|60595785|gb|AY808554.1| Schistosoma japonicum SJCHGC04942 protein mRNA, partial cds	putative fatty-acid amide hydrolase		2444.55	1859.37	2197.16	2167.02	4646.46	6142.87	7692.81	6160.71	2.84294	CNUS0000101072.1(FORWARD)	AY808554.1	AAX24443.2	Schistosoma japonicum	K01175	GO:0006412;GO:0050567	fatty-acid amide hydrolase
>gi|226467557|emb|FN313921.1| Schistosoma japonicum isolate Anhui full length mRNA clone SJFCA0575|FSA001-P00031-H20, complete sequence	Ndr family member		863.44	1712.52	923.236	1166.4	2875.68	3981.99	3087.61	3315.1	2.84216	Sja_S53128768(FORWARD)	FN313921	CAX69655.1	Schistosoma japonicum	K08242	GO:0003674;GO:0007275;GO:0005737
>gi|56759193|gb|AY816005.1| Schistosoma japonicum SJCHGC04773 protein mRNA, complete cds	Fasciclin-1		793.936	1109.26	1491.42	1131.54	2090.77	4272.85	3280.41	3214.68	2.84098	PG009481(FORWARD)	AY816005.1	AAW27737.1	Schistosoma japonicum	NA	NA	"SJCHGC02672 protein mRNA, complete cds"
>gi|60600961|gb|AY811049.1| Schistosoma japonicum SJCHGC07447 protein mRNA, partial cds	Bicaudal D-related protein 1		2778.08	1903.33	2102.74	2261.38	6966.5	6303.02	5993.06	6420.86	2.83935	CNUS0000100105.1(FORWARD)	AY811049.1	AAX26938.2	Schistosoma japonicum	NA	NA	SJCHGC03358 protein
>gi|56753514|gb|AY813229.1| Schistosoma japonicum SJCHGC07111 protein mRNA, complete cds	Plasma membrane calcium-transporting ATPase 2	Yes	173.655	181.049	128.992	161.232	604.883	365.566	402.498	457.649	2.83845	CNUS0000105010.1(FORWARD)	AY813229.1	AAW24961.1	Schistosoma japonicum	K05850	GO:0005524;GO:0006754;GO:0015662;GO:0016020	"SJCHGC05453 protein mRNA, complete cds"
>gi|60599128|gb|AY810224.1| Schistosoma japonicum SJCHGC06114 protein mRNA, partial cds	hypothetical protein		3445.62	2191.34	3830.11	3155.69	7565.49	8702.94	10593.8	8954.06	2.83743	Sja_S24185372(FORWARD)	AY810224	AAX26113.2	Schistosoma japonicum	K01178	GO:0016020;GO:0005576	"SJCHGC06114 protein mRNA, partial cds"
>gi|60599000|gb|AY810160.1| Schistosoma japonicum SJCHGC08392 protein mRNA, partial cds	Aromatic-L-amino-acid decarboxylase		1045.25	1403.69	1814.63	1421.19	2477.38	4647.69	4967.03	4030.7	2.83614	CNUS0000100168.1(FORWARD)	AY810160.1	AAX26049.2	Schistosoma japonicum	K01593	GO:0016831;GO:0019752;GO:0030170;GO:0006520	surface protein
>gi|60689952|gb|AY915266.1| Schistosoma japonicum SJCHGC03975 protein mRNA, partial cds	regulator of G-protein signaling		137.493	206.139	147.308	163.647	401.055	409.291	580.448	463.598	2.83292	PG007515(FORWARD)	AY915266.1	AAX30487.2	Schistosoma japonicum	K07524	GO:0004871	SJCHGC03975 protein
>gi|60596921|gb|AY809121.1| Schistosoma japonicum SJCHGC08345 protein mRNA, partial cds	Coiled-coil domain containing protein 170		354.591	137.476	331.005	274.357	869.27	727.247	730.391	775.636	2.8271	PG009602(FORWARD)	AY809121.1	AAX25010.2	Schistosoma japonicum	K14000	NA	hypothetical protein
>gi|60597505|gb|AY809413.1| Schistosoma japonicum SJCHGC04030 protein mRNA, partial cds	hypothetical protein		3421.01	3349.74	2713.77	3161.5	8898.31	8541.35	9354.55	8931.4	2.82505	CNUS0000101273.1(FORWARD)	AY809413.1	AAX25302.2	Schistosoma japonicum	NA	GO:0030154;GO:0007275;GO:0005737;GO:0007283;GO:0030154;GO:0007275;GO:0005737;GO:0007283	hypothetical protein
>gi|60600190|gb|AY810750.1| Schistosoma japonicum SJCHGC07168 protein mRNA, partial cds	beta-1,4-galactosyltransferase		501.909	1116.98	567.424	728.769	1798.4	2715.02	1645.87	2053.1	2.81721	CNUS0000102841.1(FORWARD)	AY810750.1	AAX26639.2	Schistosoma japonicum	K07968	GO:0016020;GO:0003945;GO:0005794;GO:0005975;GO:0016021;GO:0003831;GO:0030145;GO:0016020;GO:0003945;GO:0005794;GO:0005975;GO:0016021;GO:0003831;GO:0030145	dynein-associated protein
>gi|56757422|gb|AY815148.1| Schistosoma japonicum SJCHGC09313 protein mRNA, complete cds	Glycine amidinotransferase, mitochondrial		2847.12	3473.55	3006.33	3109	9760.68	8559.6	7916.33	8745.53	2.81297	Sja_S23873266(FORWARD)	AY815148	AAW26880.1	Schistosoma japonicum	K00613	GO:0019872;GO:0005743;GO:0005739;GO:0005737;GO:0015068;GO:0016813	"SJCHGC09313 protein mRNA, complete cds"
>gi|60598868|gb|AY810094.1| Schistosoma japonicum SJCHGC07086 protein mRNA, partial cds	Centrosomal protein of 162 kDa		70.5049	78.4816	143.854	97.6135	233.703	291.072	298.362	274.379	2.81087	CNUS0000102819.1(FORWARD)	AY810094.1	AAX25983.2	Schistosoma japonicum	K02331	NA	hypothetical protein
>gi|226479207|emb|FN317368.1| Schistosoma japonicum isolate Anhui full length mRNA clone SJFCE1108|FSE_195_82_B11, complete sequence	AIP3 domain containing protein		1780.4	1885.39	2011.23	1892.34	4902.8	4816.76	6200.83	5306.79	2.80436	Sja_S53122943(FORWARD)	FN317368	CAX73099.1	Schistosoma japonicum	K05760	GO:0005856;GO:0005634;GO:0005515;GO:0008270;GO:0005856;GO:0005634;GO:0005515;GO:0008270;GO:0005737	Na+/K+ transporting ATPase subunit alpha
>gi|56755190|gb|AY814043.1| Schistosoma japonicum SJCHGC00511 protein mRNA, complete cds	Cathepsin L	Yes	5159.19	7255.09	5291.07	5901.78	15391.9	17639.9	16504.6	16512.2	2.79783	Sja_S23874371(FORWARD)	AY814043	AAW25775.1	Schistosoma japonicum	K01373	GO:0006508;GO:0008233;GO:0004197;GO:0005764;GO:0006508;GO:0008233;GO:0004197;GO:0005764;GO:0006508;GO:0008233;GO:0004197;GO:0005764	"SJCHGC00511 protein mRNA, complete cds"
>gi|60598751|gb|AY810036.1| Schistosoma japonicum SJCHGC05583 protein mRNA, partial cds	AIP3 domain containing protein		462.172	191.086	469.978	374.412	1000.3	925.814	1216.39	1047.5	2.79773	PG011035(FORWARD)	AY810036.1	AAX25925.2	Schistosoma japonicum	K10955	GO:0003779;GO:0006941;GO:0005524;GO:0003774;GO:0005516;GO:0005737;GO:0005863	hypothetical protein
>gi|226466845|emb|FN313824.1| Schistosoma japonicum isolate Anhui full length mRNA clone SJFCA0423|FSA001-P00019-B16, complete sequence	leucine rich repeat containing protein 68		235.184	229.134	275.354	246.557	634.854	678.614	754.917	689.461	2.79635	Sja_S53129066(FORWARD)	FN313824	CAX69558.1	Schistosoma japonicum	K12581	GO:0005515;GO:0005524;GO:0005737	"isolate Anhui full length mRNA clone SJFCA0317|FSA001-P00009-I11, complete sequence"
>gi|60596552|gb|AY808937.1| Schistosoma japonicum SJCHGC04193 protein mRNA, partial cds	hypothetical protein		234.3	433.924	175.658	281.294	818.143	722.34	814.875	785.12	2.7911	Sja_S24186659(FORWARD)	AY808937	AAX24826.2	Schistosoma japonicum	NA	GO:0016021;GO:0005886;GO:0051205	hypothetical protein
>gi|60605037|gb|AY812287.1| Schistosoma japonicum SJCHGC04240 protein mRNA, partial cds	FLYWCH zinc finger domain containing protein		104.87	44.3258	75.3527	74.8496	217.19	228.718	180.137	208.681	2.78801	PG003240(FORWARD)	AY812287.1	AAX28176.2	Schistosoma japonicum	NA	GO:0005515;GO:0008270;GO:0007242;GO:0019992	hypothetical protein
>gi|60601005|gb|AY811071.1| Schistosoma japonicum SJCHGC04527 protein mRNA, partial cds	Synaptic vesicle membrane protein VAT-1-like protein		2177.68	1730.61	1621.15	1843.14	4424.44	4552.66	6427.78	5134.96	2.78598	PG009533(FORWARD)	AY811071.1	AAX26960.2	Schistosoma japonicum	K00344	GO:0016491;GO:0008270;GO:0055114;GO:0016747	SJCHGC07447 protein
>gi|56754188|gb|AY813550.1| Schistosoma japonicum SJCHGC02866 protein mRNA, complete cds	Serpin B6		3763.53	4910.65	4249.9	4308.03	9896.85	13901.8	12180	11992.9	2.78385	Sja_S23874864(FORWARD)	AY813550	AAW25282.1	Schistosoma japonicum	K13963	GO:0004867;GO:0005576	"SJCHGC02866 protein mRNA, complete cds"
>gi|226478819|emb|FN317174.1| Schistosoma japonicum isolate Anhui full length mRNA clone SJFCE0714|FSE_053_93_E12, complete sequence	hypothetical protein		1934.34	2555.87	1875.75	2121.99	5613.82	6227.27	5875.02	5905.37	2.78294	Sja_S53123137(FORWARD)	FN317174	CAX72905.1	Schistosoma japonicum	NA	NA
>gi|60599998|gb|AY810654.1| Schistosoma japonicum SJCHGC03254 protein mRNA, partial cds	F-box domain containing protein		691.806	718.623	635.369	681.933	2039.09	1806.16	1844.31	1896.52	2.7811	CNUS0000105824.1(FORWARD)	AY810654.1	AAX26543.2	Schistosoma japonicum	NA	GO:0005515;GO:0006512	SJCHGC03254 protein
>gi|60598445|gb|AY809883.1| Schistosoma japonicum SJCHGC04472 protein mRNA, partial cds	oxysterol-binding protein		1142.74	921.991	1469.78	1178.17	3254.54	3075.08	3493.51	3274.38	2.77921	PG011014(FORWARD)	AY809883.1	AAX25772.2	Schistosoma japonicum	K06867	GO:0008202	SJCHGC04472 protein
>gi|60694710|gb|AY915523.1| Schistosoma japonicum SJCHGC07390 protein mRNA, complete cds	Plasma membrane calcium-transporting ATPase	Yes	1117.18	589.404	979.371	895.317	2170.49	2534.96	2746.34	2483.93	2.77436	CNUS0000096293.1(FORWARD)	AY915523.1	AAX30744.1	Schistosoma japonicum	K05850	GO:0005524;GO:0006754;GO:0015662;GO:0016020;GO:0005388;GO:0006816;GO:0015085;GO:0016820;GO:0003824;GO:0008152;GO:0006812	plasma membrane calcium-transporting atpase
>gi|226479927|emb|FN317529.1| Schistosoma japonicum isolate Anhui full length mRNA clone SJFCE1384|FSE001-P00006-E21, complete sequence	Innexin unc-9	Yes	113.082	199.768	158.896	157.249	357.244	481.582	469.772	436.199	2.77394	Sja_S53122583(FORWARD)	FN317529	CAX73260.1	Schistosoma japonicum	NA	GO:0016020;GO:0005921;GO:0016021	Spermatogenesis-associated protein 6 precursor
>gi|226467597|emb|FN313941.1| Schistosoma japonicum isolate Anhui full length mRNA clone SJFCA0599|FSA001-P00032-O02, complete sequence	Monocarboxylate transporter 10	Yes	2099.15	2149.37	2441.33	2229.95	4765.23	6609.86	7157.18	6177.42	2.77021	CNUS0000101947.1(FORWARD)	FN313941.1	CAX69675.1	Schistosoma japonicum	K11810	GO:0015711;GO:0016021;GO:0015355;GO:0005886;GO:0015293	Male meiotic metaphase chromosome-associated acidic protein
>gi|28317337|gb|AY222890.1| Schistosoma japonicum clone ZZZ342 mRNA sequence	cyclic ADP-ribose hydrolase		3706.73	5340	3745.34	4264.02	11243.1	11660.8	12510.2	11804.7	2.76844	Sja_S23515640(FORWARD)	AY222890	AAP05902.1	Schistosoma japonicum	K01242	GO:0003953;GO:0008152;GO:0016021;GO:0005886;GO:0005488	clone ZZZ342 mRNA sequence
>gi|257205975|emb|FN326915.1| Schistosoma japonicum isolate Anhui full length mRNA clone SJFCE4912|FSE001-P00013-O13, complete sequence	gamma-aminobutyric acid receptor subunit gamma-3		145.944	159.63	195.141	166.905	329.06	529.476	526.268	461.602	2.76565	Sja_S53118417(FORWARD)	FN326915	CAX82639.1	Schistosoma japonicum	K05187	GO:0005230;GO:0006810;GO:0016020;GO:0006811	"isolate Anhui full length mRNA clone SJFCE4912|FSE001-P00013-O13, complete sequence"
>gi|226490269|emb|FN313643.1| Schistosoma japonicum isolate Anhui full length mRNA clone SJFCA0114|FSA_092_81_A11, complete sequence	hypothetical protein		3314.97	1421.56	3495.26	2743.93	7778.93	6857.35	8084.91	7573.73	2.76018	Sja_S53118620(FORWARD)	FN313643	CAX69377.1	Schistosoma japonicum	NA	NA	"isolate Anhui full length mRNA clone SJFCA0114|FSA_092_81_A11, complete sequence"
>gi|60695231|gb|AY915552.1| Schistosoma japonicum SJCHGC07632 protein mRNA, partial cds	putative acidic fibroblast growth factor intracellular binding protein		571.126	450.038	481.065	500.743	1621.82	1225.63	1290.66	1379.37	2.75464	CNUS0000107739.1(FORWARD)	AY915552.1	AAX30773.2	Schistosoma japonicum	K06052	GO:0016020;GO:0005515;GO:0005509;GO:0016021	acidic fibroblast growth factor intracellular binding protein
>gi|60596498|gb|AY808910.1| Schistosoma japonicum SJCHGC03864 protein mRNA, partial cds	Sodium leak channel non selective protein		175.63	107.737	196.992	160.119	300.183	507.122	514.859	440.722	2.75246	PG000268(FORWARD)	AY808910.1	AAX24799.2	Schistosoma japonicum	NA	GO:0016020;GO:0006813;GO:0005249;GO:0006816;GO:0030955;GO:0005515;GO:0005509;GO:0016021;GO:0005262;GO:0008076	SJCHGC03864 protein
>gi|60690117|gb|AY915275.1| Schistosoma japonicum SJCHGC04091 protein mRNA, partial cds	Netrin receptor UNC5B		173.576	49.2369	134.085	118.966	377.535	291.755	311.752	327.014	2.7488	CNUS0000102993.1(FORWARD)	AY915275.1	AAX30496.2	Schistosoma japonicum	K07521	GO:0016020;GO:0007165;GO:0005515;GO:0007275;GO:0004872;GO:0016021;GO:0006915	netrin receptor unc5
>gi|56753954|gb|AY813438.1| Schistosoma japonicum SJCHGC09197 protein mRNA, complete cds	SH3 domain-binding glutamic acid-rich protein	Yes	6327.21	6251.23	5873.46	6150.63	16606.9	16242	17850.1	16899.6	2.74763	CNUS0000100353.1(FORWARD)	AY813438.1	AAW25170.1	Schistosoma japonicum	K11294	GO:0005634	SJCHGC09197 protein
>gi|257216363|emb|FN326663.1| Schistosoma japonicum isolate Anhui full length mRNA clone SJFCE4331|FSE_048_08_H01, complete sequence	Plastin-2		3905.53	2542.16	4234.56	3560.75	7641.94	10644.3	10966	9750.75	2.7384	Sja_S53111894(FORWARD)	FN326663	CAX82387.1	Schistosoma japonicum	K05917	GO:0005856;GO:0003779;GO:0005509;GO:0005737	"isolate Anhui full length mRNA clone SJFCE4331|FSE_048_08_H01, complete sequence"
>gi|56756720|gb|AY814800.1| Schistosoma japonicum SJCHGC06807 protein mRNA, partial cds	CD63 antigen		3903.78	5307.09	2881.77	4030.88	13338	10873.7	8876.01	11029.2	2.73618	Sja_S23873614(FORWARD)	AY814800	AAW26532.1	Schistosoma japonicum	K06497	GO:0016020;GO:0016021	"SJCHGC06807 protein mRNA, partial cds"
>gi|60599636|gb|AY810474.1| Schistosoma japonicum SJCHGC09058 protein mRNA, partial cds	Meiosis-specific nuclear structural protein 1		1694.27	1268.3	1836.35	1599.64	4382.49	4035.71	4698.76	4372.32	2.73331	CNUS0000098671.1(FORWARD)	AY810474.1	AAX26363.2	Schistosoma japonicum	K13173	GO:0005737	"SJCHGC04183 protein mRNA, partial cds"
>gi|60601243|gb|AY811190.1| Schistosoma japonicum SJCHGC04231 protein mRNA, partial cds	Ras GTPase-activating protein gap-2	Yes	1821.4	761.109	2218.07	1600.19	3547.62	5026.54	4534.04	4369.4	2.73055	CNUS0000099112.1(FORWARD)	AY811190.1	AAX27079.2	Schistosoma japonicum	K08052	GO:0016020;GO:0005622;GO:0008270;GO:0007242;GO:0005737;GO:0051056;GO:0005096	synaptic ras gtpase activating protein syngap
>gi|226478763|emb|FN317146.1| Schistosoma japonicum isolate Anhui full length mRNA clone SJFCE0657|FSE_039_58_B08, complete sequence	hypothetical protein		1511.85	2205.16	1285.58	1667.53	5062.4	4039.53	4555.46	4552.46	2.73006	Sja_S53123165(FORWARD)	FN317146	CAX72877.1	Schistosoma japonicum	NA	NA	"isolate Anhui full length mRNA clone SJFCE0647|FSE_037_44_D06, complete sequence"
>gi|226469399|emb|FN314446.1| Schistosoma japonicum isolate Anhui full length mRNA clone SJFCA2993.002|FSA001-P00016-O10, complete sequence	Annexin A3 (Annexin III)	Yes	724.211	1427.69	294.481	815.461	2479.49	2425.37	1772.86	2225.91	2.72963	PG002596(FORWARD)	FN314446.1	CAX70179.1	Schistosoma japonicum	NA	GO:0005509;GO:0005544	"isolate Anhui full length mRNA clone SJFCA0601|FSA001-P00032-P01, complete sequence"
>gi|60597707|gb|AY809514.1| Schistosoma japonicum SJCHGC08541 protein mRNA, partial cds	hypothetical protein		4250.55	3701.63	3467.8	3806.66	11678.8	13034.1	6439.56	10384.1	2.72789	CNUS0000099248.1(FORWARD)	AY809514.1	AAX25403.2	Schistosoma japonicum	K10299	NA	hypothetical protein
>gi|60601059|gb|AY811098.1| Schistosoma japonicum SJCHGC04093 protein mRNA, partial cds	Choline dehydrogenase, mitochondrial		3279.44	2895.88	3188.4	3121.24	7848.75	8339.23	9333.66	8507.21	2.72559	PG013806(FORWARD)	AY811098.1	AAX26987.2	Schistosoma japonicum	K00108	GO:0016614	choline dehydrogenase
>gi|60603245|gb|AY812191.1| Schistosoma japonicum SJCHGC07251 protein mRNA, partial cds	docking protein 3		3505.75	1809.61	3805.08	3040.15	8118.18	7225.21	9501.72	8281.7	2.72411	CNUS0000097670.1(FORWARD)	AY812191.1	AAX28080.2	Schistosoma japonicum	K01178	GO:0016020;GO:0005158	hypothetical protein
>gi|60603071|gb|AY812104.1| Schistosoma japonicum SJCHGC03693 protein mRNA, partial cds	RNA binding protein fox-1 1		92.8857	111.823	122.232	108.98	238.431	399.291	251.978	296.567	2.72129	CNUS0000098873.1(FORWARD)	AY812104.1	AAX27993.2	Schistosoma japonicum	K11647	GO:0006397;GO:0005634;GO:0003723;GO:0000166;GO:0005737;GO:0051028	ataxin 2-binding protein (hexaribonucleotide binding protein 1)
>gi|56757072|gb|AY814976.1| Schistosoma japonicum SJCHGC04547 protein mRNA, complete cds	potassium/sodium hyperpolarization-activated cyclic nucleotide-gated channel 2		144.648	18.8362	80.8082	81.4309	264.846	184.385	214.984	221.405	2.71893	PG004575(FORWARD)	AY814976.1	AAW26708.1	Schistosoma japonicum	K04955	NA	SJCHGC04547 protein
>gi|60595857|gb|AY808590.1| Schistosoma japonicum SJCHGC02403 protein mRNA, partial cds	TIR domain containing protein		1081.17	1079.43	1584.69	1248.43	2223.81	3351.91	4588.96	3388.23	2.71398	Sja_S24187006(FORWARD)	AY808590	AAX24479.2	Schistosoma japonicum	K13163	GO:0004888;GO:0007165;GO:0031224;GO:0045087	"SJCHGC02403 protein mRNA, partial cds"
>gi|56755610|gb|AY814252.1| Schistosoma japonicum SJCHGC01764 protein mRNA, complete cds	25 kDa integral membrane protein		1878.98	2896.75	2179.91	2318.55	4510.8	6211.15	8128.62	6283.52	2.71011	PG005114(FORWARD)	AY814252.1	AAX24217.2	Schistosoma japonicum	K06497	GO:0016021	SJCHGC02248 protein
>gi|257215889|emb|FN330880.1| Schistosoma japonicum isolate Anhui partial mRNA clone SJFCE2250.001|FSE001-P00017-P16	Growth-arrest-specific protein 8		2666.42	1393.05	2648.25	2235.91	4474.68	6434.63	7266.46	6058.59	2.70968	CNUS0000099865.1(FORWARD)	FN330880.1	CAX83097.1	Schistosoma japonicum	K10352	GO:0005515;GO:0005737	"isolate Anhui full length mRNA clone SJFCA0043|FSA_058_82_B11, complete sequence"
>gi|56757937|gb|AY815377.1| Schistosoma japonicum SJCHGC07180 protein mRNA, complete cds	Coiled-coil domain containing protein 102B		1159.58	1335.88	1738.7	1411.39	2147.42	4849.33	4472.33	3823.03	2.7087	CNUS0000097286.1(FORWARD)	AY815377.1	AAW27109.1	Schistosoma japonicum	NA	GO:0003779;GO:0006941;GO:0005524;GO:0003774;GO:0005516;GO:0005737;GO:0005863	cytosolic 5'-nucleotidase II
>gi|60602557|gb|AY811847.1| Schistosoma japonicum SJCHGC03880 protein mRNA, partial cds	low-density lipoprotein receptor (ldl)		137.531	106.619	96.2516	113.467	360.022	305.91	252.98	306.304	2.6995	CNUS0000107596.1(FORWARD)	AY811847.1	AAX27736.2	Schistosoma japonicum	K03068	GO:0007155;GO:0005515;GO:0016021;GO:0031225;GO:0005886	SJCHGC03675 protein
>gi|56759213|gb|AY816015.1| Schistosoma japonicum SJCHGC06962 protein mRNA, complete cds	hypothetical protein		346.066	488.782	352.134	395.66	832.866	941.048	1428.5	1067.47	2.69795	Sja_S23872400(FORWARD)	AY816015	AAW27747.1	Schistosoma japonicum	K06236	NA	"SJCHGC06962 protein mRNA, complete cds"
>gi|60597633|gb|AY809477.1| Schistosoma japonicum SJCHGC08206 protein mRNA, partial cds	SAM and SH3 domain containing protein		154.57	110.934	177.893	147.799	246.548	448.457	493.277	396.094	2.67995	CNUS0000101628.1(FORWARD)	AY809477.1	AAX25366.2	Schistosoma japonicum	NA	NA	SJCHGC08206 protein
>gi|56755612|gb|AY814253.1| Schistosoma japonicum SJCHGC07016 protein mRNA, complete cds	Rho-related GTP-binding protein RhoC		5289.96	8350.44	5890.81	6510.4	17547.7	17411.4	17374.8	17444.6	2.6795	CNUS0000103943.1(FORWARD)	AY814253.1	AAW25985.1	Schistosoma japonicum	K04513	GO:0005515;GO:0007264;GO:0005622;GO:0005525;GO:0005737;GO:0005886;GO:0003924	"SJCHGC05486 protein mRNA, complete cds"
>gi|226479191|emb|FN317360.1| Schistosoma japonicum isolate Anhui full length mRNA clone SJFCE1086|FSE_186_32_H04, complete sequence	tumor protein p53-inducible protein 11		757.473	1329.7	731.293	939.488	2615.29	2492.02	2414.33	2507.22	2.66871	Sja_S53122951(FORWARD)	FN317360	CAX73091.1	Schistosoma japonicum	NA	NA	"isolate Anhui full length mRNA clone SJFCE3800.019|FSE001-P00016-H05, complete sequence"
>gi|56757411|gb|AY815143.1| Schistosoma japonicum SJCHGC04205 protein mRNA, complete cds	protein quaking		903.046	1484.66	727.881	1038.53	2636.19	3001.55	2670.05	2769.26	2.66653	Sja_S23873271(FORWARD)	AY815143	AAW26875.1	Schistosoma japonicum	K13095	GO:0006397;GO:0006810;GO:0005634;GO:0003723;GO:0030154;GO:0005737;GO:0006417;GO:0007275;GO:0008380	"SJCHGC04205 protein mRNA, complete cds"
>gi|60599070|gb|AY810195.1| Schistosoma japonicum SJCHGC07984 protein mRNA, partial cds	Rootletin		1064.57	469.257	712.676	748.833	2021.9	1963.61	1994.27	1993.26	2.66182	CNUS0000105584.1(FORWARD)	AY810195.1	AAX26084.2	Schistosoma japonicum	K10352	GO:0003779;GO:0006941;GO:0005524;GO:0003774;GO:0005516;GO:0005737;GO:0005863	dynein heavy chain
>gi|226490183|emb|FN313600.1| Schistosoma japonicum isolate Anhui full length mRNA clone SJFCA0043|FSA_058_82_B11, complete sequence	Cysteine-rich protein 1		4719.7	7073.79	4266.55	5353.35	17502.2	11428.7	13817.3	14249.4	2.66178	Sja_S53118663(FORWARD)	FN313600	CAX69334.1	Schistosoma japonicum	K09851	GO:0005856;GO:0005515;GO:0008270;GO:0005737
>gi|56758305|gb|AY815561.1| Schistosoma japonicum SJCHGC06255 protein mRNA, complete cds	Intraflagellar transport protein		1110.02	1584.42	1225.54	1306.66	2930.86	4019.9	3472.96	3474.57	2.65912	Sja_S23872854(FORWARD)	AY815561	AAW27293.1	Schistosoma japonicum	NA	NA	"SJCHGC06255 protein mRNA, complete cds"
>gi|56754528|gb|AY813720.1| Schistosoma japonicum SJCHGC03412 protein mRNA, complete cds	Type II inositol 1,4,5-trisphosphate 5-phosphatase		330.234	567.718	361.595	419.849	936.076	1185.63	1221.49	1114.4	2.65428	Sja_S23874694(FORWARD)	AY813720	AAW25452.1	Schistosoma japonicum	NA	GO:0016020;GO:0005515;GO:0004445;GO:0004439;GO:0005737	"SJCHGC03412 protein mRNA, complete cds"
>gi|60595208|gb|AY808336.1| Schistosoma japonicum SJCHGC02128 protein mRNA, partial cds	hypothetical protein		104.921	54.1715	47.8016	68.9647	233.909	143.602	171.074	182.862	2.65153	CNUS0000107188.1(FORWARD)	AY808336.1	AAX24225.2	Schistosoma japonicum	K10380	NA
>gi|56753855|gb|AY813393.1| Schistosoma japonicum SJCHGC03676 protein mRNA, complete cds	plasma membrane calcium transporting ATPase 2	Yes	3388.03	1985.07	3400.81	2924.64	6469.15	9184.51	7600.82	7751.49	2.65041	CNUS0000103492.1(FORWARD)	AY813393.1	AAW25125.1	Schistosoma japonicum	K05850	GO:0006754;GO:0006812;GO:0015662;GO:0016020;GO:0005524	SJCHGC00527 protein
>gi|60604987|gb|AY812262.1| Schistosoma japonicum SJCHGC04674 protein mRNA, partial cds	RNA-binding motif, single-stranded-interacting protein 3		450.577	278.033	449.029	392.546	1135.44	791.699	1190.65	1039.26	2.64749	Sja_S24187931(FORWARD)	AY812262	AAX28151.2	Schistosoma japonicum	K13088	GO:0006397;GO:0005634;GO:0003723;GO:0000166;GO:0005737;GO:0006417;GO:0051028	"SJCHGC04674 protein mRNA, partial cds"
>gi|60601155|gb|AY811146.1| Schistosoma japonicum SJCHGC03329 protein mRNA, partial cds	Coiled-coil domain containing protein 151		1680.54	699.51	1484.92	1288.32	3379.47	3159.83	3682.06	3407.12	2.64461	CNUS0000102705.1(FORWARD)	AY811146.1	AAX27035.2	Schistosoma japonicum	K10352	GO:0005524;GO:0005737	DNA double-strand break repair rad50 ATPase
>gi|60600957|gb|AY811047.1| Schistosoma japonicum SJCHGC04415 protein mRNA, partial cds	cGMP-dependent protein kinase 1		4606.43	1857.95	4984.14	3816.17	9072.83	9610.84	11590.6	10091.4	2.64439	CNUS0000103626.1(FORWARD)	AY811047.1	AAX26936.2	Schistosoma japonicum	K07376	GO:0001932;GO:0030552;GO:0007165;GO:0006468;GO:0005952	lysosomal alpha-mannosidase (mannosidase alpha class 2b member 1)
>gi|60600328|gb|AY810819.1| Schistosoma japonicum SJCHGC07710 protein mRNA, partial cds	Cyclin-dependent kinase 16,		1672.81	432.451	2054.3	1386.52	2887.96	3270.13	4831.8	3663.3	2.64208	PG008575(FORWARD)	AY810819.1	AAX26708.2	Schistosoma japonicum	K08820	GO:0004672;GO:0005524;GO:0006468	sodium-dependent neurotransmitter transporter
>gi|60601435|gb|AY811286.1| Schistosoma japonicum SJCHGC04642 protein mRNA, partial cds	hypothetical protein		959.657	874.888	1037.32	957.289	2064.45	2398.43	3121.9	2528.26	2.64106	CNUS0000103061.1(FORWARD)	AY811286.1	AAX27175.2	Schistosoma japonicum	NA	GO:0005737	hypothetical protein
>gi|56755074|gb|AY813985.1| Schistosoma japonicum SJCHGC01839 protein mRNA, complete cds	Venom allergen 5		3582	5627.76	1793.4	3667.72	9895.8	10080	9078.29	9684.71	2.64053	CNUS0000099072.1(FORWARD)	AY813985.1	AAW25717.1	Schistosoma japonicum	K13449	GO:0008200;GO:0005576;GO:0009405	hypothetical protein
>gi|226479085|emb|FN317307.1| Schistosoma japonicum isolate Anhui full length mRNA clone SJFCE0978|FSE_149_09_A02, complete sequence	Prolyl 4-hydroxylase subunit alpha-2	Yes	1673.77	1828.07	1223.95	1575.26	3703.59	4313.36	4453.74	4156.9	2.63886	Sja_S53123004(FORWARD)	FN317307	CAX73038.1	Schistosoma japonicum	K00472	GO:0016702;GO:0005783;GO:0019538;GO:0005506;GO:0016706;GO:0031418	"isolate Anhui full length mRNA clone SJFCE0923|FSE_127_53_E07, complete sequence"
>gi|226481472|emb|FN317905.1| Schistosoma japonicum isolate Anhui full length mRNA clone SJFCE2050.002|FSE001-P00006-H02, complete sequence	hypothetical protein		85.604	204.647	131.667	140.64	377.35	385.224	350.49	371.021	2.6381	CNUS0000096008.1(FORWARD)	FN317905.1	CAX73634.1	Schistosoma japonicum	K12323	GO:0016020;GO:0007169;GO:0005524;GO:0016021;GO:0006468;GO:0005003
>gi|56757364|gb|AY815121.1| Schistosoma japonicum SJCHGC04328 protein mRNA, complete cds	Frag1/DRAM/Sfk1 family member		2969.31	3728.15	2302.27	2999.91	10653.9	6958.69	6115.46	7909.36	2.63653	Sja_S23873293(FORWARD)	AY815121	AAW26853.1	Schistosoma japonicum	NA	GO:0016020;GO:0016021	hypothetical protein
>gi|56757296|gb|AY815088.1| Schistosoma japonicum SJCHGC04259 protein mRNA, complete cds	hypothetical protein		2876.3	664.386	3029.71	2190.13	5171.72	4882.97	7240.07	5764.92	2.63222	PG008574(FORWARD)	AY815088.1	AAW26820.1	Schistosoma japonicum	K08820	GO:0004674;GO:0006468;GO:0004672;GO:0005524	"SJCHGC01243 protein mRNA, complete cds"
>gi|56753244|gb|AY813100.1| Schistosoma japonicum SJCHGC06565 protein mRNA, complete cds	Solute carrier family 2, facilitated glucose transporter member 3		7185.31	5914.24	5941.3	6346.95	10975.7	19024	20097.3	16699	2.63102	CNUS0000107549.1(FORWARD)	AY813100.1	AAW24832.1	Schistosoma japonicum	K07191	GO:0008643;GO:0005355;GO:0016021;GO:0005351;GO:0005886	glucose transport protein
>gi|56754254|gb|AY813583.1| Schistosoma japonicum SJCHGC02848 protein mRNA, complete cds	Lysosome membrane protein 2		322.235	968.887	1365.63	885.583	1099.42	2826.04	3064.33	2329.93	2.63095	CNUS0000096572.1(FORWARD)	AY813583.1	AAW25315.1	Schistosoma japonicum	K12384	GO:0007155;GO:0005515;GO:0004872;GO:0016021;GO:0005886
>gi|60597495|gb|AY809408.1| Schistosoma japonicum SJCHGC07197 protein mRNA, partial cds	DNA replication ATP-dependent helicase/nuclease DNA2		106.625	80.2485	63.0704	83.3147	229.595	214.945	212.929	219.156	2.63046	CNUS0000099075.1(FORWARD)	AY809408.1	AAX25297.2	Schistosoma japonicum	K10742	GO:0003824;GO:0008081;GO:0004114;GO:0007165	SJCHGC08020 protein
>gi|60599910|gb|AY810610.1| Schistosoma japonicum SJCHGC04463 protein mRNA, partial cds	hypothetical protein		387.758	215.66	634.674	412.697	904.051	883.191	1468.52	1085.25	2.62966	Sja_S24184986(FORWARD)	AY810610	AAX26499.2	Schistosoma japonicum	NA	GO:0003779;GO:0006941;GO:0005524;GO:0003774;GO:0005516;GO:0005737;GO:0005863	serine/threonine protein kinase
>gi|60598115|gb|AY809718.1| Schistosoma japonicum SJCHGC06644 protein mRNA, partial cds	Ras GTPase-activating protein gap-2		4793.04	1814.16	5429.35	4012.18	9095.82	11494.2	11054.6	10548.2	2.62905	Sja_S24185878(FORWARD)	AY809718	AAX25607.2	Schistosoma japonicum	NA	GO:0016020;GO:0005622;GO:0008270;GO:0007242;GO:0005737;GO:0051056;GO:0005096	"SJCHGC06644 protein mRNA, partial cds"
>gi|60600148|gb|AY810729.1| Schistosoma japonicum SJCHGC08397 protein mRNA, partial cds	Kyphoscoliosis peptidase		2354.28	1057.01	2224.59	1878.63	4841.72	5205.92	4719.41	4922.35	2.62018	CNUS0000107395.1(FORWARD)	AY810729.1	AAX26618.2	Schistosoma japonicum	NA	NA	hypothetical protein
>gi|60598876|gb|AY810098.1| Schistosoma japonicum SJCHGC07402 protein mRNA, partial cds	Dynein regulatory complex protein 1		317.648	119.938	358.163	265.25	666.802	567.116	849.39	694.436	2.61805	PG007989(FORWARD)	AY810098.1	AAX25987.2	Schistosoma japonicum	K02413	GO:0005737	hypothetical protein
>gi|60598940|gb|AY810130.1| Schistosoma japonicum SJCHGC07120 protein mRNA, partial cds	Titin	Yes	1996.79	1765.97	2938.42	2233.73	4200.35	5995.69	7341.31	5845.79	2.61705	CNUS0000104785.1(FORWARD)	AY810130.1	AAX26019.2	Schistosoma japonicum	K00907	GO:0005515	hypothetical protein
>gi|226469397|emb|FN314445.1| Schistosoma japonicum isolate Anhui full length mRNA clone SJFCA2993.001|FSA001-P00026-M14, complete sequence	Annexin,domain containing protein		126.745	702.924	176.665	335.445	737.558	897.639	991.548	875.581	2.61021	Sja_S53127848(FORWARD)	FN314445	CAX70178.1	Schistosoma japonicum	NA	GO:0005509;GO:0005544	Phospholipid scramblase 3
>gi|56756069|gb|AY814481.1| Schistosoma japonicum SJCHGC07922 protein mRNA, complete cds	vWFA family member		1180.97	1847.28	1831.16	1619.8	3299.28	4137.46	5229.12	4221.95	2.60646	CNUS0000101341.1(FORWARD)	AY814481.1	AAW26213.1	Schistosoma japonicum	NA	NA	"SJCHGC02250 protein mRNA, complete cds"
>gi|60597099|gb|AY809210.1| Schistosoma japonicum SJCHGC07431 protein mRNA, partial cds	hypothetical protein		387.764	275.89	638.043	433.899	854.055	1278.26	1259.55	1130.62	2.60573	CNUS0000096106.1(FORWARD)	AY809210.1	AAX25099.2	Schistosoma japonicum	K10260	NA	"SJCHGC04933 protein mRNA, partial cds"
>gi|226487581|emb|FN318933.1| Schistosoma japonicum isolate Anhui full length mRNA clone SJFCE3005.003|FSE001-P00034-A22, complete sequence	Dehydrogenase/reductase SDR family member 1		5292.52	4426.72	4351.52	4690.25	14575	10296.6	11703.2	12191.6	2.59935	CNUS0000102783.1(FORWARD)	FN318933.1	CAX74659.1	Schistosoma japonicum	K11163	GO:0004316;GO:0006633;GO:0051287	Dehydrogenase/reductase SDR family member 1
>gi|226480851|emb|FN317794.1| Schistosoma japonicum isolate Anhui full length mRNA clone SJFCE1883|FSE001-P00028-L10, complete sequence	CUB domain containing protein		207.543	186.536	170.554	188.211	449.052	393.783	623.804	488.88	2.59751	Sja_S53122121(FORWARD)	FN317794	CAX73523.1	Schistosoma japonicum	K09608	GO:0016020;GO:0030154;GO:0008233;GO:0008237;GO:0006508;GO:0005509;GO:0008533;GO:0007275;GO:0005576;GO:0008270
>gi|60595661|gb|AY808493.1| Schistosoma japonicum SJCHGC01328 protein mRNA, partial cds	putative neutral sphingomyelinase	Yes	4790.24	4444.53	4348.92	4527.89	13071.7	11130.7	11042.9	11748.4	2.59468	Sja_S24187103(FORWARD)	AY808493	AAX24382.2	Schistosoma japonicum	NA	NA	"SJCHGC01328 protein mRNA, partial cds"
>gi|226466519|emb|FN313661.1| Schistosoma japonicum isolate Anhui full length mRNA clone SJFCA0148|FSA_108_54_F07, complete sequence	Early growth response protein 1	Yes	406.581	241.81	345.619	331.337	761.024	752.493	1064.69	859.403	2.59374	Sja_S53129229(FORWARD)	FN313661	CAX69395.1	Schistosoma japonicum	K09203	GO:0005634;GO:0003677;GO:0006350;GO:0006355;GO:0005622;GO:0008270	"signaling protein wnt4 precursor, mRNA, complete cds"
>gi|56758673|gb|AY815745.1| Schistosoma japonicum SJCHGC05606 protein mRNA, complete cds	Coiled-coil domain containing protein 176		492.31	490.097	437.116	473.174	836.095	1608.81	1235.39	1226.77	2.59263	Sja_S23872670(FORWARD)	AY815745	AAW27477.1	Schistosoma japonicum	K02331	GO:0003779;GO:0005524;GO:0016459;GO:0003774;GO:0005737	"SJCHGC05606 protein mRNA, complete cds"
>gi|60597177|gb|AY809249.1| Schistosoma japonicum SJCHGC07250 protein mRNA, partial cds	LisH domain containing protein ARMC9		1484.71	604.123	1348.18	1145.67	2602.04	2712.34	3593.12	2969.17	2.59164	PG006452(FORWARD)	AY809249.1	AAX25138.2	Schistosoma japonicum	K11853	GO:0005488	hypothetical protein
>gi|60601233|gb|AY811185.1| Schistosoma japonicum SJCHGC09070 protein mRNA, partial cds	hypothetical protein		2064.91	1614.41	1918.36	1865.9	4343.28	4911.31	5214.48	4823.02	2.58483	Sja_S24184411(FORWARD)	AY811185	AAX27074.2	Schistosoma japonicum	K12581	GO:0003779;GO:0006941;GO:0005524;GO:0003774;GO:0005516;GO:0005737;GO:0005863
>gi|226468529|emb|FN314209.1| Schistosoma japonicum isolate Anhui full length mRNA clone SJFCA2675.002|FSA001-P00026-H18, complete sequence	prohormone-4		4548.68	4688.86	3051.24	4096.26	11640.9	9611.84	10502.3	10585	2.58406	CNUS0000101843.1(FORWARD)	FN314209.1	AF091537_1	Schistosoma japonicum	NA	GO:0005515	SJCHGC05148 protein
>gi|56754502|gb|AY813707.1| Schistosoma japonicum SJCHGC08888 protein mRNA, complete cds	TWiK family of potassium channels protein 18		400.978	725.737	297.582	474.766	1215.24	1519.19	945.021	1226.48	2.58334	CNUS0000100683.1(FORWARD)	AY813707.1	AAW25439.1	Schistosoma japonicum	K04919	GO:0016020;GO:0030955;GO:0006813;GO:0005244;GO:0005267;GO:0016021	"SJCHGC02005 protein mRNA, complete cds"
>gi|226467286|emb|FN320398.1| Schistosoma japonicum isolate Anhui full length mRNA clone SJFCE3601.001|FSE001-P00033-A08, complete sequence	myosin essential light chain		86.1965	317.275	140.253	181.241	316.196	562.257	525.38	467.944	2.58188	PG000447(FORWARD)	FN320398.1	CAX70946.1	Schistosoma japonicum	K12751	GO:0005509
>gi|60613749|gb|AY812727.1| Schistosoma japonicum SJCHGC06720 protein mRNA, partial cds	Putative glycerophosphocholine phosphodiesterase GPCPD1		1302.45	807.119	1402.73	1170.77	2615.91	2758.77	3690.59	3021.76	2.58101	Sja_S24187466(FORWARD)	AY812727	AAX28616.2	Schistosoma japonicum	NA	GO:0016020;GO:0006071;GO:0016021;GO:0008889;GO:0005737	"SJCHGC06720 protein mRNA, partial cds"
>gi|226466607|emb|FN313705.1| Schistosoma japonicum isolate Anhui full length mRNA clone SJFCA0234|FSA001-P00004-D01, complete sequence	Ryanodine receptor 44F		528.937	323.993	590.697	481.209	979.846	1516.95	1227.6	1241.46	2.57988	PG012298(FORWARD)	FN313705.1	CAX69439.1	Schistosoma japonicum	K05327	GO:0005219;GO:0006874;GO:0016021	"isolate Anhui full length mRNA clone SJFCA0214|FSA001-P00002-N14, complete sequence"
>gi|56758101|gb|AY815459.1| Schistosoma japonicum SJCHGC01293 protein mRNA, complete cds	hypothetical protein		1022.72	765.482	1009.52	932.577	2197.68	2269.86	2714.63	2394.05	2.56714	PG007482(FORWARD)	AY815459.1	AAW27191.1	Schistosoma japonicum	K09880	GO:0008270	hypothetical protein
>gi|56752850|gb|AY812905.1| Schistosoma japonicum SJCHGC06540 protein mRNA, complete cds	hypothetical protein		3670.66	5683.68	5290.45	4881.59	9970.07	12847.2	14731.8	12516.4	2.56399	PG013036(FORWARD)	AY812905.1	AAW24637.1	Schistosoma japonicum	NA	NA
>gi|60597815|gb|AY809568.1| Schistosoma japonicum SJCHGC06447 protein mRNA, partial cds	Kyphoscoliosis peptidase		1331.85	680.145	1359.94	1123.98	2483.18	3249.09	2912.52	2881.6	2.56375	Sja_S24186028(FORWARD)	AY809568	AAX25457.2	Schistosoma japonicum	NA	GO:0003677;GO:0006350	"SJCHGC06447 protein mRNA, partial cds"
>gi|226479017|emb|FN317273.1| Schistosoma japonicum isolate Anhui full length mRNA clone SJFCE0914|FSE_124_06_F01, complete sequence	Rho-related GTP-binding protein RhoV		1442.56	2244.72	1360.08	1682.45	4080.68	4912.06	3940.19	4310.98	2.56232	Sja_S53123038(FORWARD)	FN317273	CAX73004.1	Schistosoma japonicum	K07975	GO:0005515;GO:0007264;GO:0005622;GO:0005525;GO:0005737;GO:0005886;GO:0003924	"isolate Anhui full length mRNA clone SJFCE0912|FSE_123_52_D07, complete sequence"
>gi|60600174|gb|AY810742.1| Schistosoma japonicum SJCHGC08267 protein mRNA, partial cds	Dynein intermediate chain 3, ciliary		752.882	1045.18	907.399	901.82	1965.67	2153.9	2810.59	2310.05	2.56154	PG002480(FORWARD)	AY810742.1	CAX73052.1	Schistosoma japonicum	K11143	GO:0005515	hypothetical protein
>gi|56756696|gb|AY814789.1| Schistosoma japonicum SJCHGC02547 protein mRNA, complete cds	Myosin-11		4335.84	3270.31	3987.33	3864.49	10050.6	9919.83	9711.32	9893.9	2.56021	Sja_S23873625(FORWARD)	AY814789	AAW26521.1	Schistosoma japonicum	K10352	NA	"SJCHGC09241 protein mRNA, complete cds"
>gi|56757955|gb|AY815386.1| Schistosoma japonicum SJCHGC09441 protein mRNA, complete cds	Enkurin		2477.75	3191.75	2418.67	2696.06	7041.84	6756.57	6900.61	6899.67	2.55917	CNUS0000098021.1(FORWARD)	AY815386.1	AAW27118.1	Schistosoma japonicum	NA	NA	SJCHGC07600 protein
>gi|60603045|gb|AY812091.1| Schistosoma japonicum SJCHGC08143 protein mRNA, partial cds	Peptidyl-glycine alpha-amidating monooxygenase A		213.521	182.594	228.471	208.195	551.441	461.134	582.794	531.789	2.55428	CNUS0000105814.1(FORWARD)	AY812091.1	AAX27980.2	Schistosoma japonicum	K00504	GO:0004598;GO:0016020;GO:0004504;GO:0006518;GO:0005507;GO:0008270;GO:0016021;GO:0055114	SJCHGC03419 protein
>gi|226469747|emb|FN320978.1| Schistosoma japonicum isolate Anhui full length mRNA clone SJFCE3706.012|FSE001-P00008-E15, complete sequence	putative universal stress protein		581.948	1322.11	1071.05	991.703	2295.78	2681.55	2616.69	2531.34	2.55252	Sja_S53127673(FORWARD)	FN320978	AAW26129.1	Schistosoma japonicum	K04506	GO:0006950;GO:0005737
>gi|56755110|gb|AY814003.1| Schistosoma japonicum SJCHGC05817 protein mRNA, complete cds	PDZ and LIM domain protein		2272.75	4315.77	2251.8	2946.77	6601.67	8352.85	7567.38	7507.3	2.54764	CNUS0000099204.1(FORWARD)	AY814003.1	AAW25735.1	Schistosoma japonicum	K05631	GO:0016020;GO:0005515;GO:0030054;GO:0005737;GO:0045202	hypotheticial protein
>gi|226490231|emb|FN313624.1| Schistosoma japonicum isolate Anhui full length mRNA clone SJFCA0083|FSA_079_30_F04, complete sequence	Actin	Yes	4478.74	3519.56	3162.37	3720.22	10236.6	8862.53	9302.45	9467.18	2.54479	Sja_S53118639(FORWARD)	FN313624	CAX69358.1	Schistosoma japonicum	K10355	GO:0005856;GO:0005515;GO:0005524;GO:0005198;GO:0005737	"isolate Anhui full length mRNA clone SJFCA0083|FSA_079_30_F04, complete sequence"
>gi|60688721|gb|AY915191.1| Schistosoma japonicum SJCHGC03428 protein mRNA, complete cds	hypothetical protein		965.438	1105.39	902.326	991.051	2091.45	2428.13	3044.38	2521.32	2.54409	Sja_S24183522(FORWARD)	AY915191	AAX30412.2	Schistosoma japonicum	NA	GO:0007155;GO:0005515;GO:0016021;GO:0031225;GO:0005886	"SJCHGC03428 protein mRNA, complete cds"
>gi|60598111|gb|AY809716.1| Schistosoma japonicum SJCHGC07369 protein mRNA, partial cds	hypothetical protein		68.9106	55.1726	76.2996	66.7943	167.044	134.664	207.975	169.894	2.54354	PG007235(FORWARD)	AY809716.1	AAX25605.2	Schistosoma japonicum	K11305	GO:0005515;GO:0008270	"SJCHGC05943 protein mRNA, partial cds"
>gi|28317486|gb|AY223011.1| Schistosoma japonicum clone ZZD1103 mRNA sequence	Charged multivesicular body protein 2b		5592.81	8151.21	5517.58	6420.53	14816.9	15228.6	18931.4	16325.6	2.54273	Sja_S23515519(FORWARD)	AY223011	AAP06034.1	Schistosoma japonicum	K12192	GO:0005768;GO:0016020;GO:0005737;GO:0015031	clone ZZD1103 mRNA sequence
>gi|226487701|emb|FN318993.1| Schistosoma japonicum isolate Anhui full length mRNA clone SJFCE3044.003|FSE_108_94_F12, complete sequence	Twinfilin-2-B		4951.86	7556.25	4973.01	5827.04	13849.2	16547.7	13896.9	14764.6	2.53381	CNUS0000104087.1(FORWARD)	FN318993.1	AAW26617.1	Schistosoma japonicum	K08870	GO:0003779;GO:0005622;GO:0005737	SJCHGC06072 protein
>gi|226483616|emb|FN318380.1| Schistosoma japonicum isolate Anhui full length mRNA clone SJFCE2531.001|FSE001-P00015-A06, complete sequence	Alpha-tocopherol transfer protein-like		4324.92	5211.76	5060.01	4865.57	9037.11	12229.4	15713.3	12326.6	2.53344	PG012383(FORWARD)	FN318380.1	AAW26718.1	Schistosoma japonicum	NA	GO:0005215;GO:0005622;GO:0006810	"isolate Anhui full length mRNA clone SJFCE1595|FSE001-P00015-N08, complete sequence"
>gi|56755270|gb|AY814083.1| Schistosoma japonicum SJCHGC09190 protein mRNA, complete cds	SLIT and NTRK-like protein 2		195.496	212.486	252.652	220.211	479.214	634.103	559.208	557.508	2.5317	Sja_S23874331(FORWARD)	AY814083	AAW25815.1	Schistosoma japonicum	NA	GO:0016020;GO:0005515;GO:0016021	SJCHGC05817 protein
>gi|226483406|emb|FN318275.1| Schistosoma japonicum isolate Anhui full length mRNA clone SJFCE2417.001|FSE_144_86_F11, complete sequence	Glycine receptor subunit alpha-3		622.187	837.848	584.77	681.602	1543.72	1496.87	2130.26	1723.62	2.52877	Sja_S53121043(FORWARD)	FN318275	CAX74004.1	Schistosoma japonicum	K05273	GO:0030054;GO:0006811;GO:0004889;GO:0016021;GO:0005886;GO:0045202;GO:0030594;GO:0045211	"isolate Anhui full length mRNA clone SJFCE2417.001|FSE_144_86_F11, complete sequence"
>gi|60596414|gb|AY808868.1| Schistosoma japonicum SJCHGC08747 protein mRNA, partial cds	hypothetical protein		103.039	196.709	135.406	145.051	337.418	318.614	443.257	366.43	2.52621	PG014888(FORWARD)	AY808868.1	AAX24757.2	Schistosoma japonicum	NA	GO:0005515	SJCHGC03634 protein
>gi|60597493|gb|AY809407.1| Schistosoma japonicum SJCHGC08728 protein mRNA, partial cds	putative rhodopsin-like orphan GPCR		77.1505	196.336	145.346	139.611	272.485	410.527	374.805	352.605	2.52563	CNUS0000105715.1(FORWARD)	AY809407.1	AAX25296.2	Schistosoma japonicum	K04195	GO:0007186;GO:0016021;GO:0005886;GO:0004930	rhodopsin-like orphan GPCR
>gi|56756019|gb|AY814456.1| Schistosoma japonicum SJCHGC02261 protein mRNA, complete cds	25 kDa integral membrane protein		3099.54	2998.02	2486.19	2861.25	6761.48	6423.32	8443.55	7209.45	2.51969	Sja_S23873958(FORWARD)	AY814456	AAW26188.1	Schistosoma japonicum	K06497	GO:0016020;GO:0016021	"SJCHGC02336 protein mRNA, complete cds"
>gi|257206469|emb|FN327139.1| Schistosoma japonicum isolate Anhui full length mRNA clone SJFCE5321|FSE001-P00028-A15, complete sequence	hypothetical protein		334.297	593.802	450.236	459.445	1263.49	1153.04	1052.58	1156.37	2.51688	Sja_S53118195(FORWARD)	FN327139	CAX79499.1	Schistosoma japonicum	NA	NA	"isolate Anhui full length mRNA clone SJFCE3547.005|FSE001-P00016-D06, complete sequence"
>gi|196476879|gb|EZ000162.2| TSA: Schistosoma japonicum SJCHGC00459 unknown mRNA, mRNA sequence	F-box only protein 32		1788.4	3360.98	1371.53	2173.64	4501.79	6962.2	4903.35	5455.78	2.50998	CNUS0000097878.1(FORWARD)	EZ000162.2	ACE06942.1	Schistosoma japonicum	K10305	GO:0005634;GO:0006512	unknown
>gi|60604296|gb|AY812243.1| Schistosoma japonicum SJCHGC07385 protein mRNA, partial cds	Small G protein signaling modulator 2		89.6632	63.696	63.6649	72.3414	126.701	202.624	214.632	181.319	2.50643	CNUS0000100112.1(FORWARD)	AY812243.1	AAX28132.2	Schistosoma japonicum	K13136	GO:0005097;GO:0005622;GO:0032313	SJCHGC07385 protein
>gi|56758215|gb|AY815516.1| Schistosoma japonicum SJCHGC04516 protein mRNA, complete cds	hypothetical protein		1560.23	2095.53	1401.83	1685.87	4974.39	3950.74	3750.28	4225.14	2.50621	Sja_S23872899(FORWARD)	AY815516	AAW27248.1	Schistosoma japonicum	NA	GO:0003899;GO:0003677;GO:0016779;GO:0006351
>gi|60595432|gb|AY808399.1| Schistosoma japonicum SJCHGC08107 protein mRNA, partial cds	TSP1 ( thrombospondin 1) domain containing proteins		3322.64	2928.86	3221.08	3157.52	7521.25	8760.55	7399.86	7893.88	2.50002	CNUS0000100920.1(FORWARD)	AY808399.1	AAX24288.2	Schistosoma japonicum	K04598	GO:0006508;GO:0004222;GO:0008233;GO:0005576;GO:0008270;GO:0005578
>gi|56755832|gb|AY814363.1| Schistosoma japonicum SJCHGC03901 protein mRNA, partial cds	putative thrombospondin	Yes	786.111	1062.35	798.483	882.316	1923.74	2746.36	1945.24	2205.11	2.49923	PG011712(FORWARD)	AY814363.1	AAW26095.1	Schistosoma japonicum	NA	NA	SJCHGC03901 protein
>gi|226478791|emb|FN317160.1| Schistosoma japonicum isolate Anhui full length mRNA clone SJFCE0681|FSE_046_79_G10, complete sequence	Zinc finger protein 143		774.315	798.38	766.991	779.895	1821.76	2282.57	1739.29	1947.87	2.49761	CNUS0000102209.1(FORWARD)	FN317160.1	CAX72891.1	Schistosoma japonicum	K09228	GO:0005634;GO:0003677;GO:0006350;GO:0006355;GO:0005622;GO:0008270	"isolate Anhui full length mRNA clone SJFCE0668|FSE_043_31_G04, complete sequence"
>gi|56755086|gb|AY813991.1| Schistosoma japonicum SJCHGC05018 protein mRNA, complete cds	Protein FAM221B		472.779	846.386	431.617	583.594	1559.78	1461.82	1344.11	1455.24	2.49358	PG010100(FORWARD)	AY813991.1	AAW25723.1	Schistosoma japonicum	NA	NA	hypothetical protein	SJCHGC01661 protein
>gi|60596486|gb|AY808904.1| Schistosoma japonicum SJCHGC03799 protein mRNA, partial cds	hypothetical protein		623.207	277.505	626.176	508.963	1081.77	1206.19	1518.61	1268.86	2.49303	CNUS0000097095.1(FORWARD)	AY808904.1	AAX24793.2	Schistosoma japonicum	K12581	GO:0005634	SJCHGC08747 protein
>gi|56759291|gb|AY816054.1| Schistosoma japonicum SJCHGC07240 protein mRNA, complete cds	Mitogen-activated protein kinase 15		797.215	439.164	488.835	575.071	1488.32	1443.11	1358.86	1430.1	2.48682	CNUS0000101899.1(FORWARD)	AY816054.1	AAW27786.1	Schistosoma japonicum	K04426	GO:0004674;GO:0005524;GO:0006468;GO:0005737;GO:0005515;GO:0004674;GO:0005524;GO:0006468;GO:0005737	protein kinase
>gi|56756009|gb|AY814451.1| Schistosoma japonicum SJCHGC00516 protein mRNA, complete cds	Troponin	Yes	6130.26	5981.46	7009.95	6373.89	12271.7	15369.4	19785.1	15808.7	2.48023	PG009440(FORWARD)	AY814451.1	AAW26183.1	Schistosoma japonicum	K10371	GO:0003779	unknown
>gi|60599172|gb|AY810246.1| Schistosoma japonicum SJCHGC05651 protein mRNA, partial cds	lachesin		422.632	1003.25	497.258	641.047	1520.12	1920.92	1312.42	1584.48	2.47171	Sja_S24185350(FORWARD)	AY810246	ABA40330.1	Schistosoma japonicum	K06773	GO:0016020;GO:0007165;GO:0005515;GO:0005622;GO:0005737;GO:0005096	"SJCHGC05651 protein mRNA, partial cds"
>gi|226478771|emb|FN317150.1| Schistosoma japonicum isolate Anhui full length mRNA clone SJFCE0668|FSE_043_31_G04, complete sequence	DUF3091 domain containing protein		175.732	396.987	151.521	241.413	629.093	741.75	418.774	596.539	2.47103	Sja_S53123161(FORWARD)	FN317150	CAX72881.1	Schistosoma japonicum	NA	NA	"isolate Anhui full length mRNA clone SJFCE0664|FSE_042_06_F01, complete sequence"
>gi|60600939|gb|AY811038.1| Schistosoma japonicum SJCHGC08677 protein mRNA, partial cds	cGMP-dependent protein kinase 1		4558.43	1979.79	5730.44	4089.55	10170.7	8731.87	11413.4	10105.3	2.47101	CNUS0000103619.1(FORWARD)	AY811038.1	AAX26927.2	Schistosoma japonicum	K07376	GO:0004674;GO:0005524;GO:0006468;GO:0005737	SJCHGC04507 protein
>gi|60600330|gb|AY810820.1| Schistosoma japonicum SJCHGC04580 protein mRNA, partial cds	potassium voltage-gated channel protein Shaw		788.028	1240.61	1291.49	1106.71	2919.09	2609.3	2654.44	2727.61	2.46461	Sja_S24184776(FORWARD)	AY810820	AAX26709.2	Schistosoma japonicum	K05320	NA	"SJCHGC09167 protein mRNA, partial cds"
>gi|226470705|emb|FN321060.1| Schistosoma japonicum isolate Anhui full length mRNA clone SJFCE3721.006|FSE001-P00005-P01, complete sequence	hypothetical protein		88.0821	123.626	31.2928	81.0003	191.126	212.359	195.234	199.573	2.46385	CNUS0000095821.1(FORWARD)	FN321060.1	CAX76781.1	Schistosoma japonicum	NA	NA	hypothetical protein
>gi|56754530|gb|AY813721.1| Schistosoma japonicum SJCHGC02549 protein mRNA, complete cds	putative sodium-dependent transporter		5059.06	3385.23	2666.17	3703.49	12294.9	8389.53	6604.43	9096.28	2.45614	Sja_S23874693(FORWARD)	AY813721	AAW25453.1	Schistosoma japonicum	K03308	GO:0016020;GO:0005887;GO:0005328;GO:0006836	"SJCHGC02549 protein mRNA, complete cds"
>gi|56759261|gb|AY816039.1| Schistosoma japonicum SJCHGC01525 protein mRNA, complete cds	Estradiol 17-beta-dehydrogenase		254.281	144.854	238.168	212.434	620.73	417.649	526.763	521.714	2.45589	CNUS0000101528.1(FORWARD)	AY816039.1	AAW27771.1	Schistosoma japonicum	K10251	GO:0005509;GO:0005882;GO:0005198	SJCHGC01525 protein
>gi|56754944|gb|AY813923.1| Schistosoma japonicum SJCHGC09298 protein mRNA, complete cds	Collagen alpha-2(V) chain		5038.85	4845.97	5545.09	5143.3	9600.47	13497.6	14781.4	12626.5	2.45494	Sja_S23874491(FORWARD)	AY813923	AAW25655.1	Schistosoma japonicum	K06236	GO:0006817;GO:0007155;GO:0005201;GO:0005576;GO:0005581;GO:0005737;GO:0005578	"SJCHGC09298 protein mRNA, complete cds"
>gi|226482677|emb|FN318209.1| Schistosoma japonicum isolate Anhui full length mRNA clone SJFCE2360.001|FSE001-P00006-L12, complete sequence	hypothetical protein		55.818	52.1584	83.6279	63.8681	168.363	159.596	142.118	156.692	2.45337	Sja_S53121308(FORWARD)	FN318209	CAX73938.1	Schistosoma japonicum	NA	GO:0016020;GO:0016021	"isolate Anhui full length mRNA clone SJFCE2360.001|FSE001-P00006-L12, complete sequence"
>gi|60603203|gb|AY812170.1| Schistosoma japonicum SJCHGC06603 protein mRNA, partial cds	Microtubule-associated protein 2		1249.49	1296.3	1455.1	1333.63	2807.61	3245.23	3722.09	3258.31	2.44319	CNUS0000102088.1(FORWARD)	AY812170.1	AAX28059.2	Schistosoma japonicum	K04380	GO:0005856;GO:0042995;GO:0005874;GO:0007026;GO:0005737;GO:0005886	SJCHGC06603 protein
>gi|226470379|emb|FN314738.1| Schistosoma japonicum isolate Anhui full length mRNA clone SJFCA3322.003|FSA001-P00029-I05, complete sequence	Tropomyosin-1	Yes	4165.48	4505.14	4456.68	4375.77	10088.7	11040	10940.6	10689.8	2.44295	Sja_S53127357(FORWARD)	FN314738	CAX70470.1	Schistosoma japonicum	K10374	GO:0005856;GO:0003779;GO:0005737;GO:0005856;GO:0003779;GO:0005737;GO:0005856;GO:0003779;GO:0005737	25 kDa integral membrane protein
>gi|56758655|gb|AY815736.1| Schistosoma japonicum SJCHGC02102 protein mRNA, complete cds	Cysteine-rich hydrophobic domain 2 protein		7124.78	8717.48	6528.76	7457.01	18707.1	19302.4	16632.7	18214.1	2.44254	CNUS0000095743.1(FORWARD)	AY815736.1	AAW27468.1	Schistosoma japonicum	NA	GO:0005794;GO:0031410;GO:0005886	"SJCHGC04423 protein mRNA, complete cds"
>gi|226466875|emb|FN313839.1| Schistosoma japonicum isolate Anhui full length mRNA clone SJFCA0446|FSA001-P00020-L06, complete sequence	actin related protein 2/3 complex, subunit 2		2883.7	3036.62	2197.58	2705.97	6518.65	6803.68	6493.04	6605.12	2.44095	Sja_S53129051(FORWARD)	FN313839	CAX69573.1	Schistosoma japonicum	K05758	GO:0005856;GO:0030833;GO:0003779;GO:0005885;GO:0042995;GO:0005737	"isolate Anhui full length mRNA clone SJFCA0423|FSA001-P00019-B16, complete sequence"
>gi|23664249|gb|AF519183.1| Schistosoma japonicum gynecophoral canal protein mRNA, complete cds	gynecophoral canal protein	Yes	2630.97	1371.98	3847.4	2616.78	5131.29	5205.28	8809.63	6382.07	2.4389	Sja_S23515722(FORWARD)	AF519183.1	AAN39279.1	Schistosoma japonicum	NA	GO:0016020;GO:0007155;GO:0005515;GO:0005576	"gynecophoral canal protein mRNA, complete cds"
>gi|56757446|gb|AY815159.1| Schistosoma japonicum SJCHGC06143 protein mRNA, complete cds	Syntaxin-binding protein 5		4296.13	4103.36	3600.78	4000.09	8482.95	10423.5	10292.7	9733.08	2.43321	Sja_S23873255(FORWARD)	AY815159	AAW26891.1	Schistosoma japonicum	K08518	GO:0016021;GO:0005737;GO:0005886;GO:0015031;GO:0016192	"SJCHGC06143 protein mRNA, complete cds"
>gi|56752920|gb|AY812940.1| Schistosoma japonicum SJCHGC02783 protein mRNA, complete cds	adenosine deaminase		4365.91	5413.24	4728.71	4835.95	12634	10838.8	11776.6	11749.8	2.42967	Sja_S23875474(FORWARD)	AY812940	AAW24672.1	Schistosoma japonicum	K01488	GO:0004000;GO:0009168	"SJCHGC02783 protein mRNA, complete cds"
>gi|226479069|emb|FN317299.1| Schistosoma japonicum isolate Anhui full length mRNA clone SJFCE0958|FSE_142_78_F10, complete sequence	Proteinase inhibitor I2, Kunitz metazoa,domain containing protein	Yes	3068.67	1316.82	3430.11	2605.2	5092.78	6683.53	7195.79	6324.03	2.42747	Sja_S53123012(FORWARD)	FN317299	CAX73030.1	Schistosoma japonicum	K08408	GO:0005737	"isolate Anhui full length mRNA clone SJFCE3706.012|FSE001-P00008-E15, complete sequence"
>gi|60599144|gb|AY810232.1| Schistosoma japonicum SJCHGC04183 protein mRNA, partial cds	Tetratricopeptide repeat protein 21B		287.095	376.908	530.97	398.324	771.07	1115.75	1005.18	964.001	2.42014	Sja_S24185364(FORWARD)	AY810232	AAX26121.2	Schistosoma japonicum	NA	GO:0005515	tektin related
>gi|226466887|emb|FN313845.1| Schistosoma japonicum isolate Anhui full length mRNA clone SJFCA0458|FSA001-P00021-G13, complete sequence	hypotheticial protein		5012.53	2651.03	5892.94	4518.83	8118.12	11956.7	12710	10928.3	2.41838	Sja_S53129045(FORWARD)	FN313845	CAX69579.1	Schistosoma japonicum	K02331	NA	"isolate Anhui full length mRNA clone SJFCA0446|FSA001-P00020-L06, complete sequence"
>gi|226479915|emb|FN317523.1| Schistosoma japonicum isolate Anhui full length mRNA clone SJFCE1377|FSE001-P00005-O15, complete sequence	DNA-binding protein inhibitor ID-1		383.291	909.309	368.567	553.722	1641.39	1231.72	1139.94	1337.68	2.4158	CNUS0000101921.1(FORWARD)	FN317523.1	CAX73254.1	Schistosoma japonicum	K04680	GO:0007399;GO:0005634;GO:0003677;GO:0030154;GO:0006355;GO:0030528;GO:0007275;GO:0006350	"isolate Anhui full length mRNA clone SJFCE0887|FSE_112_63_G08, complete sequence"
>gi|56758809|gb|AY815813.1| Schistosoma japonicum SJCHGC03617 protein mRNA, complete cds	Exocyst complex component 7		2440.6	1544.59	2772.28	2252.49	5555.91	4638.02	6093.1	5429.01	2.41023	Sja_S23872602(FORWARD)	AY815813	AAW27545.1	Schistosoma japonicum	K07195	GO:0000145;GO:0005935;GO:0015031;GO:0006887	"SJCHGC03617 protein mRNA, complete cds"
>gi|60600723|gb|AY810930.1| Schistosoma japonicum SJCHGC09122 protein mRNA, partial cds	Epidermal growth factor receptor		1631.56	1152.67	1659.28	1481.17	3384.44	3782.61	3540.97	3569.34	2.40982	Sja_S24184666(FORWARD)	AY810930	AAX26819.2	Schistosoma japonicum	K05085	GO:0016020;GO:0007169;GO:0005524;GO:0006468;GO:0016021;GO:0016020;GO:0005524;GO:0006468;GO:0007169;GO:0005515;GO:0000166;GO:0016021;GO:0004714;GO:0016020;GO:0007169;GO:0005515;GO:0005524;GO:0006468;GO:0016021;GO:0004714;GO:0016020;GO:0007169;GO:0005515;GO:0005524;GO:0006468;GO:0016021;GO:0004714	"SJCHGC09122 protein mRNA, partial cds"
>gi|56756804|gb|AY814842.1| Schistosoma japonicum SJCHGC04640 protein mRNA, complete cds	Catenin beta		318.928	310.987	397.838	342.584	619.829	810.952	1040.39	823.724	2.40445	Sja_S23873572(FORWARD)	AY814842	AAW26574.1	Schistosoma japonicum	K02105	GO:0005643;GO:0005634;GO:0006606;GO:0005737;GO:0005488	SJCHGC03445 protein
>gi|56759287|gb|AY816052.1| Schistosoma japonicum SJCHGC09048 protein mRNA, complete cds	Zinc finger protein, ZZ type		1700.9	3010.29	2086.77	2265.99	4309.34	5346.13	6685.95	5447.14	2.40387	Sja_S23872363(FORWARD)	AY816052	AAW27784.1	Schistosoma japonicum	NA	GO:0016020;GO:0005515;GO:0005509;GO:0008270;GO:0005737	"SJCHGC09048 protein mRNA, complete cds"
>gi|257205681|emb|FN326768.1| Schistosoma japonicum isolate Anhui full length mRNA clone SJFCE4612|FSE001-P00001-C13, complete sequence	malate/L-lactate dehydrogenase	Yes	363.661	800.622	379.287	514.523	1372.82	1125.68	1204.46	1234.32	2.39896	Sja_S53118564(FORWARD)	FN326768	CAX82492.1	Schistosoma japonicum	K00025	GO:0008152;GO:0005737;GO:0047559	"isolate Anhui full length mRNA clone SJFCE4612|FSE001-P00001-C13, complete sequence"
>gi|60605383|gb|AY812460.1| Schistosoma japonicum SJCHGC03766 protein mRNA, partial cds	Sortilin		2730.32	2264.71	3026.3	2673.78	4966.26	7021.35	7192.42	6393.34	2.39113	CNUS0000095572.1(FORWARD)	AY812460.1	AAX28349.2	Schistosoma japonicum	K12388	GO:0016020;GO:0006810;GO:0004872;GO:0016021	SJCHGC03766 protein
>gi|226487997|emb|FN319938.1| Schistosoma japonicum isolate Anhui full length mRNA clone SJFCE3468.001|FSE001-P00005-A15, complete sequence	complexin-1		6402.64	4960.43	5842.33	5735.13	12358.9	13270	15467	13698.6	2.38855	Sja_S53119353(FORWARD)	FN319938	AAW27309.1	Schistosoma japonicum	NA	GO:0019905;GO:0005737;GO:0006836
>gi|226486689|emb|FN318694.1| Schistosoma japonicum isolate Anhui full length mRNA clone SJFCE2845.001|FSE_043_32_H04, complete sequence	Carbonic anhydrase 5B, mitochondrial precursor		1166.77	1271.02	1064.18	1167.32	2696.21	2717.83	2928.91	2780.98	2.38236	Sja_S53120006(FORWARD)	FN318694	CAX74422.1	Schistosoma japonicum	K01672	GO:0006730;GO:0004089;GO:0008270;GO:0005737	"glycine receptor, alpha 1"
>gi|56756562|gb|AY814722.1| Schistosoma japonicum SJCHGC06304 protein mRNA, complete cds	Scavenger receptor class B member 1		5194.42	5002.14	6281.55	5492.7	13079.9	12080.3	14094.1	13084.8	2.38221	Sja_S23873692(FORWARD)	AY814722	AAW26454.1	Schistosoma japonicum	K12384	GO:0007155;GO:0005515;GO:0004872;GO:0016021;GO:0005886;GO:0007155;GO:0005515;GO:0004872;GO:0016021;GO:0005886	"SJCHGC06304 protein mRNA, complete cds"
>gi|60602155|gb|AY811646.1| Schistosoma japonicum SJCHGC04275 protein mRNA, partial cds	Myoferlin		1309.45	617.567	1501.17	1142.73	1938.93	2704.87	3505.1	2716.3	2.37703	PG015168(FORWARD)	AY811646.1	AAX27535.2	Schistosoma japonicum	NA	GO:0005515	fer-1-related
>gi|60688842|gb|AY915197.1| Schistosoma japonicum SJCHGC03463 protein mRNA, partial cds	hypothetical protein		295.123	134.135	238.926	222.728	624.867	428.024	534.234	529.042	2.37528	PG004541(FORWARD)	AY915197.1	AAX30418.2	Schistosoma japonicum	NA	NA	hypothetical protein
>gi|60600282|gb|AY810796.1| Schistosoma japonicum SJCHGC04347 protein mRNA, partial cds	Glycine--tRNA ligase		9839.56	4291.13	9923.71	8018.13	18914.7	18416.8	19633.3	18988.3	2.36817	CNUS0000099106.1(FORWARD)	AY810796.1	AAX26685.2	Schistosoma japonicum	K01880	GO:0004820;GO:0005524;GO:0006426;GO:0006412;GO:0005737	glycyl-tRNA synthetase
>gi|60598465|gb|AY809893.1| Schistosoma japonicum SJCHGC06952 protein mRNA, partial cds	MAP kinase-activated protein kinase 2		2829.89	3465.49	2647.8	2981.06	6477.61	7369.53	7327.17	7058.1	2.36765	CNUS0000100295.1(FORWARD)	AY809893.1	AAX25782.2	Schistosoma japonicum	K13412	GO:0004674;GO:0004672;GO:0005524;GO:0006468	camp/cgmp cyclic nucleotide phosphodiesterase
>gi|60602243|gb|AY811690.1| Schistosoma japonicum SJCHGC08138 protein mRNA, partial cds	putative collagen alpha chain		281.029	344.187	276.821	300.679	595.625	817.216	717.384	710.075	2.36157	CNUS0000096479.1(FORWARD)	AY811690.1	AAX27579.2	Schistosoma japonicum	K06237	GO:0007155;GO:0005201;GO:0005576;GO:0005581;GO:0005578	SJCHGC04000 protein
>gi|226469351|emb|FN314422.1| Schistosoma japonicum isolate Anhui full length mRNA clone SJFCA2947.002|FSA001-P00002-J14, complete sequence	Myosin regulatory light chain 2	Yes	11218.1	13889.5	11488	12198.6	25062	30644.8	30644.8	28783.9	2.35961	CNUS0000101261.1(FORWARD)	FN314422.1	AAW26951.1	Schistosoma japonicum	K12757	GO:0005509;GO:0005509	Myosin alkali light chain 1
>gi|60601171|gb|AY811154.1| Schistosoma japonicum SJCHGC04138 protein mRNA, partial cds	putative chromosome segregation protein SMC		1312.63	659.562	1636.9	1203.03	2256.07	2856.97	3399.45	2837.5	2.35863	PG012289(FORWARD)	AY811154.1	AAX27043.2	Schistosoma japonicum	K12581	NA	hypothetical protein
>gi|257205925|emb|FN326890.1| Schistosoma japonicum isolate Anhui full length mRNA clone SJFCE4859|FSE001-P00011-J24, complete sequence	carboxypeptidase N		1697.69	2202.8	1901.94	1934.14	3360.98	5288.36	5027.16	4558.83	2.35703	CNUS0000103696.1(FORWARD)	FN326890.1	CAX82614.1	Schistosoma japonicum	K01294	GO:0004181;GO:0006508;GO:0008270	hypothetical protein
>gi|60605866|gb|AY812480.1| Schistosoma japonicum SJCHGC03811 protein mRNA, partial cds	DSRM superfamily member		1327.23	1096.7	1373.92	1265.95	2848.42	2422.3	3675.66	2982.13	2.35564	PG003385(FORWARD)	AY812480.1	ABA40474.1	Schistosoma japonicum	NA	GO:0003725;GO:0005622	hypothetical protein
>gi|60601505|gb|AY811321.1| Schistosoma japonicum SJCHGC05582 protein mRNA, partial cds	Lysosomal alpha-glucosidase		1084.02	634.182	1015.37	911.191	1901.34	2032.05	2504.84	2146.07	2.35524	CNUS0000099780.1(FORWARD)	AY811321.1	AAX27210.2	Schistosoma japonicum	K12316	GO:0005975;GO:0004558	huntingtin interacting protein-related
>gi|60600250|gb|AY810780.1| Schistosoma japonicum SJCHGC00767 protein mRNA, partial cds	sodium-dependent transporter		1574.81	2002.79	1367.98	1648.53	3674.75	4668.79	3286.04	3876.53	2.35151	CNUS0000105241.1(FORWARD)	AY810780.1	AAX26669.2	Schistosoma japonicum	K05034	GO:0005328;GO:0005887;GO:0006836;GO:0016020	SJCHGC04052 protein
>gi|60597779|gb|AY809550.1| Schistosoma japonicum SJCHGC05408 protein mRNA, partial cds	hypothetical protein		1714.82	651.534	1946.46	1437.61	3738.72	3353.9	3032.22	3374.95	2.34762	Sja_S24186046(FORWARD)	AY809550	AAX25439.2	Schistosoma japonicum	NA	GO:0005634;GO:0005737;GO:0005634;GO:0005737	"SJCHGC05408 protein mRNA, partial cds"
>gi|226479113|emb|FN317321.1| Schistosoma japonicum isolate Anhui full length mRNA clone SJFCE1007|FSE_160_76_D10, complete sequence	Dynein intermediate chain 3		580.754	760.654	548.944	630.117	1342.38	1380.77	1700.81	1474.65	2.34028	Sja_S53122990(FORWARD)	FN317321	CAX73052.1	Schistosoma japonicum	K11143	GO:0005874	similar to NM_008163 growth factor receptor bound protein 2
>gi|56754448|gb|AY813680.1| Schistosoma japonicum SJCHGC02741 protein mRNA, complete cds	hypotheticial protein		1674.09	2352.05	1516.3	1847.48	3917.14	4174.91	4876.81	4322.95	2.33992	PG005125(FORWARD)	AY813680.1	CAX74219.1	Schistosoma japonicum	NA	NA	"SJCHGC08985 protein mRNA, complete cds"
>gi|226479029|emb|FN317279.1| Schistosoma japonicum isolate Anhui full length mRNA clone SJFCE0923|FSE_127_53_E07, complete sequence	DUF4470 and DUF4471 domain containing protein		335.627	471.901	331.125	379.551	973.129	914.937	768.736	885.601	2.33328	Sja_S53123032(FORWARD)	FN317279	CAX73010.1	Schistosoma japonicum	NA	GO:0005737	"isolate Anhui full length mRNA clone SJFCE0914|FSE_124_06_F01, complete sequence"
>gi|226481396|emb|FN317867.1| Schistosoma japonicum isolate Anhui full length mRNA clone SJFCE2002|FSE001-P00034-O11, complete sequence	WIF superfamily member		6153.53	7086.47	5273.54	6171.18	11664.9	15430.8	15975.5	14357.1	2.32647	CNUS0000096841.1(FORWARD)	FN317867.1	CAX73596.1	Schistosoma japonicum	K08785	GO:0001558;GO:0005520;GO:0005576	"isolate Anhui full length mRNA clone SJFCE1935|FSE001-P00031-M07, complete sequence"
>gi|60595543|gb|AY808441.1| Schistosoma japonicum SJCHGC06688 protein mRNA, partial cds	WIF superfamily member		1766.26	2786.86	1871.99	2141.7	5361.79	5040.25	4526.08	4976.04	2.3234	Sja_S24187155(FORWARD)	AY808441	AAX24330.2	Schistosoma japonicum	K01691	GO:0016020;GO:0004713;GO:0007275;GO:0005576;GO:0016021;GO:0016055	"SJCHGC06688 protein mRNA, partial cds"
>gi|257215711|emb|FN330791.1| Schistosoma japonicum isolate Anhui partial mRNA clone SJFCA0519|FSA001-P00027-C02	Kinesin heavy chain		3533.96	1609.21	4006.96	3050.05	6471.26	7057.29	7700.04	7076.2	2.32003	CNUS0000098358.1(FORWARD)	FN330791.1	CAX83008.1	Schistosoma japonicum	K10396	GO:0007018;GO:0005874;GO:0005875;GO:0005524;GO:0003777	Kinesin heavy chain
>gi|56756433|gb|AY814658.1| Schistosoma japonicum SJCHGC07845 protein mRNA, complete cds	hypothetical protein		290.94	295.897	302.824	296.554	624.197	587.573	851.55	687.773	2.31922	CNUS0000105971.1(FORWARD)	AY814658.1	AAW26390.1	Schistosoma japonicum	NA	GO:0000166;GO:0005737	hypothetical protein
>gi|60599036|gb|AY810178.1| Schistosoma japonicum SJCHGC08624 protein mRNA, partial cds	Tektin-2		780.983	1047.94	891.312	906.745	1448.22	2315.4	2542.73	2102.12	2.31831	CNUS0000095862.1(FORWARD)	AY810178.1	AAX26067.2	Schistosoma japonicum	K11498	GO:0000226;GO:0005874;GO:0005198	SJCHGC08392 protein
>gi|226467549|emb|FN313917.1| Schistosoma japonicum isolate Anhui full length mRNA clone SJFCA0570|FSA001-P00031-D21, complete sequence	severin		3008.06	2871.22	2952.25	2943.84	6121.96	7026.62	7320.14	6822.91	2.31769	CNUS0000101644.1(FORWARD)	FN313917.1	CAX69651.1	Schistosoma japonicum	K10368	GO:0005856;GO:0003779;GO:0005509;GO:0051016;GO:0007010;GO:0005737	"isolate Anhui full length mRNA clone SJFCA0560|FSA001-P00030-J13, complete sequence"
>gi|56754091|gb|AY813503.1| Schistosoma japonicum SJCHGC01271 protein mRNA, complete cds	Dixin		2931.83	946.383	3296.08	2391.43	5909.07	4764.32	5941.34	5538.24	2.31587	Sja_S23874911(FORWARD)	AY813503	AAW25235.1	Schistosoma japonicum	NA	GO:0005856;GO:0003779;GO:0005509;GO:0005737	"SJCHGC01271 protein mRNA, complete cds"
>gi|56756217|gb|AY814552.1| Schistosoma japonicum SJCHGC03002 protein mRNA, complete cds	Protein yippee-like		62.3249	53.4896	45.9922	53.9356	143.612	88.3747	142.369	124.785	2.3136	CNUS0000097389.1(FORWARD)	AY814552.1	AAW26284.1	Schistosoma japonicum	K13289	NA	SJCHGC04105 protein
>gi|226479923|emb|FN317527.1| Schistosoma japonicum isolate Anhui full length mRNA clone SJFCE1382|FSE001-P00006-D19, complete sequence	Spermatogenesis-associated protein 6 precursor		197.395	165.838	243.197	202.143	489.674	411.576	497.121	466.123	2.30591	CNUS0000102416.1(FORWARD)	FN317527.1	CAX73258.1	Schistosoma japonicum	NA	GO:0030154;GO:0007275;GO:0005576;GO:0007283	"Schistosoma japonicum isolate Anhui full length mRNA clone SJFCE1364|FSE001-P00005-F01, complete sequence"
>gi|56754000|gb|AY813459.1| Schistosoma japonicum SJCHGC04213 protein mRNA, complete cds	voltage-gated potassium channel subunit beta-2-like	Yes	2296.05	2591.66	2088.26	2325.32	3952.06	6264.7	5858.52	5358.42	2.30438	Sja_S23874955(FORWARD)	AY813459	AAW25191.1	Schistosoma japonicum	K04883	GO:0005737;GO:0016491	lipase
>gi|226466707|emb|FN313755.1| Schistosoma japonicum isolate Anhui full length mRNA clone SJFCA0317|FSA001-P00009-I11, complete sequence	Intersectin-1 (SH3 domain containing protein 1A)		4563.07	4624.22	5447.95	4878.41	9673.62	10338.2	13657.9	11223.2	2.30059	Sja_S53129135(FORWARD)	FN313755	CAX69489.1	Schistosoma japonicum	K07365	GO:0005515;GO:0005622;GO:0007242;GO:0035023;GO:0005737;GO:0005089	hypothetical protein
>gi|226466531|emb|FN313667.1| Schistosoma japonicum isolate Anhui full length mRNA clone SJFCA0160|FSA_115_53_E07, complete sequence	hypothetical protein		215.64	469.848	182.893	289.46	753.904	572.754	671.028	665.896	2.30047	PG000752(FORWARD)	FN313667.1	CAX69401.1	Schistosoma japonicum	NA	GO:0016021;GO:0005886;GO:0051205	"isolate Anhui full length mRNA clone SJFCA0148|FSA_108_54_F07, complete sequence"
>gi|56752908|gb|AY812934.1| Schistosoma japonicum SJCHGC04616 protein mRNA, complete cds	PDZ domain containing protein		964.519	1327.2	740.797	1010.84	2307.84	2494.49	2169.89	2324.07	2.29915	CNUS0000097981.1(FORWARD)	AY812934.1	AAW24666.1	Schistosoma japonicum	NA	GO:0046872;GO:0005515;GO:0005737	SJCHGC04616 protein
>gi|15283994|gb|AY033597.1| Schistosoma japonicum high voltage-activated calcium channel beta subunit CavB mRNA, complete cds	high voltage-activated calcium channel beta subunit CavB		1496.52	1047.94	1297.98	1280.81	2571.62	2912.46	3334.89	2939.65	2.29515	CNUS0000100215.1(FORWARD)	AY033597.1	ABW87269.1	Schistosoma japonicum	K04863	GO:0016020;GO:0005515;GO:0005509;GO:0005245;GO:0006811	high voltage-activated calcium channel beta subunit CavB
>gi|60595531|gb|AY808435.1| Schistosoma japonicum SJCHGC04929 protein mRNA, partial cds	Papilin		940.186	299.658	1020.09	753.31	1721.41	1479.27	1983.11	1727.93	2.29378	PG006238(FORWARD)	AY808435.1	AAX24324.2	Schistosoma japonicum	K03909	GO:0004867	myotubularin-related protein
>gi|226470115|emb|FN314606.1| Schistosoma japonicum isolate Anhui full length mRNA clone SJFCA3187.002|FSA001-P00018-K13, complete sequence	TLC domain containing protein 1 precursor		4673.84	6686.92	4000.25	5120.34	15107.4	10684.4	9420.76	11737.5	2.29233	CNUS0000099999.1(FORWARD)	FN314606.1	CAX70338.1	Schistosoma japonicum	NA	GO:0016020;GO:0016021;GO:0016020;GO:0016021	"isolate Anhui full length mRNA clone SJFCA2993.001|FSA001-P00026-M14, complete sequence"
>gi|60694111|gb|AY915499.1| Schistosoma japonicum SJCHGC07157 protein mRNA, partial cds	Fermitin family		893.668	833.683	655.089	794.147	1691.51	1998.61	1767.15	1819.09	2.29062	Sja_S24183214(FORWARD)	AY915499.1	ABA40866.1	Schistosoma japonicum	NA	NA	"SJCHGC07157 protein mRNA, partial cds"
>gi|226469277|emb|FN314385.1| Schistosoma japonicum isolate Anhui full length mRNA clone SJFCA2892.001|FSA_128_40_H05, complete sequence	CD9-like protein Sj-TSP-1	Yes	4570.18	7690.68	4487.49	5582.78	12953.4	14235.6	11113.1	12767.4	2.28692	Sja_S53127908(FORWARD)	FN314385	CAX70118.1	Schistosoma japonicum	K06508	GO:0016020;GO:0016021	"isolate Anhui full length mRNA clone SJFCE3644.001|FSE001-P00004-B06, complete sequence"
>gi|56756297|gb|AY814590.1| Schistosoma japonicum SJCHGC03259 protein mRNA, complete cds	hypothetical protein		1782.4	560.666	1640.5	1327.85	3029.68	3020.95	3053.8	3034.81	2.2855	CNUS0000095529.1(FORWARD)	AY814590.1	AAW26322.1	Schistosoma japonicum	NA	GO:0007165;GO:0005515;GO:0006897;GO:0005737;GO:0005096	hypothetical protein
>gi|60597967|gb|AY809644.1| Schistosoma japonicum SJCHGC05246 protein mRNA, partial cds	hypothetical protein		751.39	1309.45	762.034	940.957	2062.02	2117.04	2268.9	2149.32	2.28418	PG010064(FORWARD)	AY809644.1	AAX25533.2	Schistosoma japonicum	NA	NA	SJCHGC05107 protein
>gi|60604993|gb|AY812265.1| Schistosoma japonicum SJCHGC08306 protein mRNA, partial cds	Nuclear hormone receptor family member nhr-41		413.104	231.93	446.992	364.009	828.762	879.166	781.371	829.766	2.27952	CNUS0000100826.1(FORWARD)	AY812265.1	AAV80236.1	Schistosoma japonicum	K08701	GO:0003700;GO:0003707;GO:0005634;GO:0006355;GO:0008270;GO:0043565	TR4/TR2
>gi|56756640|gb|AY814761.1| Schistosoma japonicum SJCHGC03445 protein mRNA, complete cds	hypothetical protein		84.2163	199.697	108.311	130.742	224.666	366.736	300.403	297.268	2.27371	CNUS0000100314.1(FORWARD)	AY814761.1	AAW26493.1	Schistosoma japonicum	NA	NA	SJCHGC07922 protein
>gi|56754745|gb|AY813826.1| Schistosoma japonicum SJCHGC06899 protein mRNA, complete cds	C-Jun-amino-terminal kinase-interacting protein 4		2360.66	1846.48	2112.02	2106.39	4067.5	4533.11	5755.9	4785.51	2.2719	Sja_S23874588(FORWARD)	AY813826	AAW25558.1	Schistosoma japonicum	K04436	GO:0005634;GO:0005515;GO:0006355;GO:0007275;GO:0043565;GO:0003700	"SJCHGC04213 protein mRNA, complete cds"
>gi|60692510|gb|AY915410.1| Schistosoma japonicum SJCHGC06085 protein mRNA, partial cds	cGMP-dependent protein kinase 1		1582.61	749.76	1419.52	1250.63	2694.37	2608.68	3219.89	2840.98	2.27164	CNUS0000103992.1(FORWARD)	AY915410.1	ABA40848.1	Schistosoma japonicum	K07376	GO:0001932;GO:0007165;GO:0004674;GO:0005524;GO:0005794;GO:0004692;GO:0030553	serine/threonine protein kinase
>gi|60601037|gb|AY811087.1| Schistosoma japonicum SJCHGC04382 protein mRNA, partial cds	Poly(rC)-binding protein 3	Yes	1601.63	665.847	1424.54	1230.67	2843.84	2494.31	3045.64	2794.6	2.27079	Sja_S24184509(FORWARD)	AY811087	AAX26976.2	Schistosoma japonicum	K13162	GO:0006396;GO:0003723;GO:0004654;GO:0005737;GO:0000175;GO:0006402	choline/ethanolamine kinase
>gi|56757389|gb|AY815133.1| Schistosoma japonicum SJCHGC05620 protein mRNA, complete cds	putative ubiquitin-protein ligase BRE1		1501.95	1044.38	1719.47	1421.93	2846.5	2999.8	3802.03	3216.11	2.26179	PG006362(FORWARD)	AY815133.1	AAW26865.1	Schistosoma japonicum	K13993	GO:0003779;GO:0006941;GO:0005524;GO:0003774;GO:0005516;GO:0005737;GO:0005863	"SJCHGC09165 protein mRNA, complete cds"
>gi|226479015|emb|FN317272.1| Schistosoma japonicum isolate Anhui full length mRNA clone SJFCE0912|FSE_123_52_D07, complete sequence	Beta-1-syntrophin		154.57	141.006	157.674	151.083	324.269	341.44	358.433	341.381	2.25955	Sja_S53123039(FORWARD)	FN317272	CAX73003.1	Schistosoma japonicum	K12075	GO:0005856;GO:0016020;GO:0003779;GO:0005737	"isolate Anhui full length mRNA clone SJFCE0780|FSE_077_08_H01, complete sequence"
>gi|56756726|gb|AY814803.1| Schistosoma japonicum SJCHGC05288 protein mRNA, complete cds	Alpha-crystallin domain containing protein		1338.17	2084.65	1569.64	1664.15	2716.7	4256.41	4270.61	3747.91	2.25214	CNUS0000096800.1(FORWARD)	AY814803.1	AAW26535.1	Schistosoma japonicum	K09541	GO:0005212	SJCHGC03002 protein
>gi|226481602|emb|FN317970.1| Schistosoma japonicum isolate Anhui full length mRNA clone SJFCE2107.002|FSE_037_23_G03, complete sequence	Dpy-30 domain containing protein		683.917	623.842	845.339	717.699	1671.59	1578.76	1595.75	1615.37	2.25076	Sja_S53121746(FORWARD)	FN317970	CAX73699.1	Schistosoma japonicum	K01349	GO:0004252;GO:0006508	putative LIM domain binding 3
>gi|257215727|emb|FN330799.1| Schistosoma japonicum isolate Anhui partial mRNA clone SJFCA2166.002|FSA_111_67_C09	FH1/FH2 domain containing protein		349.849	175.204	274.937	266.663	649.712	613.29	534.806	599.269	2.24729	PG008586(FORWARD)	FN330799.1	CAX83016.1	Schistosoma japonicum	K05740	GO:0003779;GO:0016043;GO:0030036;GO:0005488	hypothetical protein
>gi|226481322|emb|FN317830.1| Schistosoma japonicum isolate Anhui full length mRNA clone SJFCE1935|FSE001-P00031-M07, complete sequence	Dpy-30 domain containing protein		1161.87	1322.82	1157.25	1213.98	2793.38	2798.41	2592.45	2728.08	2.24722	Sja_S53121886(FORWARD)	FN317830	CAX73559.1	Schistosoma japonicum	K10592	NA	hypothetical protein	similar to alpha-L-fucosidase
>gi|56753964|gb|AY813443.1| Schistosoma japonicum SJCHGC09024 protein mRNA, complete cds	hypotheticial protein		2854.05	1924.37	2415.82	2398.08	4900.83	6343.39	4916.76	5386.99	2.24638	CNUS0000096683.1(FORWARD)	AY813443.1	AAW25175.1	Schistosoma japonicum	K10696	GO:0005882;GO:0005198	hypothetical protein
>gi|226469303|emb|FN314398.1| Schistosoma japonicum isolate Anhui full length mRNA clone SJFCA2907.003|FSA001-P00026-P03, complete sequence	hypothetical protein		2909.07	2122.16	2678.85	2570.02	5717.89	5449.41	6150.93	5772.74	2.24618	Sja_S53127895(FORWARD)	FN314398	CAX70131.1	Schistosoma japonicum	NA	GO:0016020;GO:0016021	"isolate Anhui full length mRNA clone SJFCA0353|FSA001-P00012-M14, complete sequence"
>gi|56754119|gb|AY813517.1| Schistosoma japonicum SJCHGC09509 protein mRNA, partial cds	hypotheticial protein		150.441	204.916	175.204	176.854	518.47	367.212	305.52	397.067	2.24518	CNUS0000102254.1(FORWARD)	AY813517.1	AAW25249.2	Schistosoma japonicum	K12613	GO:0005856;GO:0003779;GO:0046872;GO:0005516;GO:0005737;GO:0005886	hypothetical protein
>gi|56753224|gb|AY813090.1| Schistosoma japonicum SJCHGC00527 protein mRNA, complete cds	tetraspanin, putative		4223.18	6464.66	5312.2	5333.35	9015.1	13497.7	13395	11969.2	2.24423	CNUS0000106243.1(FORWARD)	AY813090.1	AAW24822.1	Schistosoma japonicum	NA	NA	SJCHGC06540 protein
>gi|226466581|emb|FN313692.1| Schistosoma japonicum isolate Anhui full length mRNA clone SJFCA0214|FSA001-P00002-N14, complete sequence	MARVEL domain containing protein	Yes	4957.97	6392.34	4273.59	5207.97	11532.1	11844.8	11655.6	11677.5	2.24224	Sja_S53129198(FORWARD)	FN313692	AAW24725.1	Schistosoma japonicum	NA	GO:0016020;GO:0016021
>gi|60597765|gb|AY809543.1| Schistosoma japonicum SJCHGC07314 protein mRNA, partial cds	hypothetical protein		641.309	703.636	729.929	691.625	1393.7	1570.54	1677.49	1547.24	2.23712	CNUS0000095886.1(FORWARD)	AY809543.1	AAX25432.2	Schistosoma japonicum	K04851	GO:0005216;GO:0006811;GO:0016020;GO:0055085	hypothetical protein
>gi|56758365|gb|AY815591.1| Schistosoma japonicum SJCHGC04423 protein mRNA, complete cds	Contactin-3		5006.79	2342.7	3621.97	3657.15	10374.1	5925.62	8239.53	8179.74	2.23664	Sja_S23872824(FORWARD)	AY815591	AAW27323.1	Schistosoma japonicum	K06762	GO:0005515	SJCHGC07180 protein
>gi|226466619|emb|FN313711.1| Schistosoma japonicum isolate Anhui full length mRNA clone SJFCA0248|FSA001-P00005-A16, complete sequence	hypothetical protein		5062.65	3799.91	5943.63	4935.4	9994.52	11059.1	12058.3	11037.3	2.23635	CNUS0000101638.1(FORWARD)	FN313711.1	CAX69445.1	Schistosoma japonicum	NA	GO:0005737	Ryanodine receptor 44F
>gi|60598709|gb|AY810015.1| Schistosoma japonicum SJCHGC04103 protein mRNA, partial cds	hypothetical protein		186.479	316.248	228.631	243.786	435.835	605.455	594.044	545.112	2.23603	CNUS0000105448.1(FORWARD)	AY810015.1	AAX25904.2	Schistosoma japonicum	NA	GO:0016020	subfamily M12A unassigned peptidase (M12 family)
>gi|226481492|emb|FN317915.1| Schistosoma japonicum isolate Anhui full length mRNA clone SJFCE2057.002|FSE001-P00005-L04, complete sequence	33 kDa inner dynein arm light chain, axonemal		2086.82	2557.91	2013.3	2219.35	4585.43	5263.3	4973.41	4940.71	2.2262	PG011680(FORWARD)	FN317915.1	CAX73644.1	Schistosoma japonicum	K10410	NA	"isolate Anhui full length mRNA clone SJFCE2034.001|FSE_099_95_G12, complete sequence"
>gi|56758119|gb|AY815468.1| Schistosoma japonicum SJCHGC01149 protein mRNA, complete cds	Retinol dehydrogenase 14		1315.88	2402.33	1916.22	1878.14	3123.11	5089.42	4321.22	4177.92	2.22449	CNUS0000097446.1(FORWARD)	AY815468.1	AAW27200.1	Schistosoma japonicum	K11162	GO:0004316;GO:0006633;GO:0051287	SJCHGC01149 protein
>gi|60693703|gb|AY915476.1| Schistosoma japonicum SJCHGC07003 protein mRNA, partial cds	titin	Yes	918.052	612.076	1273.36	934.495	1429.47	2247.64	2547.5	2074.87	2.22031	CNUS0000107706.1(FORWARD)	AY915476.1	AAX30697.2	Schistosoma japonicum	NA	GO:0007155;GO:0005515;GO:0016021;GO:0005886	titin
>gi|56758611|gb|AY815714.1| Schistosoma japonicum SJCHGC09140 protein mRNA, complete cds	ankyrin repeats containing protein		4715.91	5520.59	5205.96	5147.49	10609.2	12242.3	11428.9	11426.8	2.21988	CNUS0000104909.1(FORWARD)	AY815714.1	AAW27446.1	Schistosoma japonicum	NA	GO:0005515
>gi|60595993|gb|AY808658.1| Schistosoma japonicum SJCHGC08479 protein mRNA, partial cds	hypothetical protein		3538.98	3321.02	3114.02	3324.68	7450.33	7009.87	7660.02	7373.4	2.21778	CNUS0000098815.1(FORWARD)	AY808658.1	CAX73279.1	Schistosoma japonicum	NA	GO:0016740	hypothetical protein
>gi|56753338|gb|AY813141.1| Schistosoma japonicum SJCHGC03589 protein mRNA, complete cds	titin	Yes	84.8075	102.947	91.889	93.2144	181.059	223.842	214.883	206.595	2.21634	PG014028(FORWARD)	AY813141.1	AAW24873.1	Schistosoma japonicum	NA	NA	SJCHGC01209 protein
>gi|56755188|gb|AY814042.1| Schistosoma japonicum SJCHGC03404 protein mRNA, complete cds	hypothetical protein		336.729	860.515	305.723	500.989	1086.51	1079.43	1164.54	1110.16	2.21594	CNUS0000099034.1(FORWARD)	AY814042.1	AAW25774.1	Schistosoma japonicum	NA	NA	hypothetical protein
>gi|56756870|gb|AY814875.1| Schistosoma japonicum SJCHGC02761 protein mRNA, complete cds	tetraspanin		5671.67	7209.7	4563.24	5814.87	13076.2	12881.9	12656.8	12871.6	2.21357	Sja_S23873539(FORWARD)	AY814875	AAW26607.1	Schistosoma japonicum	K06509	GO:0016020;GO:0016021	"SJCHGC02761 protein mRNA, complete cds"
>gi|60597309|gb|AY809315.1| Schistosoma japonicum SJCHGC03433 protein mRNA, partial cds	fatty-acid amide hydrolase 1		2764.3	2202.86	2829.69	2598.95	4097.06	5870.44	7242.95	5736.82	2.20736	Sja_S24186281(FORWARD)	AY809315	AAX25204.2	Schistosoma japonicum	K01175	GO:0006412;GO:0050567	"SJCHGC03433 protein mRNA, partial cds"
>gi|60601009|gb|AY811073.1| Schistosoma japonicum SJCHGC07739 protein mRNA, partial cds	Choline/ethanolamine kinase		3193.34	3335.63	3013.07	3180.68	5464.7	8263.43	7332.85	7020.33	2.20718	CNUS0000103889.1(FORWARD)	AY811073.1	AAX26962.2	Schistosoma japonicum	K14156	GO:0004305;GO:0004103;GO:0005737	cadherin
>gi|56756732|gb|AY814806.1| Schistosoma japonicum SJCHGC05213 protein mRNA, complete cds	TOM1-like protein 2		463.977	438.132	365.534	422.548	848.145	1206.98	742.034	932.387	2.20658	CNUS0000101854.1(FORWARD)	AY814806.1	AAW26538.1	Schistosoma japonicum	K12182	GO:0010008;GO:0005768;GO:0006886;GO:0008270	SJCHGC07845 protein
>gi|56753104|gb|AY813030.1| Schistosoma japonicum SJCHGC04453 protein mRNA, complete cds	DUF3421 domain containing protein		6529.15	8736.25	6950.64	7405.35	13205.7	16720.5	19077.2	16334.4	2.20576	CNUS0000099317.1(FORWARD)	AY813030.1	AAW24762.1	Schistosoma japonicum	NA	GO:0016787;GO:0005576;GO:0009405	"SJCHGC09447 protein mRNA, complete cds"
>gi|60596757|gb|AY809039.1| Schistosoma japonicum SJCHGC03618 protein mRNA, partial cds	hypothetical protein		294.68	193.517	255.013	247.737	467.711	516.164	649.654	544.51	2.19794	PG002062(FORWARD)	AY809039.1	AAX24928.2	Schistosoma japonicum	K11294	NA	SJCHGC08239 protein
>gi|226480713|emb|FN317724.1| Schistosoma japonicum isolate Anhui full length mRNA clone SJFCE1741|FSE001-P00021-P01, complete sequence	hypothetical protein		1925.54	2370.12	1583.99	1959.88	4400.02	4226.58	4277.72	4301.44	2.19475	CNUS0000102475.1(FORWARD)	FN317724.1	CAX73454.1	Schistosoma japonicum	NA	GO:0000166	"isolate Anhui full length mRNA clone SJFCE1740|FSE001-P00021-N14, complete sequence"
>gi|60691228|gb|AY915332.1| Schistosoma japonicum SJCHGC04939 protein mRNA, partial cds	Calcium uniporter protein, mitochondrial		2135.01	1342.87	1458.56	1645.48	4596.58	2912.65	3318.35	3609.19	2.1934	Sja_S24183381(FORWARD)	AY915332.1	ABA40824.1	Schistosoma japonicum	NA	NA	"SJCHGC04939 protein mRNA, partial cds"
>gi|56759269|gb|AY816043.1| Schistosoma japonicum SJCHGC06048 protein mRNA, complete cds	voltage gated potassium channel subunit		1197.05	1800.45	1161.35	1386.28	2339.75	3263.03	3513.98	3038.92	2.19214	Sja_S23872372(FORWARD)	AY816043	AAW27775.1	Schistosoma japonicum	K04883	GO:0006813;GO:0055085;GO:0016491;GO:0055114	"SJCHGC06048 protein mRNA, complete cds"
>gi|60595771|gb|AY808547.1| Schistosoma japonicum SJCHGC03371 protein mRNA, partial cds	Cyclin-dependent kinase 16		3549.3	1637.98	4061.46	3082.91	5570.62	6986.5	7714.35	6757.16	2.19181	PG004629(FORWARD)	AY808547.1	ABA39876.1	Schistosoma japonicum	NA	GO:0005634;GO:0005524;GO:0004693;GO:0006350;GO:0006355;GO:0006468;GO:0005737	nuclear hormone receptor 4A protein
>gi|226480869|emb|FN317803.1| Schistosoma japonicum isolate Anhui full length mRNA clone SJFCE1897|FSE001-P00029-H07, complete sequence	hypothetical protein		473.92	796.92	572.524	614.454	1319.1	1274.45	1421.16	1338.24	2.17793	Sja_S53122112(FORWARD)	FN317803	CAX73532.1	Schistosoma japonicum	NA	NA	"isolate Anhui full length mRNA clone SJFCE1887|FSE001-P00028-P21, complete sequence"
>gi|60601961|gb|AY811549.1| Schistosoma japonicum SJCHGC03309 protein mRNA, partial cds	Trichoplein keratin filament-binding protein		5347.32	2742.03	4861.4	4316.92	8436.11	8346.2	11382.8	9388.38	2.17479	CNUS0000096844.1(FORWARD)	AY811549.1	AAX27438.2	Schistosoma japonicum	K10352	GO:0005524;GO:0005737	SJCHGC03309 protein
>gi|60598513|gb|AY809917.1| Schistosoma japonicum SJCHGC09611 protein mRNA, partial cds	Bone morphogenetic protein receptor type-1A		552.463	494.776	621.107	556.115	1109.26	1083.82	1432.51	1208.53	2.17316	PG004368(FORWARD)	AY809917.1	AAX25806.2	Schistosoma japonicum	K04673	GO:0004672;GO:0005524;GO:0006468;GO:0004674	SJCHGC06952 protein
>gi|60597991|gb|AY809656.1| Schistosoma japonicum SJCHGC05943 protein mRNA, partial cds	putative rhoptry associated membrane antigen		4430.97	2545.83	5329	4101.93	7553.78	8239.26	10889.2	8894.07	2.16826	Sja_S24185940(FORWARD)	AY809656	AAX25545.2	Schistosoma japonicum	NA	GO:0005524	"SJCHGC03246 protein mRNA, partial cds"
>gi|60597331|gb|AY809326.1| Schistosoma japonicum SJCHGC07636 protein mRNA, partial cds	hypothetical protein		399.743	200.822	517.791	372.785	804.084	656.353	964.062	808.166	2.16791	CNUS0000103361.1(FORWARD)	AY809326.1	AAX25215.2	Schistosoma japonicum	NA	GO:0016020	"SJCHGC05762 protein mRNA, partial cds"
>gi|226479947|emb|FN317539.1| Schistosoma japonicum isolate Anhui full length mRNA clone SJFCE1400|FSE001-P00007-B15, complete sequence	hypothetical protein		865.684	2090.4	1075.16	1343.75	3024.62	2996.89	2713.62	2911.71	2.16686	Sja_S53122573(FORWARD)	FN317539	CAX73270.1	Schistosoma japonicum	NA	NA	"isolate Anhui full length mRNA clone SJFCE0919|FSE_126_36_D05, complete sequence"
>gi|226477903|emb|FN316928.1| Schistosoma japonicum isolate Anhui full length mRNA clone SJFCA3991|FSA001-P00002-G20, complete sequence	hypothetical protein		4552.37	4221.47	3324.19	4032.68	8002.72	8192.81	10014.8	8736.77	2.16649	Sja_S53123595(FORWARD)	FN316928	CAX72659.1	Schistosoma japonicum	NA	GO:0005634;GO:0003677	"isolate Anhui full length mRNA clone SJFCA3969|FSA_110_42_B06, complete sequence"
>gi|226467533|emb|FN313909.1| Schistosoma japonicum isolate Anhui full length mRNA clone SJFCA0556|FSA001-P00030-E10, complete sequence	hypotheticial protein		2897.26	3365.4	3558.77	3273.81	6229.59	7730.93	7279.79	7080.1	2.16265	PG000721(FORWARD)	FN313909.1	CAX69643.1	Schistosoma japonicum	NA	GO:0016020;GO:0007165;GO:0005515;GO:0005737
>gi|56757240|gb|AY815060.1| Schistosoma japonicum SJCHGC02464 protein mRNA, complete cds	cytosolic 5'-nucleotidase II		2230.42	1988.66	2010.37	2076.48	5362.07	3397.65	4705.27	4488.33	2.16151	CNUS0000099391.1(FORWARD)	AY815060.1	ABC59625.1	Schistosoma japonicum	K01081	GO:0000287;GO:0016787	SJCHGC02678 protein
>gi|226468335|emb|FN314112.1| Schistosoma japonicum isolate Anhui full length mRNA clone SJFCA2439.001|FSA001-P00009-E12, complete sequence	clathrin light chain A		3681.59	6048.64	3823.42	4517.88	9400.37	9476.27	10418.4	9765.03	2.16142	CNUS0000103264.1(FORWARD)	FN314112.1	AAW27019.1	Schistosoma japonicum	K04644	GO:0030130;GO:0031410;GO:0008565;GO:0016192;GO:0006886;GO:0030132;GO:0005515;GO:0005509;GO:0005905;GO:0005198;GO:0006461;GO:0030659	hypothetical protein
>gi|56759117|gb|AY815967.1| Schistosoma japonicum SJCHGC02224 protein mRNA, complete cds	Muscle LIM protein Mlp84B		11487.3	10353.6	9539.12	10460	21738.5	22031.7	24020.2	22596.8	2.16031	PG010980(FORWARD)	AY815967.1	AAW27699.1	Schistosoma japonicum	K09377	GO:0008270	SJCHGC02102 protein
>gi|226466759|emb|FN313781.1| Schistosoma japonicum isolate Anhui full length mRNA clone SJFCA0353|FSA001-P00012-M14, complete sequence	Coiled-coil domain containing protein		1466.44	719.535	1475.58	1220.52	2453.61	2399.76	3038.37	2630.58	2.1553	Sja_S53129109(FORWARD)	FN313781	CAX69515.1	Schistosoma japonicum	NA	GO:0005737;GO:0005515;GO:0005524;GO:0003774;GO:0005737
>gi|56753284|gb|AY813114.1| Schistosoma japonicum SJCHGC00605 protein mRNA, complete cds	metabolite:proton symporter family protein		4022.42	5129.08	3674.62	4275.37	9366.74	9403.49	8870.41	9213.55	2.15503	CNUS0000095731.1(FORWARD)	AY813114.1	AAW24846.1	Schistosoma japonicum	K11247	GO:0016020;GO:0008289;GO:0005515;GO:0006897;GO:0005737	sh3-containing grb2-like protein 1 (endophilin II)
>gi|226489221|emb|FN320029.1| Schistosoma japonicum isolate Anhui full length mRNA clone SJFCE3499.002|FSE001-P00035-E22, complete sequence	20 kDa calcium-binding protein		6724.62	8904.74	6531.31	7386.89	13658.1	17496.2	16568.1	15907.5	2.15347	Sja_S53119064(FORWARD)	FN320029	CAX75755.1	Schistosoma japonicum	NA	GO:0005509	"isolate Anhui full length mRNA clone SJFCE3499.002|FSE001-P00035-E22, complete sequence"
>gi|60611069|gb|AY812648.1| Schistosoma japonicum SJCHGC07980 protein mRNA, partial cds	Phosphatidylinositide phosphatase SAC2		469.809	312.33	387.118	389.752	876.512	812.525	823.306	837.447	2.14867	PG011652(FORWARD)	AY812648.1	AAX28537.2	Schistosoma japonicum	NA	GO:0042578	suppressor of actin (sac)
>gi|60600112|gb|AY810711.1| Schistosoma japonicum SJCHGC04113 protein mRNA, partial cds	Fatty acid amide hydrolase		334.495	271.373	363.455	323.108	928.486	497.413	654.613	693.504	2.14636	CNUS0000101073.1(FORWARD)	AY810711.1	AAX26600.2	Schistosoma japonicum	K01175	GO:0006412;GO:0050567	fatty-acid amide hydrolase
>gi|60602755|gb|AY811946.1| Schistosoma japonicum SJCHGC07473 protein mRNA, partial cds	Fermitin family 1		875.216	723.29	680.693	759.733	2013.53	1516.87	1350.16	1626.85	2.14135	PG000986(FORWARD)	AY811946.1	AAX27835.2	Schistosoma japonicum	NA	GO:0005856;GO:0016020;GO:0007155;GO:0019898;GO:0008092;GO:0005198;GO:0005737	SJCHGC05951 protein
>gi|60595555|gb|AY808447.1| Schistosoma japonicum SJCHGC08929 protein mRNA, partial cds	Twister		645.578	857.631	908.972	804.061	1636.77	1790.93	1736.86	1721.52	2.14103	CNUS0000099338.1(FORWARD)	AY808447.1	AAX24336.2	Schistosoma japonicum	K01681	GO:0005856;GO:0005737	SJCHGC07976 protein
>gi|226482585|emb|FN318163.1| Schistosoma japonicum isolate Anhui full length mRNA clone SJFCE2323.002|FSE001-P00010-L10, complete sequence	Zinc finger MYND domain containing protein 12		843.953	1188.36	640.024	890.777	2107.57	2031.32	1576.3	1905.06	2.13865	PG004163(FORWARD)	FN318163.1	CAX73892.1	Schistosoma japonicum	NA	GO:0008270	"isolate Anhui full length mRNA clone SJFCE1400|FSE001-P00007-B15, complete sequence"
>gi|60597063|gb|AY809192.1| Schistosoma japonicum SJCHGC06333 protein mRNA, partial cds	Kyphoscoliosis peptidase		496.703	199.544	476.92	391.056	747.135	729.562	1023.72	833.474	2.13134	PG010136(FORWARD)	AY809192.1	AAX25081.2	Schistosoma japonicum	NA	GO:0003779;GO:0006941;GO:0005524;GO:0003774;GO:0005516;GO:0005737;GO:0005863	SJCHGC06333 protein
>gi|60603053|gb|AY812095.1| Schistosoma japonicum SJCHGC03708 protein mRNA, partial cds	Disintegrin and metalloproteinase domain containing protein 7		56.6321	18.9093	74.7109	50.0841	114.274	97.0204	108.893	106.729	2.131	CNUS0000097987.1(FORWARD)	AY812095.1	AAX27984.2	Schistosoma japonicum	K06835	GO:0004222;GO:0006508	adam (A disintegrin and metalloprotease
>gi|226477869|emb|FN316911.1| Schistosoma japonicum isolate Anhui full length mRNA clone SJFCA3951|FSA_072_67_C09, complete sequence	metabolite:proton symporter family protein		2789.91	3669.81	2324.51	2928.08	6793.82	6109.79	5812.92	6238.84	2.1307	Sja_S53123612(FORWARD)	FN316911	CAX72642.1	Schistosoma japonicum	NA	GO:0046677;GO:0015904;GO:0006810;GO:0016021;GO:0005886;GO:0015520	"Schistosoma japonicum isolate Anhui full length mRNA clone SJFCA3774.002|FSA001-P00017-N09, complete sequence"
>gi|56754012|gb|AY813465.1| Schistosoma japonicum SJCHGC06364 protein mRNA, complete cds	sodium-dependent noradrenaline transporter		724.176	577.706	543.261	615.048	1476.63	1075.28	1377.16	1309.69	2.12941	CNUS0000096661.1(FORWARD)	AY813465.1	ABG91820.1	Schistosoma japonicum	K05037	GO:0005887;GO:0005328;GO:0005886;GO:0006836	SJCHGC07111 protein
>gi|19919876|gb|AF493056.1| Schistosoma japonicum MF3 protein mRNA, partial cds	hypothetical protein		1341.07	2261.36	1072.65	1558.36	3079.79	4201.24	2666.17	3315.73	2.12771	CNUS0000107050.1(FORWARD)	AF493056.1	AAM08414.1	Schistosoma japonicum	NA	GO:0005634
>gi|60595981|gb|AY808652.1| Schistosoma japonicum SJCHGC03712 protein mRNA, partial cds	Basement membrane-specific heparan sulfate proteoglycan core protei		1683.85	918.908	1374.45	1325.73	2433.85	2523.73	3496.84	2818.14	2.12572	PG002790(FORWARD)	AY808652.1	AAX24541.2	Schistosoma japonicum	K06255	GO:0005515	"SJCHGC07752 protein mRNA, partial cds"
>gi|60595162|gb|AY808313.1| Schistosoma japonicum SJCHGC05137 protein mRNA, partial cds	Talin	Yes	355.751	156.461	339.616	283.943	568.024	697.233	544.586	603.281	2.12466	CNUS0000097237.1(FORWARD)	AY808313.1	AAX24202.2	Schistosoma japonicum	K06271	GO:0003779	talin
>gi|60596646|gb|AY808984.1| Schistosoma japonicum SJCHGC08239 protein mRNA, partial cds	Src Homology 3 (SH3) domain containing protein		3054.61	2296.38	3087.96	2812.99	5269.27	6014.99	6642.75	5975.67	2.12432	CNUS0000106371.1(FORWARD)	AY808984.1	AAX24873.2	Schistosoma japonicum	NA	GO:0005515;GO:0004715;GO:0005524;GO:0006468;GO:0005737
>gi|226466747|emb|FN313775.1| Schistosoma japonicum isolate Anhui full length mRNA clone SJFCA0345|FSA001-P00012-A22, complete sequence	Elongation of very long chain fatty acids protein 4		2473.52	3264.43	2782.94	2840.3	5299.58	6177.64	6610.89	6029.37	2.1228	PG004129(FORWARD)	FN313775.1	CAX69509.1	Schistosoma japonicum	K10249	GO:0016021
>gi|226467559|emb|FN313922.1| Schistosoma japonicum isolate Anhui full length mRNA clone SJFCA0576|FSA001-P00031-J06, complete sequence	Radial spoke head 1-like protein	Yes	8524.57	5505.17	7617.87	7215.87	13865.9	16653.7	15383.9	15301.2	2.12049	CNUS0000096937.1(FORWARD)	FN313922.1	CAX69656.1	Schistosoma japonicum	K00889	NA	"isolate Anhui full length mRNA clone SJFCA0575|FSA001-P00031-H20, complete sequence"
>gi|56753721|gb|AY813326.1| Schistosoma japonicum SJCHGC09337 protein mRNA, complete cds	Actin	Yes	360.843	466.999	333.919	387.254	1028.95	560.98	872.135	820.687	2.11925	CNUS0000105598.1(FORWARD)	AY813326.1	AAW25058.1	Schistosoma japonicum	K10355	GO:0005524	SJCHGC09337 protein
>gi|60598311|gb|AY809816.1| Schistosoma japonicum SJCHGC04402 protein mRNA, partial cds	Dynactin subunit 1		5735.08	1545.9	5596.51	4292.5	9786.31	8755.21	8692.7	9078.07	2.11487	Sja_S24185780(FORWARD)	AY809816	AAX25705.2	Schistosoma japonicum	K04648	GO:0003779;GO:0006941;GO:0003774;GO:0000166;GO:0005516;GO:0005737;GO:0005863;GO:0003779;GO:0006941;GO:0005524;GO:0003774;GO:0005516;GO:0005737;GO:0005863;GO:0003779;GO:0006941;GO:0005524;GO:0003774;GO:0005516;GO:0005737;GO:0005863	hypothetical protein
>gi|226490281|emb|FN313649.1| Schistosoma japonicum isolate Anhui full length mRNA clone SJFCA0124|FSA_097_08_H01, complete sequence	procollagen-lysine, 2-oxoglutarate 5-dioxygenase 3		6194.55	4164.14	4490.66	4949.78	10008.6	9374.75	11969.9	10451.1	2.11142	Sja_S53118614(FORWARD)	FN313649	CAX69383.1	Schistosoma japonicum	K00473	GO:0016491;GO:0005506;GO:0016705;GO:0031418;GO:0055114	"isolate Anhui full length mRNA clone SJFCA0124|FSA_097_08_H01, complete sequence"
>gi|226478767|emb|FN317148.1| Schistosoma japonicum isolate Anhui full length mRNA clone SJFCE0664|FSE_042_06_F01, complete sequence	KN motif and ankyrin repeat domain containing protein		2114.34	1601.33	1795.5	1837.06	4519.58	3036.58	4045.28	3867.15	2.10508	Sja_S53123163(FORWARD)	FN317148	CAX72879.1	Schistosoma japonicum	K10380	GO:0005737	"isolate Anhui full length mRNA clone SJFCE0657|FSE_039_58_B08, complete sequence"
>gi|60603195|gb|AY812166.1| Schistosoma japonicum SJCHGC05465 protein mRNA, partial cds	hypothetical protein		61.1773	90.3889	65.9032	72.4898	126.576	178.778	152.102	152.485	2.10354	CNUS0000096115.1(FORWARD)	AY812166.1	AAX28055.2	Schistosoma japonicum	K12581	GO:0005634	hypothetical protein
>gi|226486741|emb|FN318720.1| Schistosoma japonicum isolate Anhui full length mRNA clone SJFCE2864.001|FSE001-P00004-L02, complete sequence	hypothetical protein		2516.03	4235.15	2604.95	3118.71	5422.14	7214.62	7007.69	6548.15	2.09963	Sja_S53119980(FORWARD)	FN318720	CAX74448.1	Schistosoma japonicum	NA	GO:0016020	"isolate Anhui full length mRNA clone SJFCE2845.001|FSE_043_32_H04, complete sequence"
>gi|226487457|emb|FN318871.1| Schistosoma japonicum isolate Anhui full length mRNA clone SJFCE2965.001|FSE_104_09_A02, complete sequence	Feline leukemia virus subgroup C receptor-related protein 1		781.097	634.465	731.904	715.822	1529.93	1568.7	1408.17	1502.27	2.09866	Sja_S53119623(FORWARD)	FN318871	CAX74599.1	Schistosoma japonicum	K08220	GO:0006810;GO:0016021;GO:0005886;GO:0005215	"isolate Anhui full length mRNA clone SJFCE2965.001|FSE_104_09_A02, complete sequence"
>gi|60595344|gb|AY808356.1| Schistosoma japonicum SJCHGC09038 protein mRNA, partial cds	Myotubularin-related protein 13		320.894	174.698	408.755	301.449	569.331	632.053	695.66	632.348	2.0977	CNUS0000099477.1(FORWARD)	AY808356.1	AAX24245.2	Schistosoma japonicum	K01112	GO:0005515;GO:0023034;GO:0016311;GO:0016791	SJCHGC04845 protein
>gi|60605319|gb|AY812428.1| Schistosoma japonicum SJCHGC08950 protein mRNA, partial cds	hypothetical protein		67.1696	39.9778	82.8501	63.3325	112.314	111.244	174.904	132.821	2.0972	CNUS0000099361.1(FORWARD)	AY812428.1	AAX28317.2	Schistosoma japonicum	NA	NA	hypothetical protein
>gi|226489614|emb|FN319230.1| Schistosoma japonicum isolate Anhui full length mRNA clone SJFCE3176.004|FSE_210_06_F01, complete sequence	Endothelin-converting enzyme		73.7572	74.8987	112.835	87.1636	169.179	163.529	214.205	182.304	2.09152	PG010345(FORWARD)	FN319230.1	CAX74957.1	Schistosoma japonicum	K01415	GO:0004222;GO:0006508;GO:0008237	Endothelin-converting enzyme
>gi|56755310|gb|AY814103.1| Schistosoma japonicum SJCHGC08124 protein mRNA, complete cds	Laminin G domain containing protein		822.843	614.678	798.772	745.431	1696.48	1301.03	1670.51	1556.01	2.08739	PG000041(FORWARD)	AY814103.1	AAW25835.1	Schistosoma japonicum	NA	NA	SJCHGC08124 protein
>gi|257206257|emb|FN327056.1| Schistosoma japonicum isolate Anhui full length mRNA clone SJFCE5179|FSE001-P00023-I02, complete sequence	long-chain-fatty-acid-CoA ligase		1128.7	729.11	781.88	879.897	1968.88	1551.29	1989.81	1836.66	2.08736	Sja_S53118276(FORWARD)	FN327056	CAX82385.1	Schistosoma japonicum	K01897	GO:0003987;GO:0008152;GO:0016208	"isolate Anhui full length mRNA clone SJFCE5179|FSE001-P00023-I02, complete sequence"
>gi|6469317|gb|U83399.1|SJU83399 Schistosoma japonicum filamin mRNA, partial cds	filamin		769.044	586.822	778.989	711.618	1408.24	1395.71	1649.81	1484.59	2.08621	CNUS0000106675.1(FORWARD)	U83399.1	AAF13300.1	Schistosoma japonicum	K04437	GO:0005856;GO:0003779;GO:0005509;GO:0005737	"Schistosoma japonicum filamin mRNA, partial cds"
>gi|60597709|gb|AY809515.1| Schistosoma japonicum SJCHGC07532 protein mRNA, partial cds	Diacylglycerol kinase theta		253.141	205.667	260.739	239.849	509.186	495.622	492.264	499.024	2.08058	PG011747(FORWARD)	AY809515.1	AAX25404.2	Schistosoma japonicum	K00901	GO:0004143;GO:0007205;GO:0023034	diacylglycerol kinase theta
>gi|226471515|emb|FN315107.1| Schistosoma japonicum isolate Anhui full length mRNA clone SJFCA3559.001|FSA001-P00024-B23, complete sequence	Aquaporin-9 (AQP-9) (Small solute channel 1)		14181.1	13694.1	14049.7	13975	27471.1	28383.5	31307.4	29054	2.079	Sja_S53126789(FORWARD)	FN315107	CAX70839.1	Schistosoma japonicum	K09874	GO:0006810;GO:0016021;GO:0005886;GO:0005215	"isolate Anhui full length mRNA clone SJFCA3322.003|FSA001-P00029-I05, complete sequence"
>gi|60607148|gb|AY812526.1| Schistosoma japonicum SJCHGC06624 protein mRNA, partial cds	PP2C-like domain containing protein		815.482	547.137	836.126	732.915	1376.2	1491.27	1701.6	1523.02	2.07804	CNUS0000099503.1(FORWARD)	AY812526.1	AAX28415.2	Schistosoma japonicum	NA	GO:0003824	hypothetical protein
>gi|60601953|gb|AY811545.1| Schistosoma japonicum SJCHGC07951 protein mRNA, partial cds	low-density lipoprotein receptor (ldl)		298.069	108.228	244.766	217.021	480.763	464.817	407.334	450.971	2.07801	CNUS0000101223.1(FORWARD)	AY811545.1	AAX27434.2	Schistosoma japonicum	K06255	GO:0004872;GO:0005319;GO:0005515;GO:0005509;GO:0005905;GO:0006897;GO:0016021;GO:0006629	"SJCHGC04869 protein mRNA, partial cds"
>gi|226474623|emb|FN321834.1| Schistosoma japonicum isolate Anhui full length mRNA clone SJFCE3800.019|FSE001-P00016-H05, complete sequence	peptidylglycine alpha hydroxylating mono-oxygenase		3390.55	4327.7	3269.58	3662.61	6881.84	7770.66	8141.76	7598.08	2.0745	Sja_S53125235(FORWARD)	FN321834	CAX77546.1	Schistosoma japonicum	K00504	GO:0004497;GO:0005507;GO:0004500;GO:0006584;GO:0055114;GO:0004504;GO:0006518;GO:0016020;GO:0003824;GO:0009987	hypothetical protein
>gi|226479273|emb|FN317401.1| Schistosoma japonicum isolate Anhui full length mRNA clone SJFCE1161|FSE_222_83_C11, complete sequence	dynein light chain 1, cytoplasmic		3843.97	5992.14	5351.02	5062.38	7303.05	11308.2	12868.7	10493.3	2.07281	CNUS0000098378.1(FORWARD)	FN317401.1	CAX73132.1	Schistosoma japonicum	K10418	GO:0005874;GO:0030286;GO:0005509;GO:0003777;GO:0007017;GO:0005737	"Schistosoma japonicum isolate Anhui full length mRNA clone SJFCA4008|FSA001-P00003-G17, complete sequence"
>gi|60597865|gb|AY809593.1| Schistosoma japonicum SJCHGC03319 protein mRNA, partial cds	hypothetical protein		174.687	168.407	85.9935	143.029	267.146	318.461	303.267	296.291	2.07154	Sja_S24186003(FORWARD)	AY809593	AAX25482.2	Schistosoma japonicum	NA	NA	SJCHGC03925 protein
>gi|226468599|emb|FN314244.1| Schistosoma japonicum isolate Anhui full length mRNA clone SJFCA2735.001|FSA001-P00002-O11, complete sequence	Ras-related protein Rab-39A		9856.72	11564.3	9364.53	10261.8	18683.8	24383.8	20408	21158.5	2.06186	CNUS0000106464.1(FORWARD)	FN314244.1	AAP06207.1	Schistosoma japonicum	K07976	GO:0007264;GO:0005525;GO:0015031;GO:0005886	"isolate Anhui full length mRNA clone SJFCA2400.002|FSA_100_16_H02, complete sequence"
>gi|226478575|emb|FN317052.1| Schistosoma japonicum isolate Anhui full length mRNA clone SJFCA4185|FSA001-P00020-G14, complete sequence	hypothetical protein		424.495	1071.54	825.838	773.958	1288.19	1524.48	1970.89	1594.52	2.06022	Sja_S53123259(FORWARD)	FN317052	CAX72783.1	Schistosoma japonicum	NA	NA
>gi|257205731|emb|FN326793.1| Schistosoma japonicum isolate Anhui full length mRNA clone SJFCE4670|FSE001-P00003-E21, complete sequence	22.6kDa tegument-associated antigen		2798.03	5864.17	4206.4	4289.54	7443.88	9134.53	9925.14	8834.52	2.05955	Sja_S53118539(FORWARD)	FN326793	AAW26845.1	Schistosoma japonicum	K10418	GO:0005509	"isolate Anhui full length mRNA clone SJFCE4670|FSE001-P00003-E21, complete sequence"
>gi|56753910|gb|AY813416.1| Schistosoma japonicum SJCHGC08985 protein mRNA, complete cds	Ethanolamine kinase 1		2175.46	2551.3	2091.72	2272.83	4287.36	5311.04	4408.07	4668.82	2.05419	Sja_S23874998(FORWARD)	AY813416	AAW25148.1	Schistosoma japonicum	K00894	GO:0004305;GO:0004103;GO:0005737	SJCHGC03552 protein
>gi|60698020|gb|AY915709.1| Schistosoma japonicum SJCHGC08822 protein mRNA, complete cds	Forkhead-associated domain containing protein 1		771.644	589.025	621.369	660.679	1257.64	1242.23	1569.74	1356.54	2.05324	CNUS0000098833.1(FORWARD)	AY915709.1	AAX30930.1	Schistosoma japonicum	K02331	NA	hypothetical protein
>gi|226467779|emb|FN314033.1| Schistosoma japonicum isolate Anhui full length mRNA clone SJFCA2212.002|FSA001-P00003-B07, complete sequence	Myocyte-specific enhancer factor 2A		1717.67	1149.28	1759.48	1542.14	2703.06	3026.75	3746.35	3158.72	2.04827	PG007269(FORWARD)	FN314033.1	CAX69766.1	Schistosoma japonicum	K09260	GO:0003700;GO:0005634;GO:0006355;GO:0043565	"isolate Anhui full length mRNA clone SJFCA2175.002|FSA_113_21_E03, complete sequence"
>gi|226468313|emb|FN314101.1| Schistosoma japonicum isolate Anhui full length mRNA clone SJFCA2400.002|FSA_100_16_H02, complete sequence	Hematopoietic lineage cell-specific protein		858.223	991.926	1227.95	1026.03	1443.35	2529.89	2315.72	2096.32	2.04313	Sja_S53128390(FORWARD)	FN314101	CAX69834.1	Schistosoma japonicum	K06106	GO:0016020;GO:0005515;GO:0006897;GO:0005737	related to vertebrate MEF2 transcription factor
>gi|56752992|gb|AY812976.1| Schistosoma japonicum SJCHGC01209 protein mRNA, complete cds	25 kDa integral membrane protein	Yes	2693.11	5430.84	4681.76	4268.57	5995.55	10058.3	10040	8697.95	2.03767	CNUS0000104258.1(FORWARD)	AY812976.1	AAW24708.1	Schistosoma japonicum	K06497	GO:0016020;GO:0016021;GO:0016020;GO:0016021	Intersectin-1 (EH and SH3 domains protein 1)
>gi|60598457|gb|AY809889.1| Schistosoma japonicum SJCHGC04623 protein mRNA, partial cds	Dynamin		278.419	240.179	271.79	263.463	543.226	523.332	541.034	535.864	2.03393	CNUS0000102393.1(FORWARD)	AY809889.1	AAX25778.2	Schistosoma japonicum	K01528	GO:0016020;GO:0016021;GO:0005739;GO:0005525;GO:0003924	dynamin
>gi|56757136|gb|AY815008.1| Schistosoma japonicum SJCHGC09165 protein mRNA, complete cds	hypothetical protein		2329.13	2543.15	1825.5	2232.59	5252.07	3710.49	4653.95	4538.84	2.03299	Sja_S23873406(FORWARD)	AY815008	AAW26740.1	Schistosoma japonicum	NA	NA	SJCHGC05288 protein
>gi|60597879|gb|AY809600.1| Schistosoma japonicum SJCHGC06001 protein mRNA, partial cds	Tripartite motif-containing protein		3547.3	1527.9	3405.78	2826.99	5228	4999.51	7011.72	5746.41	2.03269	Sja_S24185996(FORWARD)	AY809600	AAX25489.2	Schistosoma japonicum	NA	NA	"SJCHGC05008 protein mRNA, partial cds"
>gi|56752956|gb|AY812958.1| Schistosoma japonicum SJCHGC06362 protein mRNA, complete cds	Actin-related protein 2-A		6174.26	6338.87	5444.05	5985.73	11822.1	13334.1	11329.1	12161.8	2.0318	Sja_S23875456(FORWARD)	AY812958	AAW24690.1	Schistosoma japonicum	K10355	GO:0005856;GO:0005515;GO:0005524;GO:0005198;GO:0005737	"SJCHGC06362 protein mRNA, complete cds"
>gi|60598954|gb|AY810137.1| Schistosoma japonicum SJCHGC05035 protein mRNA, partial cds	Copine-1		253.705	118.385	172.344	181.478	386.523	362.496	354.745	367.921	2.02736	Sja_S24185459(FORWARD)	AY810137	AAX26026.2	Schistosoma japonicum	NA	NA	"SJCHGC05035 protein mRNA, partial cds"
>gi|60595549|gb|AY808444.1| Schistosoma japonicum SJCHGC01969 protein mRNA, partial cds	5'-AMP-activated protein kinase subunit gamma-2		1578.57	789.363	1763.64	1377.19	2562.34	2302.27	3497.8	2787.47	2.02403	Sja_S24187152(FORWARD)	AY808444	AAX24333.2	Schistosoma japonicum	NA	NA	"SJCHGC01969 protein mRNA, partial cds"
>gi|60600943|gb|AY811040.1| Schistosoma japonicum SJCHGC06403 protein mRNA, partial cds	Lysosomal alpha-mannosidase		3987.51	2542.47	5453.85	3994.61	6468.22	8130.69	9596.05	8064.98	2.01897	CNUS0000098420.1(FORWARD)	AY811040.1	AAX26929.2	Schistosoma japonicum	K12311	GO:0006013;GO:0008270;GO:0004559	Protein C10orf118 (CTCL tumor antigen HD-CL-01/L14-2)
>gi|56752948|gb|AY812954.1| Schistosoma japonicum SJCHGC07282 protein mRNA, complete cds	hypothetical protein		3497.59	2728.28	3718.5	3314.79	6369.31	7036.27	6665.63	6690.4	2.01835	CNUS0000102996.1(FORWARD)	AY812954.1	AAW24686.1	Schistosoma japonicum	K03546	GO:0005882;GO:0005198;GO:0005737	hypothetical protein
>gi|60608087|gb|AY812554.1| Schistosoma japonicum SJCHGC07916 protein mRNA, partial cds	Ribonuclease Oy		2109.58	2488.24	2202.3	2266.71	3984.61	4822.21	4900.75	4569.19	2.01578	CNUS0000098491.1(FORWARD)	AY812554.1	AAX28443.2	Schistosoma japonicum	K01172	GO:0003723;GO:0033897	SJCHGC07916 protein
>gi|56753360|gb|AY813152.1| Schistosoma japonicum SJCHGC09238 protein mRNA, complete cds	Lipase_3 domain containing protein		202.72	400.599	270.482	291.267	526.624	751.315	482.331	586.757	2.0145	PG000221(FORWARD)	AY813152.1	AAW24884.1	Schistosoma japonicum	NA	GO:0005783;GO:0016042;GO:0031902;GO:0000139;GO:0005768;GO:0016787;GO:0005794;GO:0004806;GO:0006914;GO:0016021;GO:0005789	"SJCHGC01892 protein mRNA, complete cds"
>gi|226478965|emb|FN317247.1| Schistosoma japonicum isolate Anhui full length mRNA clone SJFCE0870|FSE_105_63_G08, complete sequence	UPF0602 protein C4orf47		1947.99	2809.53	2269.46	2342.33	3970.9	5281.02	4870.18	4707.37	2.0097	Sja_S53123064(FORWARD)	FN317247	CAX72978.1	Schistosoma japonicum	NA	NA	SJCHGC00821 protein
>gi|56753422|gb|AY813183.1| Schistosoma japonicum SJCHGC03939 protein mRNA, complete cds	hypothetical protein		685.868	233.957	671.479	530.435	917.309	1103.68	1174.98	1065.32	2.0084	CNUS0000098467.1(FORWARD)	AY813183.1	AAW24915.1	Schistosoma japonicum	NA	NA	SJCHGC03939 protein
>gi|60601335|gb|AY811236.1| Schistosoma japonicum SJCHGC07326 protein mRNA, partial cds	Huntingtin-interacting protein 1	Yes	175.369	70.889	171.424	139.227	314.536	246.209	277.496	279.414	2.00689	CNUS0000099304.1(FORWARD)	AY811236.1	AAX27125.2	Schistosoma japonicum	K04559	GO:0003779	neuroglian; septate junction protein
>gi|56754621|gb|AY813765.1| Schistosoma japonicum SJCHGC06248 protein mRNA, complete cds	LITAF-like zinc ribbon domain containing protein		10962.8	13910	12957.8	12610.2	24029.2	25446	26278.9	25251.4	2.00246	Sja_S23874649(FORWARD)	AY813765	AAW25497.1	Schistosoma japonicum	NA	GO:0006350;GO:0006355	"SJCHGC06248 protein mRNA, complete cds"
>gi|56754378|gb|AY813645.1| Schistosoma japonicum SJCHGC02495 protein mRNA, complete cds	DUF1712 domain containing protein		1887.62	2239.93	1713.84	1947.13	4493.48	3484.7	3715.79	3897.99	2.00192	CNUS0000101819.1(FORWARD)	AY813645.1	AAW25377.1	Schistosoma japonicum	K00913	GO:0000287;GO:0005524;GO:0005622;GO:0032957;GO:0035300;GO:0047325	SJCHGC02495 protein
>gi|226472699|emb|FN315304.1| Schistosoma japonicum isolate Anhui full length mRNA clone SJFCA3644.007|FSA001-P00028-H18, complete sequence	DUF3480 domain containing protein		7272.57	9491.56	8874.28	8546.14	13757.9	18408.5	19054.5	17073.6	1.99782	PG001950(FORWARD)	FN315304.1	CAX71036.1	Schistosoma japonicum	K10373	GO:0003779;GO:0005737;GO:0005856;GO:0003779;GO:0005737;GO:0003779;GO:0005737;GO:0005856;GO:0003779;GO:0005737;GO:0005856;GO:0003779;GO:0005737;GO:0005856;GO:0003779;GO:0005737;GO:0005856;GO:0003779;GO:0005737;GO:0005856;GO:0003779;GO:0005737;GO:0005856;GO:0003779;GO:0005737;GO:0003779;GO:0005737;GO:0003779;GO:0005737;GO:0005856;GO:0003779;GO:0005737;GO:0005856;GO:0003779;GO:0005737;GO:0005856;GO:…	"isolate Anhui full length mRNA clone SJFCA3559.001|FSA001-P00024-B23, complete sequence"
>gi|56753512|gb|AY813228.1| Schistosoma japonicum SJCHGC02350 protein mRNA, complete cds	DUF3091 domain containing protein		1255.2	2670.32	1377.68	1767.73	3791.09	3785.61	2996.89	3524.53	1.99382	CNUS0000103396.1(FORWARD)	AY813228.1	AAW24960.1	Schistosoma japonicum	K06685	GO:0005515;GO:0008270	SJCHGC02350 protein
>gi|60596518|gb|AY808920.1| Schistosoma japonicum SJCHGC05211 protein mRNA, partial cds	DUF1712 domain containing protein		5801.68	5026.32	4746.73	5191.58	11145.8	11098.7	8794.65	10346.4	1.99292	Sja_S24186676(FORWARD)	AY808920	AAX24809.2	Schistosoma japonicum	NA	NA	"SJCHGC05211 protein mRNA, partial cds"
>gi|226481297|emb|FN317819.1| Schistosoma japonicum isolate Anhui full length mRNA clone SJFCE1924|FSE001-P00031-B08, complete sequence	Tektin-2		349.654	360.278	407.831	372.588	881.454	678.013	660.373	739.947	1.98597	Sja_S53121898(FORWARD)	FN317819	CAX73548.1	Schistosoma japonicum	K04688	GO:0000226;GO:0005874;GO:0005198	"Calcium-binding EF-hand,domain-containing protein"
>gi|60601817|gb|AY811477.1| Schistosoma japonicum SJCHGC05847 protein mRNA, partial cds	Ankyrin repeat domain containing protein		1479.92	1265.72	1349.59	1365.08	2942.01	2452.48	2728.88	2707.79	1.98362	CNUS0000100371.1(FORWARD)	AY811477.1	AAX27366.2	Schistosoma japonicum	K02355	GO:0005515	hypothetical protein
>gi|226467733|emb|FN314010.1| Schistosoma japonicum isolate Anhui full length mRNA clone SJFCA2168.002|FSA001-P00016-E16, complete sequence	Monoacylglycerol lipase ABHD12		3301.93	3792.65	3108.44	3401.01	6984.41	6142.8	7105.65	6744.29	1.98303	Sja_S53128680(FORWARD)	FN314010	CAX69743.1	Schistosoma japonicum	K13704	NA	"isolate Anhui full length mRNA clone SJFCA2168.002|FSA001-P00016-E16, complete sequence"
>gi|60597731|gb|AY809526.1| Schistosoma japonicum SJCHGC09219 protein mRNA, partial cds	Spondin-1		3238.66	2330.54	2463.19	2677.46	5085.45	4484.22	6352.91	5307.53	1.9823	CNUS0000097134.1(FORWARD)	AY809526.1	AAX25415.2	Schistosoma japonicum	K06238	GO:0004867	SJCHGC05132 protein
>gi|226479887|emb|FN317509.1| Schistosoma japonicum isolate Anhui full length mRNA clone SJFCE1352|FSE001-P00004-P11, complete sequence	Synaptosomal-associated protein 25		1486.28	2264.21	1890.34	1880.28	3128.37	3904.68	4142.15	3725.07	1.98112	PG000976(FORWARD)	FN317509.1	CAX73240.1	Schistosoma japonicum	K08508	GO:0005515;GO:0016020;GO:0016192	SJCHGC00739 protein
>gi|60601513|gb|AY811325.1| Schistosoma japonicum SJCHGC03516 protein mRNA, partial cds	Eukaryotic translation initiation factor 2D		1011.61	614.596	767.408	797.87	2034.33	1291.8	1412.68	1579.6	1.97977	PG010171(FORWARD)	AY811325.1	AAX27214.2	Schistosoma japonicum	K07575	GO:0003743;GO:0006413;GO:0003723	ligatin
>gi|226490193|emb|FN313605.1| Schistosoma japonicum isolate Anhui full length mRNA clone SJFCA0048|FSA_061_90_B12, complete sequence	synaptotagmin	Yes	3371.41	2898.25	3827.93	3365.87	5966.02	6931.63	7053.26	6650.3	1.97581	PG012318(FORWARD)	FN313605.1	CAX69339.1	Schistosoma japonicum	K01104	GO:0005515;GO:0005215;GO:0006810;GO:0008021;GO:0016020	synaptotagmin II
>gi|226479021|emb|FN317275.1| Schistosoma japonicum isolate Anhui full length mRNA clone SJFCE0919|FSE_126_36_D05, complete sequence	Group XV phospholipase A2		9989.54	11143.1	8784.14	9972.28	20756.8	18872	19424.6	19684.5	1.97392	Sja_S53123036(FORWARD)	FN317275	CAX73006.1	Schistosoma japonicum	K06129	GO:0008203;GO:0004607;GO:0008203;GO:0004607	Annexin A3 (Annexin III)
>gi|60596464|gb|AY808893.1| Schistosoma japonicum SJCHGC03193 protein mRNA, partial cds	Ras association domain containing protein 1		487.637	500.19	472.119	486.649	989.054	937.349	954.1	960.168	1.97302	CNUS0000095710.1(FORWARD)	AY808893.1	AAX24782.2	Schistosoma japonicum	K08015	GO:0005874;GO:0007165;GO:0045786;GO:0005515;GO:0005737;GO:0007049	rassf
>gi|56759507|gb|AY816162.1| Schistosoma japonicum SJCHGC05945 protein mRNA, complete cds	DUF3480 domain containing protein		7974.53	5061.63	8096.64	7044.27	14005.9	13738.6	13908.1	13884.2	1.971	Sja_S23872253(FORWARD)	AY816162	AAW27894.1	Schistosoma japonicum	NA	GO:0016020	"SJCHGC05945 protein mRNA, complete cds"
>gi|257206691|emb|FN327250.1| Schistosoma japonicum isolate Anhui full length mRNA clone SJFCE5501|FSE001-P00035-F24, complete sequence	Smoothelin		5032.22	5800.48	3779.8	4870.83	9475.09	9551.9	9749.34	9592.11	1.9693	CNUS0000100577.1(FORWARD)	FN327250.1	CAX82586.1	Schistosoma japonicum	K05699	GO:0005515	"isolate Anhui full length mRNA clone SJFCE3242.003|FSE001-P00015-G15, complete sequence"
>gi|60687685|gb|AY914955.1| Schistosoma japonicum SJCHGC01445 protein mRNA, complete cds	DUF3091 domain containing protein		973.396	1418.24	1187.18	1192.94	1810.57	2685.46	2543.46	2346.5	1.96699	CNUS0000105470.1(FORWARD)	AY914955.1	AAX30176.1	Schistosoma japonicum	NA	NA	SJCHGC01445 protein
>gi|226467609|emb|FN313947.1| Schistosoma japonicum isolate Anhui full length mRNA clone SJFCA0608|FSA001-P00033-G09, complete sequence	Bestrophin-2		9986.43	8091.82	8965.4	9014.55	17079.7	19195.2	16895.9	17723.6	1.96611	PG000143(FORWARD)	FN313947.1	CAX69681.1	Schistosoma japonicum	K13881	GO:0031404;GO:0005509;GO:0005254;GO:0016021;GO:0006811;GO:0005886	solute carrier family 16 member 1
>gi|226488906|emb|FN319075.1| Schistosoma japonicum isolate Anhui full length mRNA clone SJFCE3102.001|FSE001-P00035-M22, complete sequence	Sodium/potassium-transporting ATPase subunit	Yes	7161.56	12075.1	10051.1	9762.59	14617.8	22169.1	20627.2	19138	1.96034	CNUS0000095395.1(FORWARD)	FN319075.1	CAX70259.1	Schistosoma japonicum	K01540	GO:0005391;GO:0030955;GO:0016020;GO:0006813;GO:0016021;GO:0006814;GO:0031402	nervana 2
>gi|56759179|gb|AY815998.1| Schistosoma japonicum SJCHGC09290 protein mRNA, complete cds	Collagen alpha-1(V) chain	Yes	5739.71	4772.56	6718.73	5743.67	9195.37	12015.2	12555.6	11255.4	1.95962	CNUS0000104738.1(FORWARD)	AY815998.1	AAW27730.1	Schistosoma japonicum	K06236	GO:0006817;GO:0007155;GO:0005201;GO:0005576;GO:0005581;GO:0005737;GO:0005578	SJCHGC09290 protein
* Compared with results of relevant studies [10, 13, 21, 65]
