# Supplementary material for: Comprehensive Transcriptome Analysis of Sex-Biased Expressed Genes Reveals Discrete Biological and Physiological Features of Male and Female Schistosoma japonicum
Source: PLoS Negl Trop Dis. 2016 Apr 29;10(4):e0004684. doi: 10.1371/journal.pntd.0004684 (PMC4851400; doi:10.1371/journal.pntd.0004684)
Supplement: S4 Table — (XLSX) [file pntd.0004684.s007.xlsx]

## Sheet: Sheet1
Table S4. Detailed information for adult female-biased expressed genes (mRNA data, forward probe).
Genes	Annotation	Reported?*	10898B_F1	10898C_F2	10898C_F3	Mean F	10898B_M1	10898C_M2	10898C_M3	Mean M	F:M	Probe Set ID	NCBI_Nucleotide	NCBI_Protein	Species	KO	GO	Description
>gi|56753879|gb|AY813405.1| Schistosoma japonicum SJCHGC06609 protein mRNA, complete cds	Trematode Eggshell Synthesis domain containing protein	Yes	16308.9	17448.3	19832.2	17863.1	20.2459	21.0876	16.976	19.4365	919.051	Sja_S23875009(FORWARD)	AY813405	AAW25137.1	Schistosoma japonicum	NA	NA	"SJCHGC06609 protein mRNA, complete cds"
>gi|226471299|emb|FN314999.1| Schistosoma japonicum isolate Anhui full length mRNA clone SJFCA3497.006|FSA001-P00017-G09, complete sequence	Trematode Eggshell Synthesis domain containing protein	Yes	18637.7	21113.7	22979	20910.1	15.5806	31.7919	21.9903	23.1209	904.381	Sja_S53126897(FORWARD)	FN314999	CAX70731.1	Schistosoma japonicum	NA	NA	"isolate Anhui full length mRNA clone SJFCA3497.006|FSA001-P00017-G09, complete sequence"
>gi|56755388|gb|AY814142.1| Schistosoma japonicum SJCHGC09137 protein mRNA, complete cds	FAM75 family member		10930.7	20428.4	23778.8	18379.3	21.9771	19.0985	25.1206	22.0654	832.947	CNUS0000106298.1(FORWARD)	AY814142.1	AAW25874.1	Schistosoma japonicum	K07515	GO:0016020	SJCHGC09137 protein
>gi|226471037|emb|FN314868.1| Schistosoma japonicum isolate Anhui full length mRNA clone SJFCA3423.002|FSA001-P00012-H19, complete sequence	Asparagine-rich antigen Pfa35-2		45254.9	43925.6	44844	44674.8	54.8047	36.774	72.2176	54.5988	818.239	CNUS0000105138.1(FORWARD)	FN314868.1	CAX70600.1	Schistosoma japonicum	K13108	GO:0005634	asparagine-rich antigen Pfa35-2
>gi|56752656|gb|AY812810.1| Schistosoma japonicum SJCHGC02864 protein mRNA, complete cds	Histidine-rich glycoprotein precursor	Yes	16615.9	14694.3	22292.1	17867.4	18.1821	33.698	21.8919	24.5907	726.594	CNUS0000100161.1(FORWARD)	AY812810.1	AAW24542.1	Schistosoma japonicum	K13108	NA	SJCHGC02864 protein
>gi|226478677|emb|FN317103.1| Schistosoma japonicum isolate Anhui full length mRNA clone SJFCA4258|FSA001-P00030-C18, complete sequence	hypothetical protein		19092.8	16458.4	22485.2	19345.5	36.6051	27.3715	31.6456	31.8741	606.934	Sja_S53123208(FORWARD)	FN317103	CAX72834.1	Schistosoma japonicum	K08287	GO:0016020;GO:0009986;GO:0046872;GO:0005618;GO:0016787;GO:0005576;GO:0016021	"isolate Anhui full length mRNA clone SJFCA4258|FSA001-P00030-C18, complete sequence"
>gi|56754200|gb|AY813556.1| Schistosoma japonicum SJCHGC01837 protein mRNA, complete cds	Trematode Eggshell Synthesis domain containing protein	Yes	13876.4	17423.7	24721.1	18673.7	23.2529	40.2488	28.8455	30.7824	606.637	CNUS0000107753.1(FORWARD)	AY813556.1	AAW25288.1	Schistosoma japonicum	K01640	NA	SJCHGC01837 protein
>gi|226467539|emb|FN313912.1| Schistosoma japonicum isolate Anhui full length mRNA clone SJFCA0561|FSA001-P00030-J17, complete sequence	Trematode Eggshell Synthesis domain containing protein	Yes	21358.1	20148.1	19129	20211.7	37.2419	33.122	31.3859	33.9166	595.924	Sja_S53128777(FORWARD)	FN313912	CAX69646.1	Schistosoma japonicum	NA	NA	"isolate Anhui full length mRNA clone SJFCA0561|FSA001-P00030-J17, complete sequence"
>gi|226471295|emb|FN314997.1| Schistosoma japonicum isolate Anhui full length mRNA clone SJFCA3497.002|FSA001-P00020-E23, complete sequence	Trematode Eggshell Synthesis domain containing protein	Yes	15483.6	12378.1	15218	14359.9	19.0121	32.1032	24.2574	25.1242	571.557	Sja_S53126899(FORWARD)	FN314997	AAW27224.1	Schistosoma japonicum	NA	NA	"isolate Anhui full length mRNA clone SJFCA3497.002|FSA001-P00020-E23, complete sequence"
>gi|60601507|gb|AY811322.1| Schistosoma japonicum SJCHGC03112 protein mRNA, partial cds	UV excision repair protein RAD23		12414.3	13676.8	14871.6	13654.2	32.3566	18.3548	26.4034	25.7049	531.191	CNUS0000106529.1(FORWARD)	AY811322.1	AAX27211.2	Schistosoma japonicum	K10839	GO:0005634;GO:0043161;GO:0006464;GO:0003684;GO:0005737;GO:0006974;GO:0006289;GO:0005634;GO:0043161;GO:0006464;GO:0003684;GO:0005737;GO:0006974;GO:0006289	uv excision repair protein rad23
>gi|56758219|gb|AY815518.1| Schistosoma japonicum SJCHGC05655 protein mRNA, complete cds	Trematode Eggshell Synthesis domain containing protein	Yes	17514.3	16841.7	17822.4	17392.8	28.6898	37.04	49.3323	38.354	453.48	Sja_S23872897(FORWARD)	AY815518	AAW27250.1	Schistosoma japonicum	NA	NA	"SJCHGC05655 protein mRNA, complete cds"
>gi|56757710|gb|AY815264.1| Schistosoma japonicum SJCHGC02721 protein mRNA, complete cds	tyrosinase	Yes	11582.9	11697.3	15464.7	12915	54.2901	12.5177	20.5192	29.109	443.676	CNUS0000103568.1(FORWARD)	AY815264.1	AAW26996.1	Schistosoma japonicum	K00505	GO:0005507;GO:0016021;GO:0006583;GO:0033162;GO:0004503	SJCHGC02721 protein
>gi|226466773|emb|FN313788.1| Schistosoma japonicum isolate Anhui full length mRNA clone SJFCA0366|FSA001-P00014-J17, complete sequence	Beta/gamma crystallin		11633.4	12870.3	13122.1	12542	18.7329	47.8726	24.9831	30.5295	410.814	PG013345(FORWARD)	FN313788.1	CAX69522.1	Schistosoma japonicum	NA	NA	hypothetical protein
>gi|226478957|emb|FN317243.1| Schistosoma japonicum isolate Anhui full length mRNA clone SJFCE0858|FSE_102_82_B11, complete sequence	Splicing factor U2AF 65 kDa subunit		7585.1	8652.28	7218.71	7818.7	23.0058	17.2421	18.5105	19.5861	399.196	Sja_S53123068(FORWARD)	FN317243	CAX72974.1	Schistosoma japonicum	K12837	GO:0006397;GO:0005634;GO:0003723;GO:0000166;GO:0005737;GO:0006417;GO:0051028	"isolate Anhui full length mRNA clone SJFCE0858|FSE_102_82_B11, complete sequence"
>gi|60605093|gb|AY812315.1| Schistosoma japonicum SJCHGC09629 protein mRNA, partial cds	hypothetical protein		26322.5	14006.5	29168.7	23165.9	55.2719	54.9585	100.732	70.3208	329.432	CNUS0000095435.1(FORWARD)	AY812315.1	AAX28204.2	Schistosoma japonicum	K13172	GO:0016787;GO:0005515;GO:0016021;GO:0005886	SJCHGC09629 protein
>gi|28317437|gb|AY222962.1| Schistosoma japonicum clone ZZZ329 mRNA sequence	tetraspanin, putative		16536.1	17112.5	18237	17295.2	34.2915	73.0783	52.4007	53.2568	324.751	Sja_S23515568(FORWARD)	AY222962	AAP05974.1	Schistosoma japonicum	K06509	GO:0016020;GO:0016021;GO:0016020;GO:0016021	clone ZZZ329 mRNA sequence
>gi|257206293|emb|FN327074.1| Schistosoma japonicum isolate Anhui full length mRNA clone SJFCE5204|FSE001-P00024-G21, complete sequence	Large neutral amino acids transporter small subunit 2		3956.92	3645.91	4023.59	3875.48	11.0402	17.6171	10.4818	13.0464	297.054	Sja_S53118258(FORWARD)	FN327074	CAX82798.1	Schistosoma japonicum	K10088	GO:0006865;GO:0016021;GO:0005886;GO:0015171;GO:0006865;GO:0016021;GO:0005886;GO:0015171	"isolate Anhui full length mRNA clone SJFCE5204|FSE001-P00024-G21, complete sequence"
>gi|197091884|gb|EZ000096.2| TSA: Schistosoma japonicum SJCHGC01799 unknown mRNA, mRNA sequence	eggshell protein, chorion	Yes	48276.2	51566.1	49360.6	49734.3	166.334	166.462	243.051	191.949	259.102	Sja_S45451878(FORWARD)	EZ000096	ACE06876.1	Schistosoma japonicum	K12619	GO:0005737	SJCHGC01799 unknown mRNA
>gi|226485686|emb|FN319535.1| Schistosoma japonicum isolate Anhui full length mRNA clone SJFCE3320.003|FSE001-P00009-K03, complete sequence	Annexin-B12		3711.42	8895.53	5072.8	5893.25	20.9999	26.5825	30.557	26.0465	226.259	Sja_S53120167(FORWARD)	FN319535	AAP06415.1	Schistosoma japonicum	K01124	GO:0004859;GO:0005634;GO:0005544;GO:0005509;GO:0005737	"isolate Anhui full length mRNA clone SJFCE3320.003|FSE001-P00009-K03, complete sequence"
>gi|226474995|emb|FN316055.1| Schistosoma japonicum isolate Anhui full length mRNA clone SJFCA3831.023|FSA001-P00026-F18, complete sequence	Extracellular superoxide dismutase [Cu-Zn]	Yes	14357.7	16505.9	21830.4	17564.7	80.4293	59.3936	98.741	79.5213	220.88	CNUS0000099444.1(FORWARD)	FN316055.1	CAX71782.1	Schistosoma japonicum	K04565	GO:0006801;GO:0046872;GO:0055114	Extracellular superoxide dismutase
>gi|56752848|gb|AY812904.1| Schistosoma japonicum SJCHGC06782 protein mRNA, complete cds	tyrosinase 2	Yes	13483.9	16580.1	19232.5	16432.2	91.112	90.7127	57.3663	79.7303	206.097	PG015159(FORWARD)	AY812904.1	AAW24636.1	Schistosoma japonicum	K00505	GO:0008152;GO:0016491	SJCHGC06782 protein
>gi|226487205|emb|FN319742.1| Schistosoma japonicum isolate Anhui full length mRNA clone SJFCE3399.005|FSE001-P00017-G17, complete sequence	Globin-3		5604.38	8329.3	5732.24	6555.3	28.5455	30.8939	38.2594	32.5663	201.291	CNUS0000102791.1(FORWARD)	FN319742.1	CAX75468.1	Schistosoma japonicum	NA	GO:0006810;GO:0020037;GO:0005506;GO:0005344;GO:0005833;GO:0019825	Globin-3
>gi|226473099|emb|FN315504.1| Schistosoma japonicum isolate Anhui full length mRNA clone SJFCA3713.011|FSA001-P00010-I08, complete sequence	Trematode Eggshell Synthesis domain containing protein	Yes	44823	44884.7	46272.8	45326.8	193.588	204.965	312.529	237.028	191.23	PG014252(FORWARD)	FN315504.1	AAW25976.1	Schistosoma japonicum	K12619	NA	SJCHGC06319 protein
>gi|226479991|emb|FN317561.1| Schistosoma japonicum isolate Anhui full length mRNA clone SJFCE1448|FSE001-P00009-K17, complete sequence	trypsin-like serine and cysteine peptidase domain containing protein		9380.21	10609.6	11705	10564.9	36.5704	119.509	25.2278	60.4358	174.813	CNUS0000106183.1(FORWARD)	FN317561.1	CAX73292.1	Schistosoma japonicum	NA	GO:0004252;GO:0006508;GO:0003824	"Peptidase S1 and S6, chymotrypsin/Hap,IPR009003 Peptidase, trypsin-like serine and cysteine,domain-containing protein"
>gi|226466515|emb|FN313659.1| Schistosoma japonicum isolate Anhui full length mRNA clone SJFCA0145|FSA_107_82_B11, complete sequence	Poly(rC)-binding protein 3 (Alpha-CP3)		4924.12	5005.01	8260.11	6063.08	33.513	45.0506	30.0714	36.2117	167.434	CNUS0000101189.1(FORWARD)	FN313659.1	CAX69393.1	Schistosoma japonicum	K13162	GO:0005634;GO:0003723;GO:0005737	rna-binding protein related
>gi|226471107|emb|FN314903.1| Schistosoma japonicum isolate Anhui full length mRNA clone SJFCA3448.002|FSA001-P00033-F10, complete sequence	hypothetical protein		16896.5	20614.4	22623.9	20044.9	92.2914	150.762	132.022	125.025	160.327	CNUS0000097647.1(FORWARD)	FN314903.1	CAX70634.1	Schistosoma japonicum	K12735	GO:0005634	peptidyl prolyl cis-trans isomerase
>gi|226467585|emb|FN313935.1| Schistosoma japonicum isolate Anhui full length mRNA clone SJFCA0593|FSA001-P00032-I08, complete sequence	hypothetical protein		19197.5	22418.1	23118.1	21577.9	172.493	125.301	187.185	161.66	133.477	CNUS0000105137.1(FORWARD)	FN313935.1	CAX69669.1	Schistosoma japonicum	K08287	GO:0005634	Stress protein DDR48 (DNA damage-responsive protein 48)
>gi|226479253|emb|FN317391.1| Schistosoma japonicum isolate Anhui full length mRNA clone SJFCE1146|FSE_216_13_E02, complete sequence	Histone H2A		2572.17	2683.1	2708.45	2654.57	13.5664	18.7531	27.8877	20.0691	132.272	CNUS0000099997.1(FORWARD)	FN317391.1	CAX73122.1	Schistosoma japonicum	K11251	GO:0005634;GO:0003677;GO:0006334;GO:0005694;GO:0000786	Histone H2A
>gi|189502861|gb|EZ000032.1| TSA: Schistosoma japonicum SJCHGC04978 unknown mRNA, mRNA sequence	cell division cycle 20 (fizzy)-related		2934.96	2871.89	1988.1	2598.32	13.8886	24.7996	22.6333	20.4405	127.116	CNUS0000107314.1(FORWARD)	EZ000032.1	AAP06288.1	Schistosoma japonicum	K03364	GO:0005634;GO:0007049	cell division cycle 20 (fizzy)-related
>gi|60605239|gb|AY812388.1| Schistosoma japonicum SJCHGC07571 protein mRNA, partial cds	putative propionyl-CoA carboxylase alpha subunit		1671.04	1847.44	2278.79	1932.43	19.1343	15.9722	12.984	16.0302	120.549	PG000662(FORWARD)	AY812388.1	AAX28277.2	Schistosoma japonicum	K01965	GO:0003676;GO:0008270	acetyl-CoA carboxylase; methylcrotonyl-CoA carboxylase
>gi|56758019|gb|AY815418.1| Schistosoma japonicum SJCHGC06608 protein mRNA, complete cds	Female-specific protein 800	Yes	14172.7	17118.6	20191.8	17161	193.767	159.141	120.862	157.923	108.667	Sja_S23872996(FORWARD)	AY815418	AAW27150.1	Schistosoma japonicum	K12835	NA	"SJCHGC06608 protein mRNA, complete cds"
>gi|60596628|gb|AY808975.1| Schistosoma japonicum SJCHGC08380 protein mRNA, partial cds	60S ribosomal protein L19, putative		12251	4797.12	12211.3	9753.15	72.8114	128.062	77.5843	92.8193	105.077	CNUS0000103540.1(FORWARD)	AY808975.1	AAX24864.2	Schistosoma japonicum	K12581	GO:0005840;GO:0005622;GO:0006412;GO:0003735	SJCHGC08380 protein
>gi|257215731|emb|FN330801.1| Schistosoma japonicum isolate Anhui partial mRNA clone SJFCA2589.001|FSA001-P00006-E24	Stress protein DDR48 (DNA damage-responsive protein 48)	Yes	46198	36963.7	47289.4	43483.7	257.204	451.201	547.332	418.579	103.884	Sja_S53112210(FORWARD)	FN330801	CAX83018.1	Schistosoma japonicum	K12735	GO:0005634	isolate Anhui partial mRNA clone SJFCA2589.001|FSA001-P00006-E24
>gi|56755136|gb|AY814016.1| Schistosoma japonicum SJCHGC04585 protein mRNA, complete cds	Trypsin-like serine protease		6858.19	6918.42	6171.89	6649.5	74.8881	85.8953	47.5406	69.4413	95.7571	Sja_S23874398(FORWARD)	AY814016	AAW25748.1	Schistosoma japonicum	K01316	GO:0004252;GO:0006508;GO:0008233;GO:0005509;GO:0005576	"SJCHGC04585 protein mRNA, complete cds"
>gi|56754846|gb|AY813874.1| Schistosoma japonicum SJCHGC01836 protein mRNA, complete cds	CLECT Superfamily member		8706.94	14191.7	15564.4	12821	109.894	113.317	185.492	136.234	94.1099	Sja_S23874540(FORWARD)	AY813874	AAW25606.1	Schistosoma japonicum	K00888	GO:0016020	"SJCHGC01836 protein mRNA, complete cds"
>gi|226466627|emb|FN313715.1| Schistosoma japonicum isolate Anhui full length mRNA clone SJFCA0254|FSA001-P00005-I04, complete sequence	Trematode Eggshell Synthesis domain containing protein	Yes	23127.8	21747	27153	24009.3	340.135	241.425	264.34	281.966	85.1495	CNUS0000107744.1(FORWARD)	FN313715.1	CAX69449.1	Schistosoma japonicum	NA	NA	hypothetical protein
>gi|28317332|gb|AY222885.1| Schistosoma japonicum clone ZZZ281 mRNA sequence	Stress protein DDR48 (DNA damage-responsive protein 48)	Yes	28811.2	36143.8	40357.2	35104.1	419.49	370.415	471.44	420.448	83.492	Sja_S23515645(FORWARD)	AY222885	AAP05897.1	Schistosoma japonicum	K12619	NA	clone ZZZ281 mRNA sequence
>gi|60611092|gb|AY812649.1| Schistosoma japonicum SJCHGC06583 protein mRNA, partial cds	CLECT Superfamily member		19111.5	12257.6	23414	18261	173.625	166.811	395.244	245.227	74.4658	PG005280(FORWARD)	AY812649.1	AAX28538.2	Schistosoma japonicum	K10955	GO:0005488	SJCHGC06583 protein
>gi|56756748|gb|AY814814.1| Schistosoma japonicum SJCHGC04922 protein mRNA, complete cds	CLECT Superfamily member		9105.4	7740.21	16138.3	10994.6	146.151	188.673	151.493	162.106	67.8239	Sja_S23873600(FORWARD)	AY814814	AAW26546.1	Schistosoma japonicum	NA	GO:0005515;GO:0007156;GO:0005509;GO:0016021;GO:0005886	"SJCHGC04922 protein mRNA, complete cds"
>gi|226466561|emb|FN313682.1| Schistosoma japonicum isolate Anhui full length mRNA clone SJFCA0199|FSA001-P00002-C14, complete sequence	putative reticulocalbin		7628.64	7604.59	8733.16	7988.8	103.478	95.6005	155.824	118.301	67.5296	CNUS0000098310.1(FORWARD)	FN313682.1	CAX69416.1	Schistosoma japonicum	NA	GO:0005509	Reticulocalbin-1 precursor
>gi|56752882|gb|AY812921.1| Schistosoma japonicum SJCHGC09419 protein mRNA, complete cds	Synaptotagmin-15 like		7265.07	3233.53	9059.51	6519.37	105.99	92.3283	118.855	105.724	61.6639	Sja_S23875493(FORWARD)	AY812921	AAW24653.1	Schistosoma japonicum	NA	GO:0016020;GO:0006810;GO:0008021;GO:0005509;GO:0030054;GO:0016021;GO:0045202;GO:0005215	"SJCHGC09419 protein mRNA, complete cds"
>gi|56758467|gb|AY815642.1| Schistosoma japonicum SJCHGC06180 protein mRNA, complete cds	conserved hypothetical protein		3579.23	1648.6	3989.03	3072.29	71.9724	42.9948	43.482	52.8164	58.1692	Sja_S23872773(FORWARD)	AY815642	AAW27374.1	Schistosoma japonicum	NA	GO:0005515	"SJCHGC06180 protein mRNA, complete cds"
>gi|60595440|gb|AY808403.1| Schistosoma japonicum SJCHGC09025 protein mRNA, partial cds	hypothetical protein		1347.24	352.981	1274.88	991.699	17.5484	17.6976	16.4613	17.2358	57.5373	CNUS0000097195.1(FORWARD)	AY808403.1	AAX24292.2	Schistosoma japonicum	NA	NA	SJCHGC09025 protein
>gi|257206459|emb|FN327134.1| Schistosoma japonicum isolate Anhui full length mRNA clone SJFCE5309|FSE001-P00027-K23, complete sequence	hypothetical protein		579.535	933.223	698.047	736.935	11.5122	14.9274	13.3097	13.2498	55.6187	Sja_S53118200(FORWARD)	FN327134	CAX82858.1	Schistosoma japonicum	NA	NA	"isolate Anhui full length mRNA clone SJFCE5309|FSE001-P00027-K23, complete sequence"	"isolate Anhui full length mRNA clone SJFCE5309|FSE001-P00027-K23, complete sequence"
>gi|226477873|emb|FN316913.1| Schistosoma japonicum isolate Anhui full length mRNA clone SJFCA3955|FSA_077_59_C08, complete sequence	hypothetical protein		545.487	969.47	757.788	757.582	9.4167	11.5184	19.9863	13.6405	55.5393	Sja_S53123610(FORWARD)	FN316913	CAX72644.1	Schistosoma japonicum	NA	NA	"isolate Anhui full length mRNA clone SJFCA3955|FSA_077_59_C08, complete sequence"
>gi|56757433|gb|AY815153.1| Schistosoma japonicum SJCHGC01956 protein mRNA, complete cds	hypothetical protein		5246.39	6883.58	7846.23	6658.73	72.274	125.587	163.038	120.3	55.3513	CNUS0000102338.1(FORWARD)	AY815153.1	AAW26885.1	Schistosoma japonicum	NA	GO:0000166	SJCHGC01956 protein
>gi|60598089|gb|AY809705.1| Schistosoma japonicum SJCHGC07210 protein mRNA, partial cds	hypothetical protein		18703.4	17655.4	23175.4	19844.7	424.694	376.022	351.721	384.146	51.6594	PG005787(FORWARD)	AY809705.1	AAX25594.2	Schistosoma japonicum	NA	GO:0016020	hypothetical protein
>gi|226467613|emb|FN313949.1| Schistosoma japonicum isolate Anhui full length mRNA clone SJFCA0612|FSA001-P00033-J09, complete sequence	Lysosomal acid lipase/cholesteryl ester hydrolase precursor		15474.1	8846.66	13729.2	12683.3	230.426	122.77	385.218	246.138	51.5292	Sja_S53128740(FORWARD)	FN313949	CAX69683.1	Schistosoma japonicum	K01052	GO:0016042;GO:0016787;GO:0005576	"isolate Anhui full length mRNA clone SJFCA0612|FSA001-P00033-J09, complete sequence"
>gi|226479823|emb|c.1| Schistosoma japonicum isolate Anhui full length mRNA clone SJFCE1296|FSE001-P00003-E03, complete sequence	hypothetical protein		939.516	2724.44	1284.59	1649.51	29.6925	33.5275	35.3578	32.8593	50.1994	PG013563(FORWARD)	FN317477.1	CAX73208.1	Schistosoma japonicum	NA	NA	hypothetical protein
>gi|60595376|gb|AY808372.1| Schistosoma japonicum SJCHGC09430 protein mRNA, partial cds	hypothetical protein		28792.9	37275.9	34811.5	33626.8	716.505	921.55	452.351	696.802	48.2587	PG001542(FORWARD)	AY808372.1	AAX24261.2	Schistosoma japonicum	NA	GO:0046872	SJCHGC09430 protein
>gi|226489285|emb|FN320061.1| Schistosoma japonicum isolate Anhui full length mRNA clone SJFCE3510.002|FSE001-P00002-P02, complete sequence	Tubulin beta-2C chain		3563.61	2886.02	4573.46	3674.36	75.9315	64.2962	89.9926	76.7401	47.8806	Sja_S53119032(FORWARD)	FN320061	CAX75787.1	Schistosoma japonicum	K07375	GO:0051258;GO:0007018;GO:0005874;GO:0043234;GO:0005198;GO:0005525;GO:0003924	"isolate Anhui full length mRNA clone SJFCE3510.002|FSE001-P00002-P02, complete sequence"
>gi|226486859|emb|FN318779.1| Schistosoma japonicum isolate Anhui full length mRNA clone SJFCE2906.001|FSE_144_57_A08, complete sequence	hypothetical protein		652.929	1131.19	925.718	903.28	28.0394	13.417	18.2431	19.8998	45.3913	Sja_S53119921(FORWARD)	FN318779	CAX74507.1	Schistosoma japonicum	NA	NA	"isolate Anhui full length mRNA clone SJFCE2906.001|FSE_144_57_A08, complete sequence"
>gi|171473947|gb|AY814029.2| Schistosoma japonicum SJCHGC02037 protein mRNA, complete cds	Stress protein DDR48 (DNA damage-responsive protein 48)		38382.6	36523.5	42035.3	38980.5	451.808	1025.29	1143.52	873.541	44.6235	PG009712(FORWARD)	AY814029.2	CAX83018.1	Schistosoma japonicum	K12735	GO:0005634	Stress protein DDR48 (DNA damage-responsive protein 48)
>gi|60595799|gb|AY808561.1| Schistosoma japonicum SJCHGC01588 protein mRNA, partial cds	hypothetical protein		1792.06	1049.3	2647.48	1829.61	45.816	43.1925	40.1762	43.0616	42.4883	PG007064(FORWARD)	AY808561.1	AAX24450.2	Schistosoma japonicum	NA	NA	SJCHGC01588 protein
>gi|56755168|gb|AY814032.1| Schistosoma japonicum SJCHGC08920 protein mRNA, complete cds	Putative L-asparaginase		6927.53	7670.48	9285.13	7961.05	197.257	173.684	219.893	196.945	40.4228	PG009736(FORWARD)	AY814032.1	AAW25764.1	Schistosoma japonicum	NA	NA	SJCHGC08920 protein
>gi|56755041|gb|AY813969.1| Schistosoma japonicum SJCHGC09276 protein mRNA, complete cds	MDN1 domain containing protein		806.042	1068.86	608.095	827.664	18.4514	23.0754	26.3167	22.6145	36.5988	CNUS0000104543.1(FORWARD)	AY813969.1	AAW25701.1	Schistosoma japonicum	NA	NA	SJCHGC09276 protein
>gi|226477985|emb|FN316955.1| Schistosoma japonicum isolate Anhui full length mRNA clone SJFCA4029|FSA001-P00004-J14, complete sequence	Prostatic spermine-binding protein precursor		22110.8	21992.2	29501	24534.7	1073.04	527.968	647.628	749.545	32.7328	Sja_S53123554(FORWARD)	FN316955	CAX72686.1	Schistosoma japonicum	K12735	GO:0016020;GO:0000166	"isolate Anhui full length mRNA clone SJFCA4029|FSA001-P00004-J14, complete sequence"
>gi|226477895|emb|FN316924.1| Schistosoma japonicum isolate Anhui full length mRNA clone SJFCA3982|FSA_142_89_A12, complete sequence	hypothetical protein		22110.8	21992.2	29501	24534.7	1073.04	527.968	647.628	749.545	32.7328	Sja_S53123554(FORWARD)	FN316955	CAX72686.1	Schistosoma japonicum	K12735	GO:0016020;GO:0000166	"isolate Anhui full length mRNA clone SJFCA4029|FSA001-P00004-J14, complete sequence"
>gi|226477863|emb|FN316908.1| Schistosoma japonicum isolate Anhui full length mRNA clone SJFCA3941|FSA_059_38_F05, complete sequence	hypothetical protein		10207.4	10014	9959.92	10060.4	313.368	462.873	193.605	323.282	31.1196	PG013126(FORWARD)	FN316908.1	CAX72639.1	Schistosoma japonicum	NA	NA	hypotheticial protein
>gi|226479933|emb|FN317532.1| Schistosoma japonicum isolate Anhui full length mRNA clone SJFCE1389|FSE001-P00006-I09, complete sequence	translation initiation factor eIF-3 subunit P62		1217.24	444.681	1143.03	934.983	30.4632	38.0534	22.6876	30.4014	30.7546	CNUS0000100831.1(FORWARD)	FN317532.1	CAX73263.1	Schistosoma japonicum	K03256	GO:0016020;GO:0005515;GO:0005576	translation initiation factor eIF-3 subunit P62
>gi|56753180|gb|AY813068.1| Schistosoma japonicum clone SJCHGC00120 unknown mRNA	hypothetical protein		46240.2	46671.3	49488.4	47466.7	1927.74	1035.61	1859.26	1607.54	29.5276	Sja_S23875346(FORWARD)	AY813068	AAW24800.1	Schistosoma japonicum	K12741	GO:0005634	clone SJCHGC00120 unknown mRNA
>gi|226480023|emb|FN317577.1| Schistosoma japonicum isolate Anhui full length mRNA clone SJFCE1475|FSE001-P00010-H04, complete sequence	Innexin unc-7		440.81	267.214	991.348	566.458	23.4182	16.5246	18.8971	19.6133	28.8813	CNUS0000100832.1(FORWARD)	FN317577.1	CAX73308.1	Schistosoma japonicum	K00803	GO:0016020;GO:0005921;GO:0016021	Innexin unc-7
>gi|226477721|emb|FN316824.1| Schistosoma japonicum isolate Anhui full length mRNA clone SJFCA3913.050|FSA001-P00013-H17, complete sequence	hypothetical protein		63840.7	62658.1	59461.1	61986.7	2832.16	1242.34	2452.89	2175.8	28.4892	Sja_S53123686(FORWARD)	FN316824	CAX72555.1	Schistosoma japonicum	K07604	NA	"isolate Anhui full length mRNA clone SJFCA3913.050|FSA001-P00013-H17, complete sequence"
>gi|160974|gb|M32280.1|SCMESG2A S.japonicum ESG-2AA protein mRNA, complete cds	eggshell protein		48093.2	49850.7	51727.5	49890.5	2196.64	1044.02	2019.46	1753.37	28.454	Sja_S23515828(FORWARD)	M32280	AAW24800.1	Schistosoma japonicum	K07604	NA	"ESG-2AA protein mRNA, complete cds"
>gi|226477599|emb|FN316787.1| Schistosoma japonicum isolate Anhui full length mRNA clone SJFCA3913.010|FSA001-P00002-N04, complete sequence	keratin 9		47332.2	48276.2	51960.4	49189.6	1970.24	1081.16	2346.23	1799.21	27.3396	Sja_S53123747(FORWARD)	FN316787	CAX72518.1	Schistosoma japonicum	K07604	NA	"isolate Anhui full length mRNA clone SJFCA3913.010|FSA001-P00002-N04, complete sequence"
>gi|226466591|emb|FN313697.1| Schistosoma japonicum isolate Anhui full length mRNA clone SJFCA0222|FSA001-P00003-H02, complete sequence	Trematode Eggshell Synthesis domain containing protein	Yes	918.789	3750.78	2550.42	2406.66	78.4462	51.8719	171.837	100.718	23.895	CNUS0000105705.1(FORWARD)	FN313697.1	CAX69646.1	Schistosoma japonicum	NA	NA	hypothetical protein
>gi|226477811|emb|FN316842.1| Schistosoma japonicum isolate Anhui full length mRNA clone SJFCA3913.070|FSA001-P00020-F02, complete sequence	hypothetical protein		54908	61740.6	63250.9	59966.5	3199.1	1461.16	2985.61	2548.62	23.529	Sja_S53123641(FORWARD)	FN316842	CAX72573.1	Schistosoma japonicum	K10385	NA	"isolate Anhui full length mRNA clone SJFCA3913.070|FSA001-P00020-F02, complete sequence"
>gi|226472529|emb|FN321575.1| Schistosoma japonicum isolate Anhui full length mRNA clone SJFCE3778.015|FSE001-P00020-L22, complete sequence	hypothetical protein		323.294	794.604	874.139	664.012	50.0318	17.4157	19.9664	29.138	22.7886	Sja_S53126282(FORWARD)	FN321575	CAX77301.1	Schistosoma japonicum	NA	NA	"isolate Anhui full length mRNA clone SJFCE3778.015|FSE001-P00020-L22, complete sequence"
>gi|226472509|emb|FN321565.1| Schistosoma japonicum isolate Anhui full length mRNA clone SJFCE3778.004|FSE001-P00029-O20, complete sequence	hypothetical protein		323.294	794.604	874.139	664.012	50.0318	17.4157	19.9664	29.138	22.7886	Sja_S53126282(FORWARD)	FN321575	CAX77301.1	Schistosoma japonicum	NA	NA	"isolate Anhui full length mRNA clone SJFCE3778.015|FSE001-P00020-L22, complete sequence"
>gi|60597685|gb|AY809503.1| Schistosoma japonicum SJCHGC08665 protein mRNA, partial cds	Protein TIS11		1105.08	2435.13	1956.18	1832.13	71.1392	97.3138	78.1684	82.2071	22.2867	CNUS0000095632.1(FORWARD)	AY809503.1	AAX25392.2	Schistosoma japonicum	K01965	GO:0005634;GO:0003677;GO:0008270	SJCHGC08665 protein
>gi|60599916|gb|AY810613.1| Schistosoma japonicum SJCHGC07789 protein mRNA, partial cds	hypothetical protein		333.029	355.302	328.994	339.108	18.1913	17.7982	13.7188	16.5694	20.4659	CNUS0000106302.1(FORWARD)	AY810613.1	AAX26502.2	Schistosoma japonicum	NA	NA	"Schistosoma japonicum SJCHGC07789 protein mRNA, partial cds"
>gi|226467517|emb|FN313901.1| Schistosoma japonicum isolate Anhui full length mRNA clone SJFCA0545|FSA001-P00029-D20, complete sequence	catechol-O-methyltransferase domain containing protein 1	Yes	10542.2	11913.7	12071.8	11509.2	728.485	365.157	650.199	581.281	19.7998	PG010093(FORWARD)	FN313901.1	CAX69635.1	Schistosoma japonicum	K00588	GO:0008171	putative catechol-O-methyltransferase domain containing protein 1
>gi|257216309|emb|FN326636.1| Schistosoma japonicum isolate Anhui full length mRNA clone SJFCE3927.980|FSE001-P00025-I05, complete sequence	Immunogenic miracidial antigen 8I'		1609.43	2109.06	944.739	1554.41	34.1322	53.1174	152.174	79.8077	19.4769	PG008249(FORWARD)	FN326636.1	CAX74099.1	Schistosoma japonicum	NA	NA	Immunogenic miracidial antigen 8I'
>gi|226485526|emb|FN319455.1| Schistosoma japonicum isolate Anhui full length mRNA clone SJFCE3292.002|FSE001-P00022-O17, complete sequence	histone H3.3		30860.7	31466.1	28589.6	30305.5	2739.56	942.263	1041.36	1574.39	19.249	PG013272(FORWARD)	FN319455.1	CAX75183.1	Schistosoma japonicum	K11253	GO:0000786;GO:0003677;GO:0006334	PREDICTED: hypothetical protein isoform 1
>gi|257213433|emb|FN325732.1| Schistosoma japonicum isolate Anhui full length mRNA clone SJFCE3927.1068|FSE001-P00006-A08, complete sequence	Immunogenic miracidial antigen 8I'		1461.35	2232.35	738.304	1477.33	41.3851	61.7018	138.405	80.4972	18.3526	PG008246(FORWARD)	FN325732.1	CAX82840.1	Schistosoma japonicum	NA	NA	Immunogenic miracidial antigen 8I
>gi|226471949|emb|FN321287.1| Schistosoma japonicum isolate Anhui full length mRNA clone SJFCE3745.008|FSE001-P00018-G11, complete sequence	hypothetical protein		219.497	639.793	599.789	486.36	18.2287	30.0828	31.7035	26.6717	18.2351	Sja_S53126572(FORWARD)	FN321287	CAX77013.1	Schistosoma japonicum	NA	GO:0000166;GO:0005737	"isolate Anhui full length mRNA clone SJFCE3745.008|FSE001-P00018-G11, complete sequence"
>gi|226477593|emb|FN316784.1| Schistosoma japonicum isolate Anhui full length mRNA clone SJFCA3913.007|FSA001-P00003-L06, complete sequence	keratin 9		49653.6	42139.3	46779.1	46190.7	3066.45	1494.78	3041.78	2534.34	18.2259	Sja_S53123750(FORWARD)	FN316784	AAP05907.1	Schistosoma japonicum	K07604	NA	"isolate Anhui full length mRNA clone SJFCA3913.007|FSA001-P00003-L06, complete sequence"
>gi|226469943|emb|FN314520.1| Schistosoma japonicum isolate Anhui full length mRNA clone SJFCA3096.001|FSA001-P00010-L14, complete sequence	ubiquitin conjugating enzyme variant		21376.2	21102.7	19489.2	20656	1194.02	1029.57	1213.86	1145.82	18.0273	Sja_S53127575(FORWARD)	FN314520	CAX70253.1	Schistosoma japonicum	K10704	GO:0043687;GO:0051246;GO:0006512;GO:0004842	"isolate Anhui full length mRNA clone SJFCA3096.001|FSA001-P00010-L14, complete sequence"
>gi|226471951|emb|FN321288.1| Schistosoma japonicum isolate Anhui full length mRNA clone SJFCE3745.009|FSE001-P00025-P17, complete sequence	hypothetical protein		218.716	644.139	440.741	434.532	20.6113	13.914	37.9132	24.1462	17.9959	CNUS0000104716.1(FORWARD)	FN321288.1	CAX77014.1	Schistosoma japonicum	NA	NA	hypothetical protein
>gi|56758317|gb|AY815567.1| Schistosoma japonicum SJCHGC08859 protein mRNA, complete cds	hypothetical protein		181.172	493.714	237.836	304.241	20.4233	20.1742	11.0088	17.2021	17.6863	PG014240(FORWARD)	AY815567.1	AAW27299.1	Schistosoma japonicum	NA	GO:0046872	SJCHGC08859 protein
>gi|226471997|emb|FN321311.1| Schistosoma japonicum isolate Anhui full length mRNA clone SJFCE3750.003|FSE001-P00033-A12, complete sequence	Major egg antigen (p40)		4291.39	6153.73	4831.99	5092.37	298.268	295.304	319.245	304.272	16.7362	PG010030(FORWARD)	FN321311.1	CAX77037.1	Schistosoma japonicum	K09541	GO:0009408	Major egg antigen (p40)
>gi|60605167|gb|AY812352.1| Schistosoma japonicum SJCHGC04358 protein mRNA, partial cds	hypothetical protein		350.904	265.886	407.99	341.593	20.3499	18.9978	22.7515	20.6997	16.5023	Sja_S24187841(FORWARD)	AY812352	AAX28241.2	Schistosoma japonicum	NA	NA	"SJCHGC04358 protein mRNA, partial cds"
>gi|226466641|emb|FN313722.1| Schistosoma japonicum isolate Anhui full length mRNA clone SJFCA0269|FSA001-P00006-H21, complete sequence	L-amino acid transporter, LAT family		3036.19	3936.64	3372.87	3448.57	261.934	206.046	202.676	223.552	15.4263	PG002066(FORWARD)	FN313722.1	CAX69456.1	Schistosoma japonicum	K03450	GO:0006865;GO:0015171;GO:0016020;GO:0055085;GO:0006810	"L-amino acid transporter, LAT family"
>gi|226473111|emb|FN315510.1| Schistosoma japonicum isolate Anhui full length mRNA clone SJFCA3714.005|FSA001-P00012-B19, complete sequence	hypothetical protein		25421.8	27596.7	36838.3	29952.2	2565.58	1976.78	1640.61	2060.99	14.5329	PG014253(FORWARD)	FN315510.1	CAX71239.1	Schistosoma japonicum	NA	NA	hypothetical protein
>gi|226478973|emb|FN317251.1| Schistosoma japonicum isolate Anhui full length mRNA clone SJFCE0878|FSE_108_56_H07, complete sequence	hypothetical protein		726.149	1148.84	563.256	812.75	41.687	52.3131	79.0166	57.6722	14.0926	Sja_S53123060(FORWARD)	FN317251	CAX72982.1	Schistosoma japonicum	NA	GO:0000166;GO:0005737	"isolate Anhui full length mRNA clone SJFCE0878|FSE_108_56_H07, complete sequence"
>gi|226480605|emb|FN317670.1| Schistosoma japonicum isolate Anhui full length mRNA clone SJFCE1636|FSE001-P00017-H16, complete sequence	Egg protein CP11	Yes	319.943	575.283	281.11	392.112	20.445	20.9508	46.5909	29.3289	13.3695	Sja_S53122244(FORWARD)	FN317670	CAX73400.1	Schistosoma japonicum	NA	NA	"isolate Anhui full length mRNA clone SJFCE1636|FSE001-P00017-H16, complete sequence"
>gi|226478739|emb|FN317134.1| Schistosoma japonicum isolate Anhui full length mRNA clone SJFCE0638|FSE_036_06_F01, complete sequence	Placenta-specific gene 8 protein		415.978	538.798	340.922	431.899	35.3481	36.3888	25.5132	32.4167	13.3234	Sja_S53123177(FORWARD)	FN317134	CAX72865.1	Schistosoma japonicum	NA	NA	"isolate Anhui full length mRNA clone SJFCE0638|FSE_036_06_F01, complete sequence"
>gi|226479175|emb|FN317352.1| Schistosoma japonicum isolate Anhui full length mRNA clone SJFCE1070|FSE_182_43_C06, complete sequence	Beta-secretase 2		371.011	792.347	577.12	580.159	29.5432	41.6067	62.7731	44.641	12.9961	PG005927(FORWARD)	FN317352.1	AAX28617.2	Schistosoma japonicum	K07747	GO:0004190;GO:0006508	SJCHGC05669 protein
>gi|226470837|emb|FN321126.1| Schistosoma japonicum isolate Anhui full length mRNA clone SJFCE3730.010|FSE001-P00019-E20, complete sequence	hypothetical protein		1350.58	2009.73	1292.95	1551.09	103.706	93.5089	163.091	120.102	12.9148	CNUS0000101032.1(FORWARD)	FN321126.1	CAX76852.1	Schistosoma japonicum	NA	NA	hypothetical protein
>gi|226479049|emb|FN317289.1| Schistosoma japonicum isolate Anhui full length mRNA clone SJFCE0940|FSE_135_92_D12, complete sequence	hypothetical protein		875.009	919.263	1047.5	947.256	72.2046	39.39	111.573	74.3891	12.7338	Sja_S53123022(FORWARD)	FN317289	CAX73020.1	Schistosoma japonicum	NA	NA	"isolate Anhui full length mRNA clone SJFCE0940|FSE_135_92_D12, complete sequence"
>gi|226484823|emb|FN318592.1| Schistosoma japonicum isolate Anhui full length mRNA clone SJFCE2765.001|FSE_198_03_C01, complete sequence	venom allergen-like (VAL) 27 protein		1514.61	1463.62	1444.82	1474.35	176.895	101.554	79.372	119.274	12.3611	CNUS0000096232.1(FORWARD)	FN318592.1	CAX74321.1	Schistosoma japonicum	K13449	GO:0005576	GLIPR1-like protein 1 precursor
>gi|56753410|gb|AY813177.1| Schistosoma japonicum SJCHGC06830 protein mRNA, complete cds	Trematode Eggshell Synthesis domain containing protein	Yes	133.366	353.842	222.138	236.449	13.3324	14.6031	32.3916	20.109	11.7583	PG000093(FORWARD)	AY813177.1	CAX71757.1	Schistosoma japonicum	NA	NA	hypothetical protein
>gi|226479799|emb|FN317465.1| Schistosoma japonicum isolate Anhui full length mRNA clone SJFCE1280|FSE001-P00002-N11, complete sequence	hypothetical protein		1459.03	1234.13	1666.44	1453.2	54.0814	65.7229	278.284	132.696	10.9513	Sja_S53122647(FORWARD)	FN317465	CAX73196.1	Schistosoma japonicum	NA	NA	"isolate Anhui full length mRNA clone SJFCE1280|FSE001-P00002-N11, complete sequence"
>gi|60687855|gb|AY915040.1| Schistosoma japonicum SJCHGC02548 protein mRNA, complete cds	similar to TPA: gag protein		7449.86	6728.44	4577.07	6251.79	988.875	420.541	350.491	586.636	10.657	Sja_S24183673(FORWARD)	AY915040	AAX30261.1	Schistosoma japonicum	NA	NA	"SJCHGC02548 protein mRNA, complete cds"
>gi|226487583|emb|FN318934.1| Schistosoma japonicum isolate Anhui full length mRNA clone SJFCE3006.003|FSE001-P00009-H06, complete sequence	proteasome (prosome, macropain) 26S subunit, non-ATPase, 12		1589.15	3558.18	2513.02	2553.45	176.916	135.873	416.166	242.985	10.5087	CNUS0000104067.1(FORWARD)	FN318934.1	CAX74662.1	Schistosoma japonicum	K03035	NA	"proteasome (prosome, macropain) 26S subunit, non-ATPase, 12"
>gi|56758085|gb|AY815451.1| Schistosoma japonicum SJCHGC06776 protein mRNA, complete cds	putative serine incorporator		505.811	1019.68	532.632	686.042	60.6055	65.5083	71.0233	65.7124	10.4401	PG010132(FORWARD)	AY815451.1	AAW27183.1	Schistosoma japonicum	NA	GO:0016020	SJCHGC06776 protein
>gi|60597077|gb|AY809199.1| Schistosoma japonicum SJCHGC07199 protein mRNA, partial cds	Dynein light intermediate chain (DLIC) family member		418.355	471.467	446.756	445.526	37.1683	46.2005	49.2121	44.1936	10.0812	CNUS0000095505.1(FORWARD)	AY809199.1	AAX25088.2	Schistosoma japonicum	K10416	GO:0005874;GO:0030286;GO:0007264;GO:0003774;GO:0005525;GO:0005886;GO:0015031	SJCHGC07199 protein
>gi|56756668|gb|AY814775.1| Schistosoma japonicum SJCHGC09088 protein mRNA, complete cds	Gamma-glutamylcyclotransferase		9865.24	9684.86	9438.7	9662.93	1243.23	625.941	1013.05	960.739	10.0578	CNUS0000102739.1(FORWARD)	AY814775.1	AAW26507.1	Schistosoma japonicum	K00682	GO:0003839	SJCHGC09088 protein
>gi|60601199|gb|AY811168.1| Schistosoma japonicum SJCHGC07972 protein mRNA, partial cds	Calcium-dependent secretion activator 1	Yes	1554.47	763.218	2262.8	1526.83	109.947	152.661	193.382	151.996	10.0452	CNUS0000107697.1(FORWARD)	AY811168.1	AAX27057.2	Schistosoma japonicum	NA	GO:0016020;GO:0005737	SJCHGC07972 protein
>gi|56754822|gb|AY813862.1| Schistosoma japonicum SJCHGC02316 protein mRNA, complete cds	Protein-cysteine N-palmitoyltransferase porcupine		2841.09	3781.87	3175.88	3266.28	303.207	406.185	284.059	331.15	9.86344	CNUS0000099511.1(FORWARD)	AY813862.1	AAW25594.1	Schistosoma japonicum	K00181	GO:0005634;GO:0003677;GO:0006350;GO:0006355;GO:0005622;GO:0008270;GO:0005634;GO:0003677;GO:0006350;GO:0006355;GO:0005622;GO:0008270	zinc finger protein
>gi|226483342|emb|FN318243.1| Schistosoma japonicum isolate Anhui full length mRNA clone SJFCE2395.001|FSE001-P00022-O10, complete sequence	hypothetical protein		1128.99	1466.9	2396.8	1664.23	165.251	152.905	193.767	170.641	9.75282	Sja_S53121075(FORWARD)	FN318243	CAX73972.1	Schistosoma japonicum	NA	NA	"isolate Anhui full length mRNA clone SJFCE2395.001|FSE001-P00022-O10, complete sequence"
>gi|56756510|gb|AY814696.1| Schistosoma japonicum SJCHGC05344 protein mRNA, complete cds	7 transmembrane receptor (rhodopsin family)		5552.16	8579.46	9379.34	7836.99	736.406	1005.11	769.715	837.078	9.36232	CNUS0000095469.1(FORWARD)	AY814696.1	AAW26428.1	Schistosoma japonicum	K04233	GO:0007186;GO:0016021;GO:0005886;GO:0004930	SJCHGC05344 protein
>gi|56755834|gb|AY814364.1| Schistosoma japonicum SJCHGC03101 protein mRNA, complete cds	Egg protein CP111	Yes	1208.77	1702.16	1375.7	1428.88	57.8391	60.6741	358.1	158.871	8.99395	CNUS0000104374.1(FORWARD)	AY814364.1	AAW26096.1	Schistosoma japonicum	NA	NA	SJCHGC03101 protein
>gi|60701384|gb|AY915888.1| Schistosoma japonicum SJCHGC09824 protein mRNA, complete cds	Neural proliferation differentiation control-1 protein		18599.2	18650.7	18668.4	18639.4	2606.48	2150.86	1620.74	2126.02	8.76726	CNUS0000107567.1(FORWARD)	AY915888.1	AAX31109.1	Schistosoma japonicum	NA	GO:0016021	SJCHGC09824 protein
>gi|56759303|gb|AY816060.1| Schistosoma japonicum SJCHGC06704 protein mRNA, complete cds	Innexin unc-7		947.31	928.93	760.292	878.844	75.4414	111.019	121.085	102.515	8.57284	PG009960(FORWARD)	AY816060.1	AAW27792.1	Schistosoma japonicum	NA	GO:0005921	SJCHGC06704 protein
>gi|60689969|gb|AY915267.1| Schistosoma japonicum SJCHGC03983 protein mRNA, partial cds	alanine aminotransferase	Yes	8533.95	8363.16	9672.7	8856.6	867.949	1292.08	983.862	1047.97	8.45124	CNUS0000097160.1(FORWARD)	AY915267.1	AAX30488.2	Schistosoma japonicum	K00814	GO:0009058;GO:0008483;GO:0005737;GO:0016847;GO:0030170	alanine aminotransferase
>gi|60598425|gb|AY809873.1| Schistosoma japonicum SJCHGC07225 protein mRNA, partial cds	G2/mitotic-specific cyclin-B3		254.754	368.952	342.269	321.991	55.7392	31.3433	29.8962	38.9929	8.25769	CNUS0000105181.1(FORWARD)	AY809873.1	AAX25762.2	Schistosoma japonicum	K05868	GO:0005634;GO:0051301;GO:0007049;GO:0007067	cyclin B3
>gi|226480721|emb|FN317728.1| Schistosoma japonicum isolate Anhui full length mRNA clone SJFCE1750|FSE001-P00022-I22, complete sequence	EGF-like region domain-containing protein		2822.05	4079.97	2961.24	3287.75	465.204	269.17	500.227	411.534	7.98902	CNUS0000100574.1(FORWARD)	FN317728.1	AAX26844.2	Schistosoma japonicum	NA	NA	SJCHGC08521 protein
>gi|257206605|emb|FN327207.1| Schistosoma japonicum isolate Anhui full length mRNA clone SJFCE5432|FSE001-P00032-E06, complete sequence	CD63 antigen	Yes	22846.1	22717.7	25702.1	23755.3	3345.54	2130.2	3461.93	2979.22	7.97365	Sja_S53118127(FORWARD)	FN327207	CAX82719.1	Schistosoma japonicum	K06497	GO:0016020;GO:0016021	"isolate Anhui full length mRNA clone SJFCE5432|FSE001-P00032-E06, complete sequence"
>gi|226487849|emb|FN319864.1| Schistosoma japonicum isolate Anhui full length mRNA clone SJFCE3442.005|FSE_162_54_F07, complete sequence	Peptidase M8, leishmanolysin,domain-containing protein		1579.72	527.935	2029.81	1379.16	191.633	136.267	208.024	178.641	7.72025	PG009048(FORWARD)	FN319864.1	CAX75590.1	Schistosoma japonicum	K13539	GO:0004222;GO:0006508;GO:0007155;GO:0008270;GO:0016020	unc-13 (munc13)
>gi|56755672|gb|AY814283.1| Schistosoma japonicum SJCHGC04411 protein mRNA, complete cds	cAMP-dependent protein kinase catalytic subunit		2496.32	3718.19	2631.38	2948.63	382.483	382.871	390.569	385.308	7.65266	Sja_S23874131(FORWARD)	AY814283	AAW26015.1	Schistosoma japonicum	K04345	GO:0005634;GO:0005524;GO:0006468;GO:0005737;GO:0004691	"SJCHGC04411 protein mRNA, complete cds"
>gi|60598962|gb|AY810141.1| Schistosoma japonicum SJCHGC03113 protein mRNA, partial cds	hypothetical protein		396.081	455.156	235.255	362.164	22.5557	20.3617	103.355	48.7574	7.42787	PG002242(FORWARD)	AY810141.1	AAX26030.2	Schistosoma japonicum	K06103	NA	SJCHGC03113 protein
>gi|60597131|gb|AY809226.1| Schistosoma japonicum SJCHGC02639 protein mRNA, partial cds	hypothetical protein		271.607	731.169	421.949	474.909	60.0727	80.1015	54.5258	64.9	7.31754	CNUS0000107526.1(FORWARD)	AY809226.1	AAX25115.2	Schistosoma japonicum	NA	NA	SJCHGC02639 protein
>gi|257205723|emb|FN326789.1| Schistosoma japonicum isolate Anhui full length mRNA clone SJFCE4665|FSE001-P00003-C09, complete sequence	DNAj-related		38.757	176.985	249.159	154.967	18.1337	29.3992	16.391	21.308	7.27273	PG012956(FORWARD)	FN326789.1	CAX82513.1	Schistosoma japonicum	NA	NA	hypotheticial protein
>gi|226483298|emb|FN318221.1| Schistosoma japonicum isolate Anhui full length mRNA clone SJFCE2368.002|FSE001-P00006-J09, complete sequence	hypothetical protein		3199.96	4881.25	2734.4	3605.2	539.724	491.967	526.188	519.293	6.94252	PG003164(FORWARD)	FN318221.1	CAX73949.1	Schistosoma japonicum	NA	NA	hypothetical protein
>gi|60597335|gb|AY809328.1| Schistosoma japonicum SJCHGC03731 protein mRNA, partial cds	thyrotroph embryonic factor related	Yes	3212.12	4161.63	4819.26	4064.33	715.308	533.31	549.243	599.287	6.78195	PG009966(FORWARD)	AY809328.1	AAX25217.2	Schistosoma japonicum	K09057	GO:0003700;GO:0006355;GO:0043565;GO:0005634;GO:0046983	thyrotroph embryonic factor related
>gi|226489115|emb|FN319179.1| Schistosoma japonicum isolate Anhui full length mRNA clone SJFCE3148.001|FSE001-P00029-A02, complete sequence	Ectonucleotide pyrophosphatase/phosphodiesterase family member 6	Yes	2107.86	2983.87	3364.79	2818.84	349.854	495.988	430.988	425.61	6.62306	Sja_S53119117(FORWARD)	FN319179	CAX74907.1	Schistosoma japonicum	K08743	GO:0016020;GO:0008152;GO:0016787;GO:0016021	"isolate Anhui full length mRNA clone SJFCE3148.001|FSE001-P00029-A02, complete sequence"
>gi|56754832|gb|AY813867.1| Schistosoma japonicum SJCHGC06558 protein mRNA, complete cds	synaptotagmin, putative		8343.49	6633.56	11589.2	8855.43	1158.05	2203.97	657.041	1339.69	6.61007	Sja_S23874547(FORWARD)	AY813867	AAW25599.1	Schistosoma japonicum	NA	NA	"SJCHGC06558 protein mRNA, complete cds"
>gi|226479963|emb|FN317547.1| Schistosoma japonicum isolate Anhui full length mRNA clone SJFCE1416|FSE001-P00007-N23, complete sequence	glutaminyl peptide cyclotransferase		4464.36	6467.57	5142.3	5358.08	1058.19	850.959	654.084	854.412	6.27107	Sja_S53122565(FORWARD)	FN317547	CAX73278.1	Schistosoma japonicum	K00683	GO:0016020;GO:0008415;GO:0006508;GO:0016021;GO:0008270	"isolate Anhui full length mRNA clone SJFCE1416|FSE001-P00007-N23, complete sequence"
>gi|226467058|emb|FN320284.1| Schistosoma japonicum isolate Anhui full length mRNA clone SJFCE3572.002|FSE_135_37_E05, complete sequence	hypothetical protein		1633.09	1561.99	791.573	1328.89	319.582	209.651	110.701	213.311	6.22979	Sja_S53128960(FORWARD)	FN320284	CAX76010.1	Schistosoma japonicum	NA	NA	"isolate Anhui full length mRNA clone SJFCE3572.002|FSE_135_37_E05, complete sequence"
>gi|226467581|emb|FN313933.1| Schistosoma japonicum isolate Anhui full length mRNA clone SJFCA0591|FSA001-P00032-F22, complete sequence	ECT2 protein (Epithelial cell-transforming sequence 2 oncogene)		908.571	930.783	1069.4	969.586	170.368	153.551	145.521	156.48	6.19624	Sja_S53128756(FORWARD)	FN313933	CAX69667.1	Schistosoma japonicum	K05723	GO:0005622;GO:0007242;GO:0035023;GO:0005737;GO:0005089	"isolate Anhui full length mRNA clone SJFCA0591|FSA001-P00032-F22, complete sequence"
>gi|226488820|emb|FN319032.1| Schistosoma japonicum isolate Anhui full length mRNA clone SJFCE3071.003|FSE001-P00005-J16, complete sequence	Sphingosine kinase 2		2507.49	1085.39	3055.12	2216	370.987	286.59	419.351	358.976	6.17312	PG002102(FORWARD)	FN319032.1	CAX74760.1	Schistosoma japonicum	NA	NA	Sphingosine kinase 2
>gi|226480067|emb|FN317599.1| Schistosoma japonicum isolate Anhui full length mRNA clone SJFCE1517|FSE001-P00012-L22, complete sequence	Sodium/bile acid cotransporter		917.402	1523.62	1300.8	1247.27	239.99	275.873	112.312	209.391	5.95666	CNUS0000105822.1(FORWARD)	FN317599.1	CAX73330.1	Schistosoma japonicum	K03453	GO:0006814;GO:0008508;GO:0016020	hypothetical protein
>gi|56758425|gb|AY815621.1| Schistosoma japonicum SJCHGC09193 protein mRNA, complete cds	venom allergen-like (VAL) protein		1962.53	1628.23	1376.15	1655.63	463.114	197.029	176.023	278.722	5.94009	CNUS0000103732.1(FORWARD)	AY815621.1	AAW27353.1	Schistosoma japonicum	K12581	GO:0005576	SJCHGC09193 protein
>gi|257206637|emb|FN327223.1| Schistosoma japonicum isolate Anhui full length mRNA clone SJFCE5461|FSE001-P00033-I20, complete sequence	Ras-related protein Rab-6A		160.755	275.666	177.42	204.613	55.4465	20.5809	27.3554	34.4609	5.93755	CNUS0000097263.1(FORWARD)	FN327223.1	AAW26687.1	Schistosoma japonicum	K07976	GO:0005525;GO:0005622;GO:0007264;GO:0015031	SJCHGC02776 protein
>gi|60600244|gb|AY810777.1| Schistosoma japonicum SJCHGC06374 protein mRNA, partial cds	alpha (1,3) fucosyltransferase		3196.49	2803.17	2151.68	2717.12	667.219	341.203	368.659	459.027	5.91929	CNUS0000099547.1(FORWARD)	AY810777.1	ADO17526.1	Schistosoma japonicum	K07632	GO:0016020;GO:0006486;GO:0008417;GO:0018392;GO:0005794;GO:0016021	"alpha 1,3 fucosyltransferase F"
>gi|226478807|emb|FN317168.1| Schistosoma japonicum isolate Anhui full length mRNA clone SJFCE0697|FSE_050_80_H10, complete sequence	putative TatD DNase domain containing 1		529.762	848.49	732.345	703.532	118.639	77.9583	168.411	121.67	5.78232	Sja_S53123143(FORWARD)	FN317168	CAX72899.1	Schistosoma japonicum	NA	NA	"isolate Anhui full length mRNA clone SJFCE0697|FSE_050_80_H10, complete sequence"
>gi|60598055|gb|AY809688.1| Schistosoma japonicum SJCHGC03289 protein mRNA, partial cds	hypothetical protein		6814.1	3539.67	6192.96	5515.58	1166.55	742.608	976.562	961.905	5.73401	PG012056(FORWARD)	AY809688.1	AAX25577.2	Schistosoma japonicum	NA	GO:0016020	SJCHGC03289 protein
>gi|60598281|gb|AY809801.1| Schistosoma japonicum SJCHGC04951 protein mRNA, partial cds	Rhodopsin-like GPCR transmembrane domain containing protein		9315.96	7367.88	7473.37	8052.41	2118.69	911.666	1191.18	1407.18	5.72238	CNUS0000097388.1(FORWARD)	AY809801.1	AAX25690.2	Schistosoma japonicum	NA	GO:0016021;GO:0006118;GO:0005886	hypothetical protein
>gi|171473892|gb|AY223267.2| Schistosoma japonicum SJCHGC09175 protein mRNA, complete cds	protein tyrosine phosphatase domain containing protein 1-like		848.157	1221.22	745.982	938.453	148.071	207.439	143.346	166.286	5.64363	Sja_S23515263(FORWARD)	AY223267	AAP06306.1	Schistosoma japonicum	K01104	NA	"SJCHGC09175 protein mRNA, complete cds"
>gi|226487473|emb|FN318879.1| Schistosoma japonicum isolate Anhui full length mRNA clone SJFCE2969.002|FSE001-P00024-K16, complete sequence	thioredoxin		5791.9	9171.78	4137.53	6367.07	1097.97	1409.67	888.21	1131.95	5.62486	CNUS0000101886.1(FORWARD)	FN318879.1	CAX74607.1	Schistosoma japonicum	K03671	GO:0006810;GO:0006662;GO:0009055;GO:0015035;GO:0006118;GO:0045454	thioredoxin
>gi|226479091|emb|FN317310.1| Schistosoma japonicum isolate Anhui full length mRNA clone SJFCE0983|FSE_150_73_A10, complete sequence	hypothetical protein		485.886	1046.22	772.3	768.134	186.347	105.794	119.595	137.245	5.59679	Sja_S53123001(FORWARD)	FN317310	CAX73041.1	Schistosoma japonicum	NA	NA	"isolate Anhui full length mRNA clone SJFCE0983|FSE_150_73_A10, complete sequence"
>gi|226488818|emb|FN319031.1| Schistosoma japonicum isolate Anhui full length mRNA clone SJFCE3071.002|FSE_207_25_A04, complete sequence	Sphingosine kinase 2		2243.89	885.617	2476.36	1868.62	369.013	264.7	369.361	334.358	5.58869	Sja_S53119265(FORWARD)	FN319031	CAX74758.1	Schistosoma japonicum	K04718	GO:0000287;GO:0004143;GO:0007205;GO:0001727;GO:0005737	"isolate Anhui full length mRNA clone SJFCE3071.002|FSE_207_25_A04, complete sequence"
>gi|56759223|gb|AY816020.1| Schistosoma japonicum SJCHGC06500 protein mRNA, complete cds	hypothetical protein		754.655	1642.65	866.74	1088.02	171.877	195.151	218.367	195.131	5.57581	Sja_S23872395(FORWARD)	AY816020	AAW27752.1	Schistosoma japonicum	NA	GO:0016020;GO:0005244;GO:0016021;GO:0006811	"SJCHGC06500 protein mRNA, complete cds"
>gi|226480587|emb|FN317661.1| Schistosoma japonicum isolate Anhui full length mRNA clone SJFCE1617|FSE001-P00016-I24, complete sequence	hypothetical protein		1436.25	2130.79	1425.28	1664.11	333.861	264.073	299.297	299.077	5.56415	PG003861(FORWARD)	FN317661.1	CAX73391.1	Schistosoma japonicum	NA	NA	hypothetical protein
>gi|60687779|gb|AY915002.1| Schistosoma japonicum SJCHGC02124 protein mRNA, complete cds	Hypoxanthine-guanine phosphoribosyltransferase	Yes	4144.37	5134.99	4818.79	4699.38	698.194	1245.69	589.974	844.621	5.56389	PG009796(FORWARD)	AY915002.1	AAW27500.1	Schistosoma japonicum	K00760	GO:0009116	SJCHGC02125 protein
>gi|226467589|emb|FN313937.1| Schistosoma japonicum isolate Anhui full length mRNA clone SJFCA0595|FSA001-P00032-L18, complete sequence	Tektin-1		214.354	279.194	259.494	251.014	30.7934	55.1707	50.1817	45.3819	5.53114	PG005758(FORWARD)	FN313937.1	CAX69671.1	Schistosoma japonicum	K04688	GO:0000226;GO:0005874	Tektin-1
>gi|56757152|gb|AY815016.1| Schistosoma japonicum SJCHGC06243 protein mRNA, complete cds	Protease-associated domain-containing protein 1		1064.39	2171.37	1834.25	1690	340.079	274.344	307.766	307.396	5.49779	CNUS0000101015.1(FORWARD)	AY815016.1	AAW26748.1	Schistosoma japonicum	K13111	GO:0005515	SJCHGC06243 protein
>gi|226480891|emb|FN317814.1| Schistosoma japonicum isolate Anhui full length mRNA clone SJFCE1917|FSE001-P00030-K14, complete sequence	hypothetical protein		3784.92	4546.36	5748.92	4693.4	738.414	858.112	1056.02	884.181	5.30819	Sja_S53122101(FORWARD)	FN317814	CAX73543.1	Schistosoma japonicum	NA	NA	"isolate Anhui full length mRNA clone SJFCE1917|FSE001-P00030-K14, complete sequence"
>gi|60603445|gb|AY812222.1| Schistosoma japonicum SJCHGC03974 protein mRNA, partial cds	hypothetical protein		338.596	381.882	776.609	499.029	63.0228	98.2178	120.888	94.043	5.30639	PG007427(FORWARD)	AY812222.1	AAX28111.2	Schistosoma japonicum	K08857	NA	SJCHGC03974 protein
>gi|56757190|gb|AY815035.1| Schistosoma japonicum SJCHGC08812 protein mRNA, complete cds	DNA polymerase epsilon subunit 2	Yes	3375.02	3283.41	3401.72	3353.38	716.153	581.51	614.443	637.368	5.2613	CNUS0000107767.1(FORWARD)	AY815035.1	AAW26767.1	Schistosoma japonicum	K02325	GO:0005634;GO:0003887;GO:0003677;GO:0006260;GO:0016779	DNA polymerase epsilon subunit B
>gi|226488900|emb|FN319072.1| Schistosoma japonicum isolate Anhui full length mRNA clone SJFCE3097.002|FSE001-P00035-E18, complete sequence	Glycerophosphodiester phosphodiesterase domain-containing protein 1		4838.11	8016.25	5292.57	6048.98	1255.25	1261.92	962.871	1160.01	5.21457	CNUS0000107465.1(FORWARD)	FN319072.1	CAX74800.1	Schistosoma japonicum	K01126	GO:0016020;GO:0006071;GO:0016021;GO:0008889	Glycerophosphodiester phosphodiesterase domain-containing protein 1
>gi|56759123|gb|AY815970.1| Schistosoma japonicum SJCHGC09022 protein mRNA, complete cds	Origin recognition complex subunit 4		2417.1	2467.42	2119.53	2334.68	573.959	358.942	415.154	449.352	5.19567	Sja_S23872445(FORWARD)	AY815970	AAW27702.1	Schistosoma japonicum	K02606	GO:0005524;GO:0006260;GO:0017111	"SJCHGC09022 protein mRNA, complete cds"
>gi|226466835|emb|FN313819.1| Schistosoma japonicum isolate Anhui full length mRNA clone SJFCA0416|FSA001-P00018-H18, complete sequence	Gpi inositol deacylase pgap1		1105.03	685.862	819.599	870.163	229.132	122.226	152.988	168.116	5.17598	Sja_S53129071(FORWARD)	FN313819	CAX69553.1	Schistosoma japonicum	K05294	GO:0006886;GO:0005783;GO:0016021;GO:0005789;GO:0031227;GO:0016788	"isolate Anhui full length mRNA clone SJFCA0416|FSA001-P00018-H18, complete sequence"
>gi|60595851|gb|AY808587.1| Schistosoma japonicum SJCHGC08029 protein mRNA, partial cds	Inositol 1,4,5-trisphosphate receptor type 3	Yes	5325.54	2018.44	6932.14	4758.71	975.608	911.772	886.642	924.674	5.14636	PG003346(FORWARD)	AY808587.1	AAX24476.2	Schistosoma japonicum	K04958	GO:0005216;GO:0006811;GO:0016020;GO:0055085	inositol 145-trisphosphate receptor
>gi|60599994|gb|AY810652.1| Schistosoma japonicum SJCHGC04546 protein mRNA, partial cds	Sulfate transporter 4.1, chloroplastic		723.337	926	751.593	800.31	227.48	115.876	123.958	155.771	5.13774	PG011244(FORWARD)	AY810652.1	AAX26541.2	Schistosoma japonicum	K03321	GO:0005215;GO:0006810;GO:0016021;GO:0055085	SJCHGC04546 protein
>gi|60603159|gb|AY812148.1| Schistosoma japonicum SJCHGC07690 protein mRNA, partial cds	Abnormal spindle-like microcephaly-associated protein-like protein		1416.61	615.53	1197.76	1076.63	315.542	132.396	180.843	209.594	5.13677	CNUS0000101783.1(FORWARD)	AY812148.1	AAX28037.2	Schistosoma japonicum	K10357	GO:0005515	myosin V
>gi|60598717|gb|AY810019.1| Schistosoma japonicum SJCHGC08145 protein mRNA, partial cds	DNA mismatch repair protein Msh6		340.088	268.266	474.634	360.996	84.8981	56.0487	73.3479	71.4316	5.05373	PG005153(FORWARD)	AY810019.1	AAX25908.2	Schistosoma japonicum	K08737	GO:0005524;GO:0006298;GO:0030983	hypothetical protein
>gi|226479825|emb|FN317478.1| Schistosoma japonicum isolate Anhui full length mRNA clone SJFCE1297|FSE001-P00003-E10, complete sequence	hypothetical protein		3987.35	3789.72	3156.59	3644.55	791.103	378.805	1001.33	723.745	5.03569	Sja_S53122634(FORWARD)	FN317478	CAX73209.1	Schistosoma japonicum	NA	NA	"isolate Anhui full length mRNA clone SJFCE1297|FSE001-P00003-E10, complete sequence"
>gi|60598701|gb|AY810011.1| Schistosoma japonicum SJCHGC08135 protein mRNA, partial cds	DNA replication licensing factor MCM2		760.937	1019.56	671.714	817.405	234.713	127.735	131.848	164.765	4.96102	CNUS0000102174.1(FORWARD)	AY810011.1	AAX25900.2	Schistosoma japonicum	K02540	GO:0005634;GO:0003677;GO:0005524;GO:0006355;GO:0006260;GO:0006268;GO:0006270;GO:0042555;GO:0006350;GO:0003682;GO:0008270;GO:0008094;GO:0007049	DNA replication licensing factor MCM2
>gi|56754002|gb|AY813460.1| Schistosoma japonicum SJCHGC09554 protein mRNA, complete cds	DNA replication licensing factor mcm7-A		720.224	1477.86	718.718	972.267	255.295	171.561	172.957	199.938	4.86284	CNUS0000100249.1(FORWARD)	AY813460.1	AAW25192.1	Schistosoma japonicum	K02210	GO:0005634;GO:0005524;GO:0006350;GO:0006355;GO:0006260;GO:0006270;GO:0008094;GO:0007049	DNA replication licensing factor MCM7
>gi|56756606|gb|AY814744.1| Schistosoma japonicum SJCHGC01111 protein mRNA, complete cds	Ago2		4649.27	4338.3	5130.31	4705.96	1123.14	767.193	1042.4	977.578	4.81389	PG006644(FORWARD)	AY814744.1	AAW26476.1	Schistosoma japonicum	K11593	GO:0003676;GO:0005515	eukaryotic translation initiation factor 2c
>gi|60602807|gb|AY811972.1| Schistosoma japonicum SJCHGC07751 protein mRNA, partial cds	DNA mismatch repair protein MSH6		5265.74	2252.02	4641.29	4053.02	1216.74	527.556	807.491	850.597	4.76491	CNUS0000105213.1(FORWARD)	AY811972.1	AAX27861.2	Schistosoma japonicum	K08737	GO:0005524;GO:0006298;GO:0030983	hypothetical protein
>gi|226486723|emb|FN318711.1| Schistosoma japonicum isolate Anhui full length mRNA clone SJFCE2855.002|FSE001-P00018-B15, complete sequence	Ribonuclease T2,domain-containing protein		5689.75	8377.02	5191.76	6419.51	1816.5	1785.78	443.527	1348.6	4.76012	Sja_S53119989(FORWARD)	FN318711	CAX74439.1	Schistosoma japonicum	K01172	GO:0004521;GO:0003723;GO:0005576;GO:0033897	"isolate Anhui full length mRNA clone SJFCE2855.002|FSE001-P00018-B15, complete sequence"
>gi|56757082|gb|AY814981.1| Schistosoma japonicum SJCHGC02707 protein mRNA, complete cds	hypotheticial protein		319.821	577.796	289.038	395.552	38.1128	47.5822	169.297	84.9972	4.6537	CNUS0000106082.1(FORWARD)	AY814981.1	AAW26713.1	Schistosoma japonicum	NA	NA	"Schistosoma japonicum SJCHGC02707 protein mRNA, complete cds"
>gi|60687981|gb|AY915103.1| Schistosoma japonicum SJCHGC03013 protein mRNA, partial cds	similar to egg protein CP111	Yes	535.478	1035.69	698.519	756.561	160.298	172.061	160.648	164.336	4.60376	PG015789(FORWARD)	AY915103.1	CAX76012.1	Schistosoma japonicum	NA	NA	hypothetical protein
>gi|60596372|gb|AY808847.1| Schistosoma japonicum SJCHGC03897 protein mRNA, partial cds	hypothetical protein		1198.3	905.779	1205.81	1103.3	216.72	213.857	290.733	240.437	4.58872	PG005799(FORWARD)	AY808847.1	AAX24736.2	Schistosoma japonicum	NA	NA	SJCHGC03897 protein
>gi|56753934|gb|AY813428.1| Schistosoma japonicum SJCHGC07996 protein mRNA, partial cds	Caspase-7		3043.53	3859.29	2159.45	3020.76	1067.93	463.528	469.069	666.841	4.52995	CNUS0000099105.1(FORWARD)	AY813428.1	AAW25160.2	Schistosoma japonicum	K04397	GO:0006508;GO:0005515;GO:0008234;GO:0008233;GO:0005622;GO:0005737	caspase-7 (C14 family)
>gi|226482635|emb|FN318188.1| Schistosoma japonicum isolate Anhui full length mRNA clone SJFCE2346.001|FSE_099_62_F08, complete sequence	Solute carrier family 2, facilitated glucose transporter member 5		4613.25	4902.58	3917.53	4477.79	1218.49	912.652	854.896	995.344	4.49873	Sja_S53121329(FORWARD)	FN318188	CAX73917.1	Schistosoma japonicum	K07299	GO:0008643;GO:0005355;GO:0016021;GO:0005351;GO:0005886	"isolate Anhui full length mRNA clone SJFCE2346.001|FSE_099_62_F08, complete sequence"
>gi|56756341|gb|AY814612.1| Schistosoma japonicum SJCHGC06352 protein mRNA, complete cds	Glutaminyl-peptide cyclotransferase		10177.3	10113.1	9716.33	10002.2	2866.13	1991.38	1832.76	2230.09	4.48512	CNUS0000100218.1(FORWARD)	AY814612.1	AAW26344.1	Schistosoma japonicum	K00683	GO:0016020;GO:0008415;GO:0006508;GO:0016021;GO:0008270	SJCHGC06352 protein
>gi|226478943|emb|FN317236.1| Schistosoma japonicum isolate Anhui full length mRNA clone SJFCE0844|FSE_098_19_C03, complete sequence	polo-like kinase 1	Yes	1219.21	1710.91	1300.48	1410.2	349.195	266.698	329.986	315.293	4.47266	Sja_S53123075(FORWARD)	FN317236	CAX72967.1	Schistosoma japonicum	K06631	GO:0005515;GO:0004674;GO:0005524;GO:0006468	"isolate Anhui full length mRNA clone SJFCE0844|FSE_098_19_C03, complete sequence"
>gi|60600899|gb|AY811018.1| Schistosoma japonicum SJCHGC07999 protein mRNA, partial cds	DNA polymerase alpha subunit B		1438.46	1210.47	1181.92	1276.95	328.369	263.726	266.661	286.252	4.46093	PG001412(FORWARD)	AY811018.1	AAX26907.2	Schistosoma japonicum	K02321	GO:0003677;GO:0003887;GO:0006260	transforming growth factor-beta receptor type I
>gi|60611301|gb|AY812655.1| Schistosoma japonicum SJCHGC08155 protein mRNA, partial cds	Origin recognition complex subunit 4		2272.82	2944.12	2088.58	2435.18	637.996	533.713	472.156	547.955	4.44412	CNUS0000103733.1(FORWARD)	AY812655.1	AAX28544.2	Schistosoma japonicum	K02606	GO:0005524;GO:0006260;GO:0017111	origin recognition complex subunit
>gi|56753608|gb|AY813275.1| Schistosoma japonicum SJCHGC08973 protein mRNA, complete cds	venom allergen-like protein 13		13418.8	13906.8	17023.8	14783.1	2734.94	2980.93	4392.61	3369.49	4.38734	Sja_S23875139(FORWARD)	AY813275	AAW25007.1	Schistosoma japonicum	K13435	GO:0008200;GO:0005576;GO:0009405	"SJCHGC08973 protein mRNA, complete cds"
>gi|56757302|gb|AY815091.1| Schistosoma japonicum SJCHGC04855 protein mRNA, complete cds	hypothetical protein		1995.72	3833.32	2558.49	2795.84	640.67	552.799	734.659	642.709	4.35009	PG009650(FORWARD)	AY815091.1	AAW26823.1	Schistosoma japonicum	NA	GO:0005737	SJCHGC04855 protein
>gi|60599966|gb|AY810638.1| Schistosoma japonicum SJCHGC04937 protein mRNA, partial cds	simialar to secreted cathepsin L		11519.1	8192.1	13831.3	11180.8	3472.16	2247.98	2004.32	2574.82	4.34237	CNUS0000097938.1(FORWARD)	AY810638.1	AAX26527.2	Schistosoma japonicum	K01368	GO:0006508;GO:0008233;GO:0004197;GO:0005576	SJCHGC04937 protein
>gi|226486881|emb|FN318790.1| Schistosoma japonicum isolate Anhui full length mRNA clone SJFCE2913.003|FSE001-P00016-K19, complete sequence	hypothetical protein		2577.64	3879.15	2561.76	3006.18	822.455	591.675	666.815	693.648	4.33387	CNUS0000107855.1(FORWARD)	FN318790.1	CAX74518.1	Schistosoma japonicum	K01175	GO:0004527;GO:0005622;GO:0003676	interferon stimulated exonuclease gene 20kDa-like 2
>gi|226480617|emb|FN317676.1| Schistosoma japonicum isolate Anhui full length mRNA clone SJFCE1653|FSE001-P00018-E15, complete sequence	FCH domain only protein 2		1010.86	705.882	947.656	888.131	260.172	140.185	218.056	206.138	4.30844	Sja_S53122238(FORWARD)	FN317676	CAX73406.1	Schistosoma japonicum	K12804	GO:0005737	"isolate Anhui full length mRNA clone SJFCE1653|FSE001-P00018-E15, complete sequence"
>gi|60687559|gb|AY914892.1| Schistosoma japonicum MCM4 minichromosome maintenance deficient 4, mitotin mRNA, partial cds	DNA replication licensing factor MCM4		1344.1	1312.14	1639.32	1431.85	323.408	307.716	371.514	334.213	4.28426	CNUS0000105680.1(FORWARD)	AY914892.1	AAX30113.2	Schistosoma japonicum	NA	GO:0003677;GO:0005524;GO:0006260	"MCM4 minichromosome maintenance deficient 4, mitotin"
>gi|56755606|gb|AY814250.1| Schistosoma japonicum SJCHGC04655 protein mRNA, complete cds	hypothetical protein		527	574.217	859.316	653.511	102.737	183.42	174.924	153.694	4.25204	CNUS0000100429.1(FORWARD)	AY814250.1	AAW25982.1	Schistosoma japonicum	K11121	NA	SJCHGC04655 protein
>gi|226469281|emb|FN314387.1| Schistosoma japonicum isolate Anhui full length mRNA clone SJFCA2896.002|FSA001-P00025-F02, complete sequence	Oocyte zinc finger protein		10368.2	8103.71	9455.83	9309.26	2499.7	2223.49	1847.22	2190.14	4.25054	CNUS0000099510.1(FORWARD)	FN314387.1	CAX70120.1	Schistosoma japonicum	K06230	GO:0005634;GO:0003677;GO:0006350;GO:0006355;GO:0005622;GO:0008270;GO:0005634;GO:0003677;GO:0006350;GO:0006355;GO:0005622;GO:0008270	zinc finger protein
>gi|56753286|gb|AY813115.1| Schistosoma japonicum SJCHGC04318 protein mRNA, complete cds	hypothetical protein		6136.25	8979.37	6756.57	7290.73	2124.09	1141.77	1894.23	1720.03	4.23873	CNUS0000097452.1(FORWARD)	AY813115.1	AAW24847.1	Schistosoma japonicum	NA	NA	SJCHGC04318 protein
>gi|56757084|gb|AY814982.1| Schistosoma japonicum SJCHGC07919 protein mRNA, complete cds	insulin-like peptide		952.714	1407.96	607.697	989.456	290.27	144.731	266.738	233.913	4.23002	PG010131(FORWARD)	AY814982.1	AAW26714.1	Schistosoma japonicum	NA	GO:0005179;GO:0005576	SJCHGC07919 protein
>gi|56754288|gb|AY813600.1| Schistosoma japonicum SJCHGC03336 protein mRNA, complete cds	hypothetical protein		1676.66	1498.53	1534.56	1569.91	401.137	295.802	425.155	374.031	4.19728	Sja_S23874814(FORWARD)	AY813600	AAW25332.1	Schistosoma japonicum	NA	NA	"SJCHGC03336 protein mRNA, complete cds"
>gi|226467635|emb|FN313960.1| Schistosoma japonicum isolate Anhui full length mRNA clone SJFCA0627|FSA001-P00034-O23, complete sequence	Histone RNA hairpin-binding protein		2308.69	3426.57	2720.17	2818.48	684.675	706.41	624.48	671.855	4.19507	PG008565(FORWARD)	FN313960.1	CAX69694.1	Schistosoma japonicum	NA	NA	Histone RNA hairpin-binding protein
>gi|56757983|gb|AY815400.1| Schistosoma japonicum SJCHGC05077 protein mRNA, complete cds	putative DNA replication licensing factor MCM2		9251.63	7119.37	8789.51	8386.84	2473.93	1573.2	2070.14	2039.09	4.11303	PG002915(FORWARD)	AY815400.1	AAW27132.1	Schistosoma japonicum	K02540	GO:0003677;GO:0005524;GO:0006260;GO:0005634;GO:0006270;GO:0000166;GO:0017111	DNA replication licensing factor MCM2
>gi|56753735|gb|AY813333.1| Schistosoma japonicum SJCHGC00887 protein mRNA, complete cds	3-hydroxy-kinureninase		975.047	1126.6	1547.96	1216.53	386.736	196.025	309.253	297.338	4.09142	CNUS0000096107.1(FORWARD)	AY813333.1	AAW25065.1	Schistosoma japonicum	K01556	GO:0006534;GO:0005737;GO:0031071	RecName: Full=Kynureninase; AltName: Full=L-kynurenine hydrolase >gi|56753736|gb|AAW25065.1| SJCHGC00887 protein
>gi|226486857|emb|FN318778.1| Schistosoma japonicum isolate Anhui full length mRNA clone SJFCE2905.003|FSE_208_45_E06, complete sequence	STT3, subunit of the oligosaccharyltransferase complex, homolog B		452.302	1965.93	1622	1346.74	133.586	464.437	389.884	329.302	4.08968	PG006523(FORWARD)	FN318778.1	CAX74505.1	Schistosoma japonicum	K07151	GO:0004576;GO:0006486;GO:0016020	"STT3, subunit of the oligosaccharyltransferase complex, homolog B"
>gi|56759463|gb|AY816140.1| Schistosoma japonicum SJCHGC03941 protein mRNA, complete cds	hypothetical protein		723.458	374.333	532.474	543.422	172.686	119.882	109.087	133.885	4.05886	CNUS0000095877.1(FORWARD)	AY816140.1	AAW27872.1	Schistosoma japonicum	NA	GO:0005634;GO:0006350;GO:0006355;GO:0005622;GO:0008270;GO:0003700	SJCHGC03941 protein
>gi|60601535|gb|AY811336.1| Schistosoma japonicum SJCHGC07428 protein mRNA, partial cds	CUB domain-containing protein		1416.17	527.709	1407.5	1117.13	261.082	242.422	327.409	276.971	4.03338	PG002196(FORWARD)	AY811336.1	AAX27225.2	Schistosoma japonicum	K09608	GO:0016020;GO:0030154;GO:0008233;GO:0008237;GO:0006508;GO:0005509;GO:0008533;GO:0007275;GO:0005576;GO:0008270	SJCHGC07428 protein
>gi|226483556|emb|FN318350.1| Schistosoma japonicum isolate Anhui full length mRNA clone SJFCE2495.002|FSE001-P00002-B09, complete sequence	glutamine synthase		138.31	127.512	85.1176	116.98	21.3303	39.3912	27.4432	29.3882	3.9805	CNUS0000105239.1(FORWARD)	FN318350.1	CAX74079.1	Schistosoma japonicum	K01915	GO:0009399;GO:0004356;GO:0000166;GO:0006542	glutamine synthase
>gi|226486847|emb|FN318773.1| Schistosoma japonicum isolate Anhui full length mRNA clone SJFCE2901.003|FSE001-P00030-I17, complete sequence	hypothetical protein		864.079	1200.9	1136.7	1067.23	250.318	263.375	292.651	268.781	3.97061	Sja_S53119927(FORWARD)	FN318773	CAX74500.1	Schistosoma japonicum	K03529	NA	"isolate Anhui full length mRNA clone SJFCE2901.003|FSE001-P00030-I17, complete sequence"
>gi|60599166|gb|AY810243.1| Schistosoma japonicum SJCHGC08080 protein mRNA, partial cds	Chromosome transmission fidelity protein 18-like protein	Yes	2373.99	1300.89	2171.84	1948.91	583.069	504.683	391.461	493.071	3.95259	PG004076(FORWARD)	AY810243.1	AAX26132.2	Schistosoma japonicum	K11269	GO:0005524;GO:0000166;GO:0017111	chromosome transmission fidelity factor
>gi|60600827|gb|AY810982.1| Schistosoma japonicum SJCHGC07657 protein mRNA, partial cds	Uroporphyrinogen decarboxylase		214.044	216.161	126.472	185.559	69.3223	39.4843	32.4283	47.0783	3.9415	PG013436(FORWARD)	AY810982.1	AAX26871.2	Schistosoma japonicum	NA	GO:0016020;GO:0007155;GO:0009986;GO:0005515;GO:0005618;GO:0005509;GO:0005576;GO:0009405	SJCHGC07657 protein
>gi|60605275|gb|AY812406.1| Schistosoma japonicum SJCHGC08062 protein mRNA, partial cds	hypothetical protein		6644.43	7161.3	7241.77	7015.83	1458.46	1987.13	1933.46	1793.02	3.91287	CNUS0000101942.1(FORWARD)	AY812406.1	AAX28295.2	Schistosoma japonicum	NA	GO:0009055;GO:0006635;GO:0003997;GO:0050660;GO:0005777;GO:0006118;GO:0003995	hypothetical protein
>gi|60599596|gb|AY810454.1| Schistosoma japonicum SJCHGC08516 protein mRNA, partial cds	Glycosyltransferase 25 family member		2561.51	3304.04	3187.27	3017.61	732.916	733.656	859.217	775.263	3.89237	PG015733(FORWARD)	AY810454.1	AAX26343.2	Schistosoma japonicum	K11703	GO:0009103	cerebral cell adhesion molecule related
>gi|56758981|gb|AY815899.1| Schistosoma japonicum SJCHGC05857 protein mRNA, complete cds	glycerol-3-phosphate dehydrogenase		1326.63	1173.81	1143.5	1214.65	349.644	199.362	388.452	312.486	3.88704	PG010473(FORWARD)	AY815899.1	AAW27631.1	Schistosoma japonicum	K00006	GO:0004367;GO:0006072;GO:0009331;GO:0055114;GO:0016491;GO:0005737;GO:0016616;GO:0046168;GO:0051287;GO:0005975;GO:0016614	hypothetical protein
>gi|60596123|gb|AY808723.1| Schistosoma japonicum SJCHGC07183 protein mRNA, partial cds	Separin		908.698	538.064	668.038	704.933	256.698	122.178	166.639	181.838	3.87671	CNUS0000103814.1(FORWARD)	AY808723.1	AAX24612.2	Schistosoma japonicum	K02365	GO:0005634;GO:0006508;GO:0008233	family C50 non-peptidase homologue (C50 family)
>gi|60696379|gb|AY915623.1| Schistosoma japonicum SJCHGC08130 protein mRNA, complete cds	L-asparaginase		3402.07	2423.68	4496.69	3440.81	944.284	789.634	933.67	889.196	3.86957	CNUS0000105662.1(FORWARD)	AY915623.1	AAX30844.1	Schistosoma japonicum	K13278	GO:0006520;GO:0006412;GO:0004067;GO:0050567;GO:0006450	l-asparaginase I
>gi|56757329|gb|AY815104.1| Schistosoma japonicum SJCHGC09221 protein mRNA, complete cds	hypothetical protein		2986.87	4089.44	3506	3527.43	950.19	899.694	885.312	911.732	3.86894	CNUS0000105059.1(FORWARD)	AY815104.1	AAW26836.1	Schistosoma japonicum	NA	NA	hypothetical protein
>gi|56757567|gb|AY815214.1| Schistosoma japonicum SJCHGC05810 protein mRNA, complete cds	cyclin-dependent kinase 1		5983.9	5186.15	4590.28	5253.44	2169.01	796.923	1114.11	1360.01	3.86279	CNUS0000098330.1(FORWARD)	AY815214.1	AAW26946.1	Schistosoma japonicum	K02087	GO:0005634;GO:0005524;GO:0006468	SJCHGC05810 protein
>gi|226469017|emb|FN314255.1| Schistosoma japonicum isolate Anhui full length mRNA clone SJFCA2749.001|FSA001-P00025-P03, complete sequence	hypothetical protein		2766.01	4327.4	3034.59	3376	947.33	912.293	773.722	877.782	3.84606	PG012250(FORWARD)	FN314255.1	CAX69988.1	Schistosoma japonicum	K09562	NA	hypothetical protein
>gi|32452855|gb|AY226985.2| Schistosoma japonicum LGG mRNA, complete cds	Saposin-like		211.54	398.044	169.681	259.755	54.9212	101.133	46.6935	67.5826	3.84352	PG015646(FORWARD)	AY226985.2	AAO59415.2	Schistosoma japonicum	NA	NA	"Schistosoma japonicum LGG mRNA, complete cds"
>gi|226472917|emb|FN315413.1| Schistosoma japonicum isolate Anhui full length mRNA clone SJFCA3683.008|FSA001-P00035-L21, complete sequence	Survival of motor neuron-related-splicing factor		12311.9	12835.3	11656.9	12268	3089.94	2539.92	4031.99	3220.62	3.80921	PG000102(FORWARD)	FN315413.1	CAX71143.1	Schistosoma japonicum	K12839	GO:0006397;GO:0005634;GO:0003723;GO:0005515;GO:0005737	Survival of motor neuron-related-splicing factor 30
>gi|60605027|gb|AY812282.1| Schistosoma japonicum SJCHGC03686 protein mRNA, partial cds	Protein CIP2A		1911	638.693	1584.33	1378.01	470.417	241.817	376.441	362.891	3.7973	CNUS0000098699.1(FORWARD)	AY812282.1	AAX28171.2	Schistosoma japonicum	NA	GO:0003677;GO:0007059;GO:0005524;GO:0006260;GO:0005737;GO:0007076;GO:0051301;GO:0009295;GO:0007049	hypothetical protein
>gi|60687913|gb|AY915069.1| Schistosoma japonicum SJCHGC02770 protein mRNA, complete cds	zinc finger protein 706		220.438	568.879	381.631	390.316	96.9655	99.9923	113.099	103.352	3.77656	PG000133(FORWARD)	AY915069.1	AAX30290.1	Schistosoma japonicum	NA	NA	"Schistosoma japonicum SJCHGC02770 protein mRNA, complete cds"
>gi|60600851|gb|AY810994.1| Schistosoma japonicum SJCHGC08146 protein mRNA, partial cds	cGMP-dependent 3' 5'-cyclic phosphodiesterase	Yes	1210.03	551.053	1070.9	943.994	275.453	216.927	260.908	251.096	3.7595	CNUS0000102766.1(FORWARD)	AY810994.1	AAX26883.2	Schistosoma japonicum	K01120	GO:0007165;GO:0004114	cgmp-dependent 35-cyclic phosphodiesterase
>gi|226471289|emb|FN314994.1| Schistosoma japonicum isolate Anhui full length mRNA clone SJFCA3494.002|FSA001-P00022-J06, complete sequence	hypothetical protein		109.983	193.462	128.319	143.921	36.6778	38.4915	42.236	39.1351	3.67755	PG003254(FORWARD)	FN314994.1	CAX70726.1	Schistosoma japonicum	NA	NA	"Schistosoma japonicum isolate Anhui full length mRNA clone SJFCA3494.002|FSA001-P00022-J06, complete sequence"
>gi|56755030|gb|AY813966.1| Schistosoma japonicum SJCHGC05410 protein mRNA, complete cds	XPG N-terminal domain containing protein		1233.54	1493.38	1103.89	1276.94	500.472	254.019	299.551	351.347	3.6344	Sja_S23874448(FORWARD)	AY813966	AAW25698.1	Schistosoma japonicum	NA	NA	"SJCHGC05410 protein mRNA, complete cds"
>gi|56759221|gb|AY816019.1| Schistosoma japonicum SJCHGC05894 protein mRNA, complete cds	Adenylosuccinate synthetase		5198.53	6794.21	5135.75	5709.5	1770.19	1671.92	1291.49	1577.87	3.61849	CNUS0000096884.1(FORWARD)	AY816019.1	AAW27751.1	Schistosoma japonicum	K01939	GO:0000287;GO:0004019;GO:0005525;GO:0005737;GO:0006164	RecName: Full=Adenylosuccinate synthetase; Short=AMPSase; Short=AdSS; AltName: Full=IMP--aspartate ligase >gi|56759222|gb|AAW27751.1| SJCHGC05894 protein
>gi|56758517|gb|AY815667.1| Schistosoma japonicum SJCHGC01813 protein mRNA, complete cds	Beta-1,4-N-acetylgalactosaminyltransferase		5030.5	5330.91	5460.52	5273.98	1330.46	1527.66	1534.48	1464.2	3.60196	Sja_S23872748(FORWARD)	AY815667	AAW27399.1	Schistosoma japonicum	K07968	GO:0016020;GO:0003945;GO:0005794;GO:0005975;GO:0016021;GO:0003831;GO:0030145	"SJCHGC01813 protein mRNA, complete cds"
>gi|60596200|gb|AY808761.1| Schistosoma japonicum SJCHGC07494 protein mRNA, partial cds	alpha 1,3 fucosyltransferase F		593.393	1058.26	727.383	793.011	192.106	257.088	220.255	223.15	3.55372	CNUS0000103948.1(FORWARD)	AY808761.1	AAX24650.2	Schistosoma japonicum	NA	GO:0016020;GO:0006486;GO:0008417;GO:0005794;GO:0016021	hypothetical protein
>gi|56756862|gb|AY814871.1| Schistosoma japonicum SJCHGC06556 protein mRNA, complete cds	hypotheticial protein		10938.1	15168.1	14433.7	13513.3	4358	3618.04	3491.39	3822.48	3.53523	Sja_S23873543(FORWARD)	AY814871	AAW26603.1	Schistosoma japonicum	NA	NA	"SJCHGC06556 protein mRNA, complete cds"
>gi|60691326|gb|AY915339.1| Schistosoma japonicum SJCHGC05095 protein mRNA, complete cds	TPA: transposase		1996.44	3781.46	2673.19	2817.03	566.758	906.528	937.043	803.443	3.5062	CNUS0000096292.1(FORWARD)	AY915339.1	AAW26484.1	Schistosoma japonicum	NA	NA	SJCHGC02961 protein
>gi|226479979|emb|FN317555.1| Schistosoma japonicum isolate Anhui full length mRNA clone SJFCE1436|FSE001-P00008-N17, complete sequence	Cirhin		3135.92	2237.93	2609.63	2661.16	1001.89	703.298	586.616	763.935	3.48349	Sja_S53122557(FORWARD)	FN317555	CAX73286.1	Schistosoma japonicum	NA	GO:0005856;GO:0005634;GO:0005874;GO:0005737	"isolate Anhui full length mRNA clone SJFCE1436|FSE001-P00008-N17, complete sequence"
>gi|60597909|gb|AY809615.1| Schistosoma japonicum SJCHGC04159 protein mRNA, partial cds	hypothetical protein		4321.02	2871.88	3763.66	3652.19	1241.69	952.324	954.113	1049.38	3.48034	CNUS0000100763.1(FORWARD)	AY809615.1	AAX25504.2	Schistosoma japonicum	NA	GO:0005634	hypothetical protein
>gi|60596612|gb|AY808967.1| Schistosoma japonicum SJCHGC07782 protein mRNA, partial cds	Rho GTPase-activating protein 40		691.853	333.204	690.198	571.752	189.268	129.545	175.155	164.656	3.4724	PG014405(FORWARD)	AY808967.1	AAX24856.2	Schistosoma japonicum	NA	GO:0005622;GO:0007165	hypothetical protein
>gi|226479137|emb|FN317333.1| Schistosoma japonicum isolate Anhui full length mRNA clone SJFCE1030|FSE_169_28_D04, complete sequence	EH-domain containing protein		993.356	1092.73	479.326	855.138	265.724	264.859	208.713	246.432	3.47007	PG010481(FORWARD)	FN317333.1	AAW25211.1	Schistosoma japonicum	K12483	GO:0005515	SJCHGC02533 protein
>gi|60605015|gb|AY812276.1| Schistosoma japonicum SJCHGC08409 protein mRNA, partial cds	polynucleotide 5'-hydroxyl-kinase nol-9		263.909	366.613	344.081	324.868	90.6163	105.965	84.9734	93.8516	3.46151	CNUS0000097880.1(FORWARD)	AY812276.1	AAX28165.2	Schistosoma japonicum	K06947	GO:0005634;GO:0006364	hypothetical protein
>gi|56757808|gb|AY815313.1| Schistosoma japonicum SJCHGC04515 protein mRNA, complete cds	DNA replication complex GINS protein PSF2		8784.2	9336.41	6739.31	8286.64	3351.47	2005.07	1870.78	2409.11	3.43971	CNUS0000095576.1(FORWARD)	AY815313.1	AAW27045.1	Schistosoma japonicum	K10733	GO:0005634;GO:0007059;GO:0006260	hypothetical protein
>gi|226484489|emb|FN318425.1| Schistosoma japonicum isolate Anhui full length mRNA clone SJFCE2574.001|FSE001-P00010-A09, complete sequence	Centrin-2		942.452	2025.71	1101.16	1356.44	290.997	526.731	367.227	394.985	3.43417	CNUS0000096464.1(FORWARD)	FN318425.1	CAX74154.1	Schistosoma japonicum	K10840	GO:0005509	centrin-related
>gi|56755560|gb|AY814227.1| Schistosoma japonicum SJCHGC00949 protein mRNA, complete cds	DNA mismatch repair protein MSH2	Yes	4998.93	2851.19	4944.67	4264.93	1692.51	860.449	1179.25	1244.07	3.4282	Sja_S23874187(FORWARD)	AY814227	AAW25959.1	Schistosoma japonicum	K08735	GO:0005524;GO:0006298;GO:0030983	"SJCHGC00949 protein mRNA, complete cds"
>gi|226467665|emb|FN313976.1| Schistosoma japonicum isolate Anhui full length mRNA clone SJFCA2060.002|FSA001-P00022-A06, complete sequence	zinc finger protein		10947.7	13853.1	10903.2	11901.4	3708.8	3654.44	3078.8	3480.68	3.41926	Sja_S53128714(FORWARD)	FN313976	CAX69709.1	Schistosoma japonicum	K09228	GO:0003677;GO:0005634;GO:0006350;GO:0006355;GO:0008270;GO:0005622;GO:0003677;GO:0005634;GO:0006350;GO:0006355;GO:0008270;GO:0005622	"isolate Anhui full length mRNA clone SJFCA2060.002|FSA001-P00022-A06, complete sequence"
>gi|56756942|gb|AY814911.1| Schistosoma japonicum SJCHGC07296 protein mRNA, complete cds	hypotheticial protein		1315.05	2219.17	1463.16	1665.79	604.653	459.7	404.778	489.711	3.40158	CNUS0000099216.1(FORWARD)	AY814911.1	AAW26643.1	Schistosoma japonicum	NA	NA	SJCHGC07296 protein
>gi|226485464|emb|FN319424.1| Schistosoma japonicum isolate Anhui full length mRNA clone SJFCE3279.002|FSE001-P00022-O19, complete sequence	hypothetical protein		127.047	304.499	276.397	235.981	67.1204	84.0189	57.0014	69.3802	3.40127	Sja_S53120278(FORWARD)	FN319424	CAX75152.1	Schistosoma japonicum	NA	NA	"isolate Anhui full length mRNA clone SJFCE3279.002|FSE001-P00022-O19, complete sequence"
>gi|226478813|emb|FN317171.1| Schistosoma japonicum isolate Anhui full length mRNA clone SJFCE0707|FSE_052_04_D01, complete sequence	La-related protein 1		1357.29	1384.72	1719.67	1487.23	371.37	493.157	452.57	439.033	3.38751	Sja_S53123140(FORWARD)	FN317171	CAX72902.1	Schistosoma japonicum	K11090	GO:0006396;GO:0005634;GO:0003723;GO:0030529;GO:0000166	"isolate Anhui full length mRNA clone SJFCE0707|FSE_052_04_D01, complete sequence"
>gi|56756283|gb|AY814585.1| Schistosoma japonicum SJCHGC09210 protein mRNA, complete cds	CD36-like class B scavenger receptor		805.614	809.251	1320.59	978.484	208.57	229.033	438.819	292.141	3.34936	Sja_S23873829(FORWARD)	AY814585	AAW26317.1	Schistosoma japonicum	K12384	GO:0007155;GO:0005515;GO:0004872;GO:0016021;GO:0005886	"SJCHGC09210 protein mRNA, complete cds"
>gi|60597277|gb|AY809299.1| Schistosoma japonicum SJCHGC03260 protein mRNA, partial cds	hypothetical protein		7019.4	7828.96	6652.92	7167.09	2234.14	1995.37	2190.65	2140.05	3.34903	PG002992(FORWARD)	AY809299.1	AAX25188.2	Schistosoma japonicum	NA	GO:0000166	SJCHGC03260 protein
>gi|60597655|gb|AY809488.1| Schistosoma japonicum SJCHGC08221 protein mRNA, partial cds	hypothetical protein		191.108	221.325	367.283	259.905	50.1926	100.956	82.5139	77.8876	3.33693	PG009180(FORWARD)	AY809488.1	AAX25377.2	Schistosoma japonicum	NA	GO:0005737	hypothetical protein
>gi|60599942|gb|AY810626.1| Schistosoma japonicum SJCHGC03502 protein mRNA, partial cds	mini-chromosome maintenance complex-binding protein		3101.95	3451.86	3406.52	3320.11	1034.69	972.179	999.525	1002.13	3.31305	CNUS0000099197.1(FORWARD)	AY810626.1	AAX26515.2	Schistosoma japonicum	NA	GO:0007155;GO:0015629;GO:0005198;GO:0005737;GO:0045296	SJCHGC03502 protein
>gi|56758751|gb|AY815784.1| Schistosoma japonicum SJCHGC03180 protein mRNA, complete cds	hypothetical protein		600.692	1377.94	1094.24	1024.29	259.491	399.479	276.278	311.749	3.28562	CNUS0000096990.1(FORWARD)	AY815784.1	CAX75256.1	Schistosoma japonicum	NA	NA	hypothetical protein
>gi|226482305|emb|FN318023.1| Schistosoma japonicum isolate Anhui full length mRNA clone SJFCE2161.002|FSE_175_72_H09, complete sequence	lamin B receptor	Yes	5152.07	5295.69	4405.38	4951.05	1473.44	1677.54	1382.96	1511.31	3.27599	CNUS0000098102.1(FORWARD)	FN318023.1	CAX73751.1	Schistosoma japonicum	K00222	GO:0005783;GO:0016021;GO:0005789;GO:0006695;GO:0050613	lamin B receptor
>gi|56756688|gb|AY814785.1| Schistosoma japonicum SJCHGC09546 protein mRNA, complete cds	Dol-P-Man:Man(5)GlcNAc(2)-PP-Dol alpha-1,3-mannosyltransferase		5483.83	4187.53	3201.8	4291.05	2419.96	793.753	719.022	1310.91	3.27333	Sja_S23873629(FORWARD)	AY814785	AAW26517.1	Schistosoma japonicum	K03845	GO:0006486;GO:0005783;GO:0000033;GO:0004584;GO:0016021;GO:0005789	"SJCHGC09546 protein mRNA, complete cds"
>gi|257216403|emb|FN326683.1| Schistosoma japonicum isolate Anhui full length mRNA clone SJFCE4385|FSE_083_48_H06, complete sequence	Putative origin recognition complex,subunit 3 isoform 1		2636.07	1474.8	1919.83	2010.23	850.168	419.249	577.817	615.745	3.26472	CNUS0000098796.1(FORWARD)	FN326683.1	CAX82407.1	Schistosoma japonicum	K02605	GO:0005634;GO:0003677;GO:0005664;GO:0006260	"putative origin recognition complex,subunit 3 isoform 1"
>gi|226481392|emb|FN317865.1| Schistosoma japonicum isolate Anhui full length mRNA clone SJFCE1997|FSE001-P00034-K19, complete sequence	Molybdenum cofactor synthesis protein 2 large subunit		11915.9	10445.3	10769.4	11043.5	3628.94	2580.06	3945.41	3384.8	3.26268	CNUS0000104066.1(FORWARD)	FN317865.1	CAX73594.1	Schistosoma japonicum	K03635	GO:0006777;GO:0006790	Molybdenum cofactor synthesis protein 2 large subunit
>gi|60601719|gb|AY811428.1| Schistosoma japonicum SJCHGC04629 protein mRNA, partial cds	Alpha-tocopherol transfer protein-like		324.584	551.41	554.132	476.709	156.583	165.614	119.632	147.276	3.23683	CNUS0000095439.1(FORWARD)	AY811428.1	AAX27317.2	Schistosoma japonicum	NA	GO:0016020;GO:0006810;GO:0005622;GO:0005737;GO:0005215	SJCHGC04629 protein
>gi|56756167|gb|AY814530.1| Schistosoma japonicum SJCHGC09028 protein mRNA, complete cds	Ran-specific GTPase-activating protein		5429.35	7167.33	5674.04	6090.24	2382.22	1656.74	1685.25	1908.07	3.19183	CNUS0000102704.1(FORWARD)	AY814530.1	AAW26262.1	Schistosoma japonicum	K12172	GO:0005634;GO:0046907;GO:0015031	SJCHGC09028 protein
>gi|60613593|gb|AY812723.1| Schistosoma japonicum SJCHGC08668 protein mRNA, partial cds	DNA repair protein RAD51		1230.77	2364.09	1423.6	1672.82	632.825	455.856	485.073	524.585	3.18884	CNUS0000095397.1(FORWARD)	AY812723.1	AAX28612.2	Schistosoma japonicum	K04482	GO:0005634;GO:0006281;GO:0005524;GO:0005622;GO:0005515;GO:0003684;GO:0043565;GO:0008094;GO:0006974;GO:0006310	DNA repair protein RAD51
>gi|226480665|emb|FN317700.1| Schistosoma japonicum isolate Anhui full length mRNA clone SJFCE1698|FSE001-P00019-P17, complete sequence	tegumental antigen		535.655	567.356	499.787	534.266	200.084	155.129	147.591	167.601	3.18772	CNUS0000099819.1(FORWARD)	FN317700.1	CAX73430.1	Schistosoma japonicum	K03255	GO:0003743;GO:0006412	eukaryotic translation initiation factor 3 subunit (eif-3)
>gi|60596795|gb|AY809058.1| Schistosoma japonicum SJCHGC08421 protein mRNA, partial cds	hypothetical protein		1995.3	1872.56	1990.96	1952.94	746.841	487.81	603.762	612.804	3.18689	CNUS0000107326.1(FORWARD)	AY809058.1	AAX24947.2	Schistosoma japonicum	NA	NA	SJCHGC08421 protein
>gi|257215691|emb|FN330781.1| Schistosoma japonicum isolate Anhui partial mRNA clone SJFCA0063|FSA_069_89_A12	ribonucleoside-diphosphate reductase subunit M1		765.482	668.715	631.724	688.64	272.946	172.452	204.943	216.78	3.17668	PG003353(FORWARD)	FN330781.1	CAX82998.1	Schistosoma japonicum	K10807	GO:0004748;GO:0005971;GO:0006260;GO:0005524;GO:0055114	ribonucleoside-diphosphate reductase alpha subunit
>gi|226470467|emb|FN314782.1| Schistosoma japonicum isolate Anhui full length mRNA clone SJFCA3353.005|FSA001-P00026-N06, complete sequence	Cathepsin L-like proteinase		9536.78	6572.92	7758.21	7955.97	2526.66	1857.64	3164.06	2516.12	3.162	Sja_S53127313(FORWARD)	FN314782	CAX70514.1	Schistosoma japonicum	K01368	GO:0006508;GO:0008233;GO:0004197;GO:0005764	"isolate Anhui full length mRNA clone SJFCA3353.005|FSA001-P00026-N06, complete sequence"
>gi|60603055|gb|AY812096.1| Schistosoma japonicum SJCHGC05596 protein mRNA, partial cds	Cell cycle checkpoint control protein RAD9B		4741.58	5504.07	4477.08	4907.58	2190.63	1061.02	1412.93	1554.86	3.15629	CNUS0000101008.1(FORWARD)	AY812096.1	ABX71160.1	Schistosoma japonicum	K10994	GO:0006281	RAD9
>gi|56754226|gb|AY813569.1| Schistosoma japonicum SJCHGC05612 protein mRNA, complete cds	Calmodulin	Yes	2004.48	2585.28	2112.66	2234.14	795.255	729.829	604.105	709.73	3.14787	PG003603(FORWARD)	AY813569.1	AAW25301.1	Schistosoma japonicum	K02183	GO:0005509	SJCHGC05612 protein
>gi|226479095|emb|FN317312.1| Schistosoma japonicum isolate Anhui full length mRNA clone SJFCE0987|FSE_152_76_D10, complete sequence	putative chromosome condensation protein G		655.786	250.576	719.608	541.99	197.717	152.588	166.667	172.324	3.14518	PG002904(FORWARD)	FN317312.1	CAX73043.1	Schistosoma japonicum	K06678	GO:0003677;GO:0004518;GO:0006289;GO:0005488	hypothetical protein
>gi|226481510|emb|FN317924.1| Schistosoma japonicum isolate Anhui full length mRNA clone SJFCE2067.001|FSE001-P00031-B16, complete sequence	Serine/threonine-protein kinase pim-1		4734.53	3387.1	3582.02	3901.22	2177.92	673.643	895.211	1248.92	3.12366	PG011307(FORWARD)	FN317924.1	CAX73653.1	Schistosoma japonicum	NA	NA	"Schistosoma japonicum isolate Anhui full length mRNA clone SJFCE2067.001|FSE001-P00031-B16, complete sequence"
>gi|226490195|emb|FN313606.1| Schistosoma japonicum isolate Anhui full length mRNA clone SJFCA0049|FSA_062_40_H05, complete sequence	UDP-GlcNAc:betaGal beta-1,3-N-acetylglucosaminyltransferase 5		4476.66	4666.74	4186.72	4443.37	1712.65	1072.92	1499.54	1428.37	3.1108	PG006098(FORWARD)	FN313606.1	CAX69340.1	Schistosoma japonicum	K03766	GO:0006486;GO:0008378;GO:0016020	"UDP-GlcNAc:betaGal beta-1,3-N-acetylglucosaminyltransferase 5"
>gi|226487665|emb|FN318975.1| Schistosoma japonicum isolate Anhui full length mRNA clone SJFCE3031.002|FSE_099_36_D05, complete sequence	Predicted dehydrogenase		4259.97	4265.75	4002.73	4176.15	1644.13	1262.24	1140.35	1348.91	3.09595	Sja_S53119519(FORWARD)	FN318975	CAX74702.1	Schistosoma japonicum	NA	NA	"isolate Anhui full length mRNA clone SJFCE3031.002|FSE_099_36_D05, complete sequence"
>gi|28317724|gb|AY223249.1| Schistosoma japonicum clone ZZD405 mRNA sequence	cell division cycle 20 (fizzy)-related		979.231	1921.67	1129.36	1343.42	611.496	368.275	337.892	439.221	3.05864	CNUS0000102063.1(FORWARD)	AY223249.1	AAP06288.1	Schistosoma japonicum	K03364	GO:0005634;GO:0007049	cell division cycle 20 (fizzy)-related
>gi|60598123|gb|AY809722.1| Schistosoma japonicum SJCHGC08406 protein mRNA, partial cds	Citron Rho-interacting kinase		984.539	599.032	1180.44	921.337	257.293	279.321	367.873	301.496	3.05589	CNUS0000105582.1(FORWARD)	AY809722.1	AAX25611.2	Schistosoma japonicum	NA	GO:0003779;GO:0006941;GO:0005524;GO:0003774;GO:0005516;GO:0005737;GO:0005863	serine/threonine protein kinase
>gi|226478949|emb|FN317239.1| Schistosoma japonicum isolate Anhui full length mRNA clone SJFCE0849|FSE_099_40_H05, complete sequence	Digestive organ expansion factor homolog		2967.58	2766.73	3172.4	2968.9	835.698	1077.65	1005.46	972.937	3.05149	Sja_S53123072(FORWARD)	FN317239	CAX72970.1	Schistosoma japonicum	K13435	GO:0005634;GO:0007275	"isolate Anhui full length mRNA clone SJFCE0849|FSE_099_40_H05, complete sequence"
>gi|56758199|gb|AY815508.1| Schistosoma japonicum SJCHGC08568 protein mRNA, complete cds	hypothetical protein		993.739	1247.92	1132.69	1124.78	380.172	323.959	404.927	369.686	3.04253	PG011153(FORWARD)	AY815508.1	AAW27240.1	Schistosoma japonicum	NA	GO:0005737	hypothetical protein
>gi|60598864|gb|AY810092.1| Schistosoma japonicum SJCHGC02408 protein mRNA, partial cds	Cytochrome b561/ferric reductase transmembrane,domain-containing protein	Yes	9607.48	9878.33	7161.17	8882.33	3959.11	1956.06	2850.85	2922.01	3.0398	Sja_S24185504(FORWARD)	AY810092	AAX25981.2	Schistosoma japonicum	K12589	GO:0016020;GO:0006810;GO:0005506;GO:0016021;GO:0006548;GO:0004500	"SJCHGC02408 protein mRNA, partial cds"
>gi|56757639|gb|AY815239.1| Schistosoma japonicum SJCHGC07345 protein mRNA, complete cds	Protein Smaug 2		440.327	632.36	646.499	573.062	187.508	206.099	175.752	189.786	3.01951	CNUS0000099528.1(FORWARD)	AY815239.1	AAW26971.1	Schistosoma japonicum	K13108	GO:0005515	hypothetical protein
>gi|56758367|gb|AY815592.1| Schistosoma japonicum SJCHGC06757 protein mRNA, complete cds	hypothetical protein		1919.09	3246.52	2671.69	2612.44	736.165	931.223	948.489	871.959	2.99605	CNUS0000101082.1(FORWARD)	AY815592.1	AAW27324.1	Schistosoma japonicum	NA	NA	SJCHGC06757 protein
>gi|56755622|gb|AY814258.1| Schistosoma japonicum SJCHGC08975 protein mRNA, complete cds	Mitotic spindle assembly checkpoint protein MAD2A		9825.24	12358.9	9602.12	10595.4	3813.75	2811.64	4002.73	3542.71	2.99077	PG011053(FORWARD)	AY814258.1	AAW25990.1	Schistosoma japonicum	K02537	GO:0007067	SJCHGC08975 protein
>gi|60601015|gb|AY811076.1| Schistosoma japonicum SJCHGC08889 protein mRNA, partial cds	Kinesin-like protein KIF13B		738.658	1074.88	714.508	842.682	277.636	302.015	266.591	282.081	2.98738	CNUS0000097352.1(FORWARD)	AY811076.1	AAX26965.2	Schistosoma japonicum	K10392	GO:0007018;GO:0005874;GO:0005875;GO:0005524;GO:0003777;GO:0007018;GO:0005874;GO:0005875;GO:0005524;GO:0003777	hypothetical protein
>gi|226479269|emb|FN317399.1| Schistosoma japonicum isolate Anhui full length mRNA clone SJFCE1159|FSE_220_87_G11, complete sequence	leucine-rich repeat-containing protein		747.646	980.104	822.687	850.145	301.423	265.498	291.18	286.034	2.97219	Sja_S53122912(FORWARD)	FN317399	CAX73130.1	Schistosoma japonicum	K08727	GO:0005515;GO:0005524;GO:0005737	"isolate Anhui full length mRNA clone SJFCE1159|FSE_220_87_G11, complete sequence"
>gi|226488898|emb|FN319071.1| Schistosoma japonicum isolate Anhui full length mRNA clone SJFCE3097.001|FSE001-P00003-H15, complete sequence	Glycerophosphodiester phosphodiesterase domain-containing protein 1		14646.8	15118	14800.9	14855.2	5344.36	4670.99	5005.86	5007.07	2.96686	Sja_S53119225(FORWARD)	FN319071	CAX74799.1	Schistosoma japonicum	K01126	GO:0016020;GO:0006071;GO:0016021;GO:0008889	"isolate Anhui full length mRNA clone SJFCE3097.001|FSE001-P00003-H15, complete sequence"
>gi|60597669|gb|AY809495.1| Schistosoma japonicum SJCHGC04536 protein mRNA, partial cds	hypothetical protein		327.25	320.634	440.144	362.676	114.293	124.519	129.943	122.918	2.95055	CNUS0000098679.1(FORWARD)	AY809495.1	AAX25384.2	Schistosoma japonicum	K11665	GO:0005515	hypothetical protein
>gi|56759131|gb|AY815974.1| Schistosoma japonicum SJCHGC04099 protein mRNA, complete cds	DNA replication licensing factor mcm7-A		9987.01	8456.74	10677.1	9706.94	3653.1	2601.45	3623.44	3292.66	2.94805	CNUS0000105959.1(FORWARD)	AY815974.1	AAW27706.1	Schistosoma japonicum	K02210	GO:0005634;GO:0005524;GO:0006350;GO:0006355;GO:0006260;GO:0006270;GO:0008094;GO:0007049	DNA replication licensing factor MCM7
>gi|60601743|gb|AY811440.1| Schistosoma japonicum SJCHGC00542 protein mRNA, partial cds	Predicted dehydrogenase		3611.51	4386.03	2966.93	3654.82	1551.59	1174.66	1001.9	1242.72	2.94099	PG001180(FORWARD)	AY811440.1	AAX27329.2	Schistosoma japonicum	K07497	NA	SJCHGC00542 protein
>gi|56753558|gb|AY813250.1| Schistosoma japonicum SJCHGC03479 protein mRNA, complete cds	ADIPOR-like receptor		1401.82	1894.63	1147.58	1481.34	794.5	345.658	379.218	506.459	2.9249	Sja_S23875164(FORWARD)	AY813250	AAW24982.1	Schistosoma japonicum	K07297	GO:0016020;GO:0004872;GO:0016021;GO:0006629	"SJCHGC03479 protein mRNA, complete cds"
>gi|226481508|emb|FN317923.1| Schistosoma japonicum isolate Anhui full length mRNA clone SJFCE2066.002|FSE_205_76_D10, complete sequence	Putative BTB/POZ domain-containing protein		3991.77	2917.62	4339.66	3749.68	1232	999.769	1621.3	1284.36	2.9195	Sja_S53121793(FORWARD)	FN317923	CAX73652.1	Schistosoma japonicum	K07304	GO:0005509	"isolate Anhui full length mRNA clone SJFCE2066.002|FSE_205_76_D10, complete sequence"
>gi|226490253|emb|FN313635.1| Schistosoma japonicum isolate Anhui full length mRNA clone SJFCA0104|FSA_088_02_B01, complete sequence	Rab-protein 8		8287.13	11640.8	9421.2	9783.04	2952.22	4133.26	3006.33	3363.93	2.90821	Sja_S53118628(FORWARD)	FN313635	CAX69369.1	Schistosoma japonicum	K07885	GO:0007264;GO:0005525;GO:0005886;GO:0015031	"isolate Anhui full length mRNA clone SJFCA0104|FSA_088_02_B01, complete sequence"
>gi|226481550|emb|FN317944.1| Schistosoma japonicum isolate Anhui full length mRNA clone SJFCE2083.001|FSE001-P00008-B17, complete sequence	LAG1 longevity assurance homolog 4 (ceramide synthase 6)		3036.97	4232.78	3274.25	3514.67	996.148	1495.69	1143.19	1211.67	2.90067	CNUS0000096637.1(FORWARD)	FN317944.1	CAX69712.1	Schistosoma japonicum	NA	GO:0016021	LAG1 longevity assurance homolog 4
>gi|56757298|gb|AY815089.1| Schistosoma japonicum SJCHGC01741 protein mRNA, complete cds	dynein light chain 2, cytoplasmic isoform		3695.11	7050.75	7565.43	6103.76	1847.64	2372.65	2164.21	2128.16	2.86809	Sja_S23873325(FORWARD)	AY815089	AAW26821.1	Schistosoma japonicum	K10418	GO:0005874;GO:0030286;GO:0003777;GO:0007017;GO:0005737	"SJCHGC01741 protein mRNA, complete cds"
>gi|60600721|gb|AY810929.1| Schistosoma japonicum SJCHGC06384 protein mRNA, partial cds	F-box/LRR-repeat protein 21		140.444	283.485	171.712	198.547	60.5175	85.2757	62.0718	69.2883	2.86552	CNUS0000096687.1(FORWARD)	AY810929.1	AAX26818.2	Schistosoma japonicum	K10314	GO:0005515;GO:0006512	hypothetical protein
>gi|60602095|gb|AY811616.1| Schistosoma japonicum SJCHGC08533 protein mRNA, partial cds	ribosomal RNA-processing protein 12		451.011	479.361	375.016	435.129	220.931	124.454	112.276	152.554	2.8523	CNUS0000105694.1(FORWARD)	AY811616.1	AAX27505.2	Schistosoma japonicum	NA	GO:0000221;GO:0015986;GO:0046961	hypothetical protein
>gi|226485672|emb|FN319528.1| Schistosoma japonicum isolate Anhui full length mRNA clone SJFCE3317.004|FSE001-P00014-G05, complete sequence	egg protein P3811	Yes	5576.87	5277.86	5666.56	5507.1	1771.88	1893.55	2127.47	1930.97	2.85199	CNUS0000107762.1(FORWARD)	FN319528.1	CAX75256.1	Schistosoma japonicum	NA	NA	hypothetical protein
>gi|56757366|gb|AY815122.1| Schistosoma japonicum SJCHGC09355 protein mRNA, complete cds	calcineurin-like phosphoesterase domain-containing protein 1		4252.01	4865.9	4391.08	4503	1416.85	1562.95	1808.77	1596.19	2.8211	CNUS0000097951.1(FORWARD)	AY815122.1	AAW27090.1	Schistosoma japonicum	NA	NA	SJCHGC06344 protein
>gi|226479223|emb|FN317376.1| Schistosoma japonicum isolate Anhui full length mRNA clone SJFCE1123|FSE_204_06_F01, complete sequence	hypothetical protein		2961.02	4248.38	2620.19	3276.53	1417.14	983.686	1090.38	1163.74	2.81552	Sja_S53122935(FORWARD)	FN317376	CAX73107.1	Schistosoma japonicum	NA	NA	"isolate Anhui full length mRNA clone SJFCE1123|FSE_204_06_F01, complete sequence"
>gi|226490167|emb|FN313592.1| Schistosoma japonicum isolate Anhui full length mRNA clone SJFCA0027|FSA_052_37_E05, complete sequence	MprF domain containing protein		4258.86	6033.08	5730.21	5340.72	2176.83	1271.98	2244.19	1897.67	2.81435	Sja_S53118671(FORWARD)	FN313592	CAX69326.1	Schistosoma japonicum	NA	NA	"isolate Anhui full length mRNA clone SJFCA0027|FSA_052_37_E05, complete sequence"
>gi|60603221|gb|AY812179.1| Schistosoma japonicum SJCHGC07146 protein mRNA, partial cds	hypothetical protein		810.888	672.08	979.568	820.845	382.998	237.2	255.166	291.788	2.81316	PG003635(FORWARD)	AY812179.1	AAX28068.2	Schistosoma japonicum	K12604	GO:0005634;GO:0003723;GO:0000166	heterogeneous nuclear ribonucleoprotein
>gi|56756464|gb|AY814673.1| Schistosoma japonicum SJCHGC08407 protein mRNA, complete cds	prestin		1146.53	1354.62	1152.51	1217.89	434.399	350.902	513.63	432.977	2.81282	CNUS0000096425.1(FORWARD)	AY814673.1	AAW26405.1	Schistosoma japonicum	K13962	GO:0016787	hypothetical protein
>gi|226482455|emb|FN318098.1| Schistosoma japonicum isolate Anhui full length mRNA clone SJFCE2252.001|FSE_222_31_G04, complete sequence	polypeptide GalNAc transferase 6		6348.76	7539.99	6934.51	6941.09	2195.39	2433.9	2782.31	2470.53	2.80955	Sja_S53121419(FORWARD)	FN318098	CAX73827.1	Schistosoma japonicum	K00710	GO:0004653;GO:0016757;GO:0005509;GO:0005529;GO:0005794;GO:0016021;GO:0030145;GO:0000139	"isolate Anhui full length mRNA clone SJFCE2252.001|FSE_222_31_G04, complete sequence"
>gi|60598411|gb|AY809866.1| Schistosoma japonicum SJCHGC02982 protein mRNA, partial cds	N-acetyl galactosaminidase, alpha		992.923	1414.5	1058.36	1155.26	426.028	229.213	579.402	411.548	2.80711	CNUS0000097569.1(FORWARD)	AY809866.1	AAX25755.2	Schistosoma japonicum	K01189	GO:0005975;GO:0004557	SJCHGC02982 protein
>gi|226478977|emb|FN317253.1| Schistosoma japonicum isolate Anhui full length mRNA clone SJFCE0880|FSE_109_06_F01, complete sequence	NADP-dependent malic enzyme		160.157	322.882	311.594	264.877	48.9177	70.534	164.68	94.7107	2.7967	CNUS0000101917.1(FORWARD)	FN317253.1	CAX72984.1	Schistosoma japonicum	K00029	GO:0016616;GO:0051287;GO:0016491;GO:0046872;GO:0055114;GO:0004470;GO:0006108	NADP-dependent malic enzyme
>gi|56754532|gb|AY813722.1| Schistosoma japonicum SJCHGC08435 protein mRNA, complete cds	putative protein NRDE2 homolog		1648.19	917.432	1724.13	1429.92	669.324	417.713	447.819	511.619	2.79489	CNUS0000107355.1(FORWARD)	AY813722.1	AAW25454.1	Schistosoma japonicum	NA	NA	SJCHGC08435 protein
>gi|226483444|emb|FN318294.1| Schistosoma japonicum isolate Anhui full length mRNA clone SJFCE2434.002|FSE001-P00001-D18, complete sequence	Fructose-1,6-bisphosphatase 1		6309.28	6484.57	6164.67	6319.51	2685.91	2017.65	2087.68	2263.75	2.79161	Sja_S53121024(FORWARD)	FN318294	CAX74023.1	Schistosoma japonicum	K03841	GO:0019253;GO:0042132	"isolate Anhui full length mRNA clone SJFCE2434.002|FSE001-P00001-D18, complete sequence"
>gi|60607820|gb|AY812546.1| Schistosoma japonicum SJCHGC09149 protein mRNA, partial cds	nuclease domain-containing protein 1		8953.74	7854.22	11061.3	9289.74	3259.39	3372.9	3362.7	3331.66	2.78832	Sja_S24187647(FORWARD)	AY812546	AAX28435.2	Schistosoma japonicum	NA	GO:0005634;GO:0005515;GO:0005737;GO:0004518;GO:0003676	"SJCHGC09149 protein mRNA, partial cds"
>gi|56753809|gb|AY813370.1| Schistosoma japonicum SJCHGC09161 protein mRNA, complete cds	Checkpoint protein HUS1		7011.37	6493.95	6372.29	6625.87	2799.31	2039.62	2326.79	2388.57	2.77399	CNUS0000099921.1(FORWARD)	AY813370.1	AAW25102.1	Schistosoma japonicum	K10903	GO:0005622;GO:0003676;GO:0016788	SJCHGC09161 protein
>gi|60601113|gb|AY811125.1| Schistosoma japonicum SJCHGC08347 protein mRNA, partial cds	Major facilitator superfamily domain-containing protein 3		6887.73	8293.83	6288.87	7156.81	3621.67	2262.49	1861.15	2581.77	2.77205	CNUS0000098369.1(FORWARD)	AY811125.1	AAX27014.2	Schistosoma japonicum	K10949	GO:0006621;GO:0016021;GO:0046923	SJCHGC08347 protein
>gi|56754304|gb|AY813608.1| Schistosoma japonicum SJCHGC09559 protein mRNA, complete cds	Adenine phosphoribosyltransferase		2668.28	2254.82	1792.06	2238.39	1240.35	507.213	683.39	810.316	2.76236	PG008271(FORWARD)	AY813608.1	AAW25340.1	Schistosoma japonicum	K00759	GO:0009116;GO:0003999;GO:0005737;GO:0006168	SJCHGC09559 protein
>gi|226479027|emb|FN317278.1| Schistosoma japonicum isolate Anhui full length mRNA clone SJFCE0922|FSE_126_44_D06, complete sequence	acid phosphatase, prostate		3994.18	4252.59	4042.03	4096.27	1463.48	1452.23	1537.8	1484.5	2.75935	Sja_S53123033(FORWARD)	FN317278	CAX73009.1	Schistosoma japonicum	K01078	GO:0005576;GO:0003993	"isolate Anhui full length mRNA clone SJFCE0922|FSE_126_44_D06, complete sequence"
>gi|226480539|emb|FN317637.1| Schistosoma japonicum isolate Anhui full length mRNA clone SJFCE1583|FSE001-P00015-G23, complete sequence	hypothetical protein		198.459	209.682	135.192	181.111	53.5138	32.167	111.7	65.7936	2.75272	PG005575(FORWARD)	FN317637.1	CAX73367.1	Schistosoma japonicum	NA	NA	hypothetical protein
>gi|60602587|gb|AY811862.1| Schistosoma japonicum SJCHGC03961 protein mRNA, partial cds	GPI ethanolamine phosphate transferase 1		439.652	617.904	268.853	442.137	216.506	142.246	123.571	160.775	2.75004	CNUS0000097035.1(FORWARD)	AY811862.1	AAX27751.2	Schistosoma japonicum	K05285	GO:0006506;GO:0005783;GO:0016021;GO:0005789;GO:0016740;GO:0007047;GO:0006506;GO:0005783;GO:0016021;GO:0005789;GO:0016740;GO:0007047	hypothetical protein
>gi|226481506|emb|FN317922.1| Schistosoma japonicum isolate Anhui full length mRNA clone SJFCE2066.001|FSE001-P00025-O03, complete sequence	putative BTB/POZ domain-containing protein		4414.8	3183.84	4471.49	4023.38	1366.54	1248.94	1774.62	1463.37	2.7494	CNUS0000096332.1(FORWARD)	FN317922.1	CAX73652.1	Schistosoma japonicum	K07304	GO:0005509	"BTB,domain-containing protein"
>gi|56754942|gb|AY813922.1| Schistosoma japonicum SJCHGC09230 protein mRNA, complete cds	Band 3 anion transport protein		294.349	258.784	362.469	305.201	142.076	102.355	89.2809	111.237	2.74369	CNUS0000101087.1(FORWARD)	AY813922.1	AAW25654.1	Schistosoma japonicum	K13575	GO:0016020;GO:0006820;GO:0005452;GO:0016021	anion exchange protein
>gi|56758073|gb|AY815445.1| Schistosoma japonicum SJCHGC06835 protein mRNA, complete cds	Protein CLEC16A		2499.63	4513.08	2555	3189.24	1104.01	1242.06	1150.71	1165.59	2.73615	PG000441(FORWARD)	AY815445.1	AAW27177.1	Schistosoma japonicum	NA	NA	hypothetical protein
>gi|226479291|emb|FN317410.1| Schistosoma japonicum isolate Anhui full length mRNA clone SJFCE1179|FSE_229_88_H11, complete sequence	Cyclin-T2		1934.26	4150.1	2382.35	2822.24	1012.24	1247.22	839.847	1033.1	2.7318	PG013767(FORWARD)	FN317410.1	CAX73141.1	Schistosoma japonicum	K03392	GO:0005634;GO:0051301;GO:0006350;GO:0006355;GO:0007049;GO:0005634;GO:0051301;GO:0006350;GO:0006355;GO:0007049;GO:0005634;GO:0051301;GO:0006350;GO:0006355;GO:0007049	Cyclin-T2
>gi|60598341|gb|AY809831.1| Schistosoma japonicum SJCHGC04071 protein mRNA, partial cds	putative mannosyl-oligosaccharide glucosidase		552.517	255.333	330.892	379.581	239.496	75.5684	101.813	138.959	2.7316	CNUS0000101127.1(FORWARD)	AY809831.1	AAX25720.2	Schistosoma japonicum	K01228	GO:0005515;GO:0003824;GO:0005737;GO:0005515;GO:0003824;GO:0005737	SJCHGC04071 protein
>gi|226483316|emb|FN318230.1| Schistosoma japonicum isolate Anhui full length mRNA clone SJFCE2376.002|FSE001-P00020-O15, complete sequence	Dihydrofolate reductase		5449.85	7645.84	6263.61	6453.1	2747.85	2202.56	2140.7	2363.7	2.73008	CNUS0000102148.1(FORWARD)	FN318230.1	CAX73959.1	Schistosoma japonicum	K00287	GO:0050661;GO:0009165;GO:0006730;GO:0006545;GO:0004146	dihydrofolate reductase
>gi|56753622|gb|AY813282.1| Schistosoma japonicum SJCHGC02827 protein mRNA, complete cds	V-type proton ATPase subunit B		103.762	176.773	114.406	131.647	41.2204	54.8713	48.8712	48.321	2.72444	Sja_S23875132(FORWARD)	AY813282	AAW25014.1	Schistosoma japonicum	K02147	GO:0005524	"SJCHGC02827 protein mRNA, complete cds"
>gi|226467671|emb|FN313979.1| Schistosoma japonicum isolate Anhui full length mRNA clone SJFCA2083.002|FSA001-P00011-I06, complete sequence	LAG1 longevity assurance homolog 4		4204.23	4639.29	4160.71	4334.74	1660.09	1691.17	1423.41	1591.56	2.72359	Sja_S53128711(FORWARD)	FN313979	AAX26346.2	Schistosoma japonicum	K04709	GO:0016021	"isolate Anhui full length mRNA clone SJFCA2083.002|FSA001-P00011-I06, complete sequence"
>gi|56756902|gb|AY814891.1| Schistosoma japonicum SJCHGC06368 protein mRNA, complete cds	putative cell division cycle 20 (cdc20) (fizzy)		5472.8	6971.14	5480.89	5974.94	2737.74	1775.24	2071.34	2194.77	2.72235	CNUS0000100743.1(FORWARD)	AY814891.1	AAW26623.1	Schistosoma japonicum	K03363	GO:0005515	cell division cycle 20 (cdc20) (fizzy)
>gi|56754838|gb|AY813870.1| Schistosoma japonicum SJCHGC06588 protein mRNA, complete cds	hypothetical protein		2512.96	1647.48	2279.87	2146.77	1232.72	541.371	598.203	790.766	2.71479	Sja_S23874544(FORWARD)	AY813870	AAW25602.1	Schistosoma japonicum	NA	NA	"SJCHGC06588 protein mRNA, complete cds"
>gi|56754878|gb|AY813890.1| Schistosoma japonicum SJCHGC06190 protein mRNA, complete cds	Protein phosphatase 1 regulatory subunit 42		1002.57	1556.81	679.262	1079.55	564.14	412.958	216.833	397.977	2.71258	PG010357(FORWARD)	AY813890.1	AAW25622.1	Schistosoma japonicum	K13730	GO:0005515	SJCHGC06190 protein
>gi|56756291|gb|AY814587.1| Schistosoma japonicum SJCHGC05240 protein mRNA, complete cds	CD36 class B scavenger receptor	Yes	1056.06	681.981	1408.33	1048.79	386.185	292.432	483.079	387.232	2.70843	Sja_S23873827(FORWARD)	AY814587	AAW26319.1	Schistosoma japonicum	NA	GO:0007155;GO:0016020	"SJCHGC05240 protein mRNA, complete cds"
>gi|226479705|emb|FN317419.1| Schistosoma japonicum isolate Anhui full length mRNA clone SJFCE1198|FSE_238_15_G02, complete sequence	hypothetical protein		1836.77	2927.55	2183.25	2315.85	807.851	879.887	879.29	855.676	2.70646	CNUS0000096298.1(FORWARD)	FN317419.1	CAX73150.1	Schistosoma japonicum	NA	NA	hypothetical protein
>gi|56752910|gb|AY812935.1| Schistosoma japonicum SJCHGC02994 protein mRNA, complete cds	Alpha-N-acetylgalactosaminidase		1001.03	1305.65	1109.07	1138.59	433.74	241.074	599.153	424.656	2.6812	CNUS0000097571.1(FORWARD)	AY812935.1	AAW24667.1	Schistosoma japonicum	K01189	GO:0005975;GO:0004557	alpha-galactosidase/alpha-n-acetylgalactosaminidase
>gi|226481626|emb|FN317982.1| Schistosoma japonicum isolate Anhui full length mRNA clone SJFCE2122.002|FSE001-P00002-G10, complete sequence	CENP-L domain containing protein		2183.61	3664.73	2565.86	2804.73	769.376	1173.73	1211.49	1051.53	2.66728	Sja_S53121734(FORWARD)	FN317982	CAX73711.1	Schistosoma japonicum	NA	NA	"isolate Anhui full length mRNA clone SJFCE2122.002|FSE001-P00002-G10, complete sequence"
>gi|226487465|emb|FN318875.1| Schistosoma japonicum isolate Anhui full length mRNA clone SJFCE2967.002|FSE001-P00011-L19, complete sequence	putative sodium-dependent amino acid transporter		437.216	346.244	315.345	366.268	205.349	76.1219	131.198	137.556	2.66268	PG003365(FORWARD)	FN318875.1	CAX74603.1	Schistosoma japonicum	K03308	GO:0016020;GO:0006810;GO:0005887;GO:0005328	sodium-dependent neurotransmitter transporter
>gi|226483566|emb|FN318355.1| Schistosoma japonicum isolate Anhui full length mRNA clone SJFCE2498.001|FSE001-P00030-B21, complete sequence	Estradiol 17-beta-dehydrogenase 12-B		5052.39	7681.9	6501.59	6411.96	2217.66	2810.84	2216.3	2414.93	2.65513	CNUS0000107262.1(FORWARD)	FN318355.1	CAX74084.1	Schistosoma japonicum	K10251	GO:0008152;GO:0016491	Estradiol 17-beta-dehydrogenase 12-B
>gi|226483564|emb|FN318354.1| Schistosoma japonicum isolate Anhui full length mRNA clone SJFCE2497.002|FSE001-P00005-M21, complete sequence	H/ACA ribonucleoprotein complex subunit 3		3336.8	2944.45	1998.47	2759.91	1591.67	655.799	872.47	1039.98	2.65381	PG013957(FORWARD)	FN318354.1	CAX74082.1	Schistosoma japonicum	K11130	GO:0005634;GO:0042254;GO:0030529	H/ACA ribonucleoprotein complex subunit 3
>gi|60611691|gb|AY812667.1| Schistosoma japonicum SJCHGC05378 protein mRNA, partial cds	Major facilitator superfamily domain-containing protein 7-a		613.232	1032.45	774.706	806.795	338.921	284.399	289.23	304.183	2.65233	CNUS0000103926.1(FORWARD)	AY812667.1	AAX28556.2	Schistosoma japonicum	K12306	GO:0016020;GO:0016021;GO:0006814;GO:0031402;GO:0015293	feline leukemia virus subgroup C receptor-related
>gi|226490191|emb|FN313604.1| Schistosoma japonicum isolate Anhui full length mRNA clone SJFCA0047|FSA_061_83_C11, complete sequence	RING-finger domain containing protein		8140.17	10390.2	9784.94	9438.43	3859.36	3293.03	3528.41	3560.27	2.65105	Sja_S53118659(FORWARD)	FN313604	CAX69338.1	Schistosoma japonicum	K12031	GO:0005515;GO:0005622;GO:0008270;GO:0005737;GO:0006512;GO:0016874	"isolate Anhui full length mRNA clone SJFCA0047|FSA_061_83_C11, complete sequence"
>gi|226467555|emb|FN313920.1| Schistosoma japonicum isolate Anhui full length mRNA clone SJFCA0573|FSA001-P00031-H06, complete sequence	ATP-dependent DNA helicase PIF1		981.261	945.267	892.226	939.585	377.443	302.541	384.115	354.699	2.64896	Sja_S53128769(FORWARD)	FN313920	CAX69654.1	Schistosoma japonicum	K01529	GO:0005524;GO:0017111;GO:0004386	"isolate Anhui full length mRNA clone SJFCA0573|FSA001-P00031-H06, complete sequence"
>gi|226467683|emb|FN313985.1| Schistosoma japonicum isolate Anhui full length mRNA clone SJFCA2109.001|FSA001-P00024-M17, complete sequence	Nucleolar protein 6		1658.29	1021.02	1554.15	1411.15	567.299	479.381	552.064	532.914	2.64799	Sja_S53128705(FORWARD)	FN313985	CAX69718.1	Schistosoma japonicum	NA	GO:0005634;GO:0042254;GO:0003723;GO:0005730;GO:0006364	"isolate Anhui full length mRNA clone SJFCA2109.001|FSA001-P00024-M17, complete sequence"
>gi|56756183|gb|AY814535.1| Schistosoma japonicum SJCHGC01519 protein mRNA, complete cds	hypothetical protein		3739.17	3845.67	3968.21	3851.02	1597.37	1312.86	1461.18	1457.14	2.64287	CNUS0000095637.1(FORWARD)	AY814535.1	AAW26267.1	Schistosoma japonicum	NA	GO:0007155;GO:0005515;GO:0005576;GO:0003779;GO:0006941;GO:0005524;GO:0003774;GO:0005516;GO:0005737;GO:0005863
>gi|60595951|gb|AY808637.1| Schistosoma japonicum SJCHGC07526 protein mRNA, partial cds	hypothetical protein		1059.18	1284.91	1035.76	1126.62	476.802	356.508	453.002	428.771	2.62755	CNUS0000095604.1(FORWARD)	AY808637.1	AAX24526.2	Schistosoma japonicum	K10321	GO:0006512	hypothetical protein
>gi|60600014|gb|AY810662.1| Schistosoma japonicum SJCHGC07641 protein mRNA, partial cds	Glycerol kinase		726.37	513.552	787.974	675.965	287.425	231.84	252.847	257.371	2.62643	CNUS0000100545.1(FORWARD)	AY810662.1	AAX26551.2	Schistosoma japonicum	K00864	GO:0006072;GO:0005524;GO:0004370;GO:0005975	glycerol kinase
>gi|60602435|gb|AY811786.1| Schistosoma japonicum SJCHGC05695 protein mRNA, partial cds	Xaa-Pro aminopeptidase 1		739.392	974.505	1180.91	964.936	243.394	429.239	431.62	368.084	2.62151	CNUS0000104418.1(FORWARD)	AY811786.1	AAX27675.2	Schistosoma japonicum	K01262	GO:0009987;GO:0016787	SJCHGC05695 protein
>gi|60597281|gb|AY809301.1| Schistosoma japonicum SJCHGC08257 protein mRNA, partial cds	hypothetical protein		2340.21	2335.03	2383.86	2353.03	949.089	590.577	1177.17	905.613	2.59828	CNUS0000105012.1(FORWARD)	AY809301.1	AAX25190.2	Schistosoma japonicum	NA	NA	SJCHGC08257 protein
>gi|226467575|emb|FN313930.1| Schistosoma japonicum isolate Anhui full length mRNA clone SJFCA0588|FSA001-P00032-C04, complete sequence	E3 ubiquitin-protein ligase MARCH3		5948.56	4973.47	6073.55	5665.2	2123.95	2197.82	2226.61	2182.79	2.59539	CNUS0000098998.1(FORWARD)	FN313930.1	CAX69664.1	Schistosoma japonicum	K10658	GO:0008270	E3 ubiquitin-protein ligase MARCH3
>gi|56757581|gb|AY815220.1| Schistosoma japonicum SJCHGC02358 protein mRNA, complete cds	GKAP domain containing protein		3680.96	6100.4	4660.79	4814.05	1826.97	1717.46	2036.03	1860.15	2.58799	CNUS0000097444.1(FORWARD)	AY815220.1	AAW26952.1	Schistosoma japonicum	NA	GO:0005515;GO:0030054;GO:0007267;GO:0045202;GO:0005886;GO:0045211	hypothetical protein
>gi|60598101|gb|AY809711.1| Schistosoma japonicum SJCHGC06974 protein mRNA, partial cds	hypothetical protein		1814.16	2199.71	1866.19	1960.02	954.099	596.945	757.292	769.445	2.54731	CNUS0000106281.1(FORWARD)	AY809711.1	AAX25600.2	Schistosoma japonicum	NA	GO:0005737	hypothetical protein
>gi|56754416|gb|AY813664.1| Schistosoma japonicum SJCHGC03278 protein mRNA, complete cds	ribonuclease H2 subunit A		5545.09	5568.24	5907.92	5673.75	2501.68	1893.87	2298.09	2231.21	2.5429	Sja_S23874750(FORWARD)	AY813664	AAW25396.1	Schistosoma japonicum	K10743	GO:0006401;GO:0003723;GO:0004523;GO:0005737;GO:0030145;GO:0006401;GO:0003723;GO:0004523;GO:0005737;GO:0030145	"SJCHGC03278 protein mRNA, complete cds"
>gi|60609659|gb|AY812600.1| Schistosoma japonicum SJCHGC05037 protein mRNA, partial cds	Mannosyl-oligosaccharide glucosidase		325.672	336.628	218.31	293.537	166.778	80.696	99.4757	115.65	2.53815	CNUS0000101125.1(FORWARD)	AY812600.1	AAX28489.2	Schistosoma japonicum	K01228	GO:0005515;GO:0003824;GO:0005737;GO:0005515;GO:0003824;GO:0005737	SJCHGC05037 protein
>gi|60599652|gb|AY810482.1| Schistosoma japonicum clone SJCHGC01521 unknown mRNA	unknown		1499.82	989.166	1219.64	1236.21	576.02	500.293	389.318	488.544	2.5304	CNUS0000100242.1(FORWARD)	AY810482.1	AAX26371.1	Schistosoma japonicum	K10407	GO:0005874;GO:0005515;GO:0003777;GO:0005871	kinesin-like protein
>gi|226477887|emb|FN316920.1| Schistosoma japonicum isolate Anhui full length mRNA clone SJFCA3976|FSA_127_07_G01, complete sequence	transcription regulator		2763.6	4847.61	2727.95	3446.39	1740.26	1074.23	1272.64	1362.37	2.52969	Sja_S53123603(FORWARD)	FN316920	CAX72651.1	Schistosoma japonicum	K05527	NA	"isolate Anhui full length mRNA clone SJFCA3976|FSA_127_07_G01, complete sequence"
>gi|226486571|emb|FN318635.1| Schistosoma japonicum isolate Anhui full length mRNA clone SJFCE2799.001|FSE_058_11_C02, complete sequence	solute carrier family 33 (acetyl-CoA transporter), member 1	Yes	3210.07	2347.87	2071.23	2543.05	1448.82	723.578	846.995	1006.46	2.52672	PG010188(FORWARD)	FN318635.1	CAX74363.1	Schistosoma japonicum	K03372	GO:0006810;GO:0016021;GO:0005886;GO:0005215	"solute carrier family 33 (acetyl-CoA transporter), member 1"
>gi|60600655|gb|AY810896.1| Schistosoma japonicum SJCHGC05057 protein mRNA, partial cds	Inosine-5'-monophosphate dehydrogenase 2	Yes	1243.72	1545.15	1524.59	1437.82	485.342	598.833	628.969	571.048	2.51786	CNUS0000101170.1(FORWARD)	AY810896.1	AAX26785.2	Schistosoma japonicum	K00088	GO:0030955;GO:0008152;GO:0006177;GO:0003938	inosine-5-monophosphate dehydrogenase
>gi|60605079|gb|AY812308.1| Schistosoma japonicum SJCHGC08930 protein mRNA, partial cds	putative histidine kinase	Yes	2009.04	1171	2391.06	1857.03	727.639	843.259	647.841	739.58	2.51093	CNUS0000099525.1(FORWARD)	AY812308.1	AAX28197.2	Schistosoma japonicum	K08287	GO:0005634;GO:0046872	SJCHGC08930 protein
>gi|60598958|gb|AY810139.1| Schistosoma japonicum SJCHGC08142 protein mRNA, partial cds	putative nuclear pore complex protein nup155		154.117	90.4291	109.016	117.854	77.7559	39.2839	24.0615	47.0338	2.50573	CNUS0000101535.1(FORWARD)	AY810139.1	AAX26028.2	Schistosoma japonicum	K14312	GO:0005643;GO:0005634;GO:0006913;GO:0017056;GO:0005737	nuclear pore complex protein nup155
>gi|56756978|gb|AY814929.1| Schistosoma japonicum SJCHGC05321 protein mRNA, complete cds	Chromobox protein 5		227.873	196.34	216.241	213.484	93.4342	81.3853	80.9925	85.2707	2.50361	CNUS0000097199.1(FORWARD)	AY814929.1	AAX26661.1	Schistosoma japonicum	K11587	GO:0005634;GO:0006333;GO:0000785;GO:0006355;GO:0008168;GO:0003682;GO:0006350;GO:0016568	chromobox protein-related (chromobox 1) (heterochromatin 1)
>gi|60597653|gb|AY809487.1| Schistosoma japonicum SJCHGC08502 protein mRNA, partial cds	hypothetical protein		3983.24	3695.46	4703.54	4127.41	1969.72	1346.72	1632.66	1649.7	2.50191	PG015228(FORWARD)	AY809487.1	AAX25376.2	Schistosoma japonicum	NA	NA	SJCHGC08502 protein
>gi|226482359|emb|FN318050.1| Schistosoma japonicum isolate Anhui full length mRNA clone SJFCE2192.001|FSE001-P00026-L12, complete sequence	L-2-hydroxyglutarate dehydrogenase, mitochondrial		4304.17	5258.97	4472.6	4678.58	1935.81	1692.91	1996.67	1875.13	2.49507	Sja_S53121467(FORWARD)	FN318050	CAX73779.1	Schistosoma japonicum	K00109	GO:0006099;GO:0008924	"isolate Anhui full length mRNA clone SJFCE2192.001|FSE001-P00026-L12, complete sequence"
>gi|60596392|gb|AY808857.1| Schistosoma japonicum SJCHGC04116 protein mRNA, partial cds	Mitotic checkpoint serine/threonine-protein kinase BUB1 beta		3220.69	3095.95	3160.44	3159.03	1417.35	1096.16	1285.42	1266.31	2.49467	PG011670(FORWARD)	AY808857.1	AAX24746.2	Schistosoma japonicum	K02178	GO:0016020	stomatin-related
>gi|226479869|emb|FN317500.1| Schistosoma japonicum isolate Anhui full length mRNA clone SJFCE1336|FSE001-P00004-F11, complete sequence	tRNA (adenine(58)-N(1))-methyltransferase non-catalytic subunit TRM6		1880.73	3578.63	2045.36	2501.57	1122.18	1079.11	823.676	1008.32	2.48092	PG005406(FORWARD)	FN317500.1	CAX73231.1	Schistosoma japonicum	K01090	GO:0016787	protein phsophatase-2a
>gi|226482493|emb|FN318117.1| Schistosoma japonicum isolate Anhui full length mRNA clone SJFCE2275.002|FSE001-P00026-E18, complete sequence	ribosome biogenesis protein bop1 (block of proliferation 1 protein)		2992.93	2845.14	2951.39	2929.82	1181.48	1317.08	1059.58	1186.05	2.47024	Sja_S53121400(FORWARD)	FN318117	CAX73846.1	Schistosoma japonicum	K03781	GO:0005515;GO:0005634;GO:0006364	"isolate Anhui full length mRNA clone SJFCE2275.002|FSE001-P00026-E18, complete sequence"
>gi|60598587|gb|AY809954.1| Schistosoma japonicum SJCHGC05045 protein mRNA, partial cds	DNA-directed RNA polymerase I subunit RPA1		4699.97	1982.96	4706.51	3796.48	1598.36	1458.89	1553.45	1536.9	2.47022	CNUS0000103870.1(FORWARD)	AY809954.1	AAX25843.2	Schistosoma japonicum	K02999	GO:0003677;GO:0003899;GO:0006350;GO:0005634;GO:0008270	DNA-directed RNA polymerase I
>gi|257215809|emb|FN330840.1| Schistosoma japonicum isolate Anhui partial mRNA clone SJFCE0698|FSE_050_92_D12	hypothetical protein		719.246	1217.2	784.496	906.98	346.042	335.009	425.599	368.883	2.45872	Sja_S53112171(FORWARD)	FN330840	CAX83057.1	Schistosoma japonicum	NA	GO:0005634;GO:0005515;GO:0006350;GO:0008270	isolate Anhui partial mRNA clone SJFCE0698|FSE_050_92_D12
>gi|60612644|gb|AY812695.1| Schistosoma japonicum SJCHGC05258 protein mRNA, partial cds	zinc phosphodiesterase	Yes	1058.19	917.963	696.342	890.832	478.577	346.813	266.043	363.811	2.44861	Sja_S24187498(FORWARD)	AY812695	AAX28584.2	Schistosoma japonicum	K00784	GO:0042779;GO:0008270;GO:0042781;GO:0042779;GO:0008270;GO:0042781	"SJCHGC05258 protein mRNA, partial cds"
>gi|226483438|emb|FN318291.1| Schistosoma japonicum isolate Anhui full length mRNA clone SJFCE2433.001|FSE001-P00016-H18, complete sequence	ATP-dependent DNA helicase 2 subunit 2		1195.9	1540.83	1333.06	1356.6	527.627	607.933	528.529	554.696	2.44565	Sja_S53121027(FORWARD)	FN318291	CAX74020.1	Schistosoma japonicum	K10885	GO:0000781;GO:0005634;GO:0003723;GO:0003677;GO:0005694;GO:0004003;GO:0005958;GO:0006974;GO:0006303	"isolate Anhui full length mRNA clone SJFCE2433.001|FSE001-P00016-H18, complete sequence"
>gi|60598731|gb|AY810026.1| Schistosoma japonicum SJCHGC05855 protein mRNA, partial cds	metaxin		2430.43	3216.89	2121.84	2589.72	1507.82	950.542	732.895	1063.75	2.43451	CNUS0000095500.1(FORWARD)	AY810026.1	AAX25915.2	Schistosoma japonicum	NA	GO:0016021;GO:0005739;GO:0005741;GO:0015031	SJCHGC05855 protein
>gi|226480651|emb|FN317693.1| Schistosoma japonicum isolate Anhui full length mRNA clone SJFCE1686|FSE001-P00019-J02, complete sequence	Xaa-Pro aminopeptidase 1		2861.9	3143.83	4630.34	3545.35	1152.69	1527.21	1714.41	1464.77	2.42041	Sja_S53122221(FORWARD)	FN317693	CAX73423.1	Schistosoma japonicum	K01262	GO:0009987;GO:0016787	"isolate Anhui full length mRNA clone SJFCE1686|FSE001-P00019-J02, complete sequence"
>gi|226480771|emb|FN317754.1| Schistosoma japonicum isolate Anhui full length mRNA clone SJFCE1799|FSE001-P00024-H16, complete sequence	tetraspanin		342.024	372.214	395.978	370.072	178.351	194.246	86.5793	153.059	2.41784	CNUS0000102892.1(FORWARD)	FN317754.1	CAX73483.1	Schistosoma japonicum	NA	GO:0016021	hypothetical protein
>gi|56752622|gb|AY812793.1| Schistosoma japonicum SJCHGC08554 protein mRNA, complete cds	UPF0420 protein C16orf58		2128.2	1909.15	1549.19	1862.18	1273.87	559.917	478.504	770.764	2.41602	CNUS0000103934.1(FORWARD)	AY812793.1	AAW24525.1	Schistosoma japonicum	K09338	NA	hypothetical protein
>gi|56753867|gb|AY813399.1| Schistosoma japonicum SJCHGC04899 protein mRNA, complete cds	Transducin beta-like protein 3		2610.29	1575.28	2959.71	2381.76	979.858	946.851	1037.19	987.967	2.41077	CNUS0000099756.1(FORWARD)	AY813399.1	AAW25131.1	Schistosoma japonicum	K03362	GO:0005634;GO:0005737	hypothetical protein
>gi|226490199|emb|FN313608.1| Schistosoma japonicum isolate Anhui full length mRNA clone SJFCA0051|FSA_063_06_F01, complete sequence	hypothetical protein		4362.98	5165.49	5560.28	5029.59	1503.63	2183.23	2574.32	2087.06	2.40989	Sja_S53118655(FORWARD)	FN313608	CAX69342.1	Schistosoma japonicum	NA	GO:0005737	"isolate Anhui full length mRNA clone SJFCA0051|FSA_063_06_F01, complete sequence"
>gi|60687893|gb|AY915059.1| Schistosoma japonicum SJCHGC02710 protein mRNA, complete cds	Mannosyl-oligosaccharide 1,2-alpha-mannosidase IA	Yes	5330.34	3592.49	4341.62	4421.49	2946.94	1116.14	1466.98	1843.35	2.39861	Sja_S24183654(FORWARD)	AY915059	ABA40786.1	Schistosoma japonicum	NA	NA	"SJCHGC02710 protein mRNA, complete cds"
>gi|56759481|gb|AY816149.1| Schistosoma japonicum SJCHGC05771 protein mRNA, complete cds	UDP-N-acetylhexosamine pyrophosphorylase-like protein 1		2923.63	3699.71	3157.14	3260.16	1572.96	1524.41	1007.39	1368.26	2.38271	CNUS0000099126.1(FORWARD)	AY816149.1	AAW27881.1	Schistosoma japonicum	K00972	GO:0008152;GO:0016779	UDP-n-acetylglucosamine pyrophosphorylase
>gi|226479193|emb|FN317361.1| Schistosoma japonicum isolate Anhui full length mRNA clone SJFCE1087|FSE_186_48_H06, complete sequence	hypothetical protein		10927.4	13453.1	12028.9	12136.5	5774.74	4648.15	4864.78	5095.89	2.38162	Sja_S53122950(FORWARD)	FN317361	CAX73092.1	Schistosoma japonicum	NA	NA	"isolate Anhui full length mRNA clone SJFCE1087|FSE_186_48_H06, complete sequence"
>gi|60605311|gb|AY812424.1| Schistosoma japonicum SJCHGC04979 protein mRNA, partial cds	Hydroxymethylglutaryl-CoA synthase		1239.83	2188.1	1400.07	1609.33	600.712	829.025	606.868	678.869	2.37061	Sja_S24187769(FORWARD)	AY812424	AAX28313.2	Schistosoma japonicum	K01641	GO:0033818;GO:0004315;GO:0006633;GO:0005737	"SJCHGC04979 protein mRNA, partial cds"
>gi|226467535|emb|FN313910.1| Schistosoma japonicum isolate Anhui full length mRNA clone SJFCA0558|FSA001-P00030-F08, complete sequence	DNA replication factor Cdt1 (Double parked homolog)		1851.97	2320.53	2179.64	2117.38	730.521	973.248	976.082	893.284	2.37034	CNUS0000097078.1(FORWARD)	FN313910.1	CAX69644.1	Schistosoma japonicum	K10727	GO:0005634;GO:0003677;GO:0006260;GO:0000076;GO:0007090;GO:0005515;GO:0007049;GO:0005657	DNA replication factor Cdt1 (Double parked homolog)
>gi|60596715|gb|AY809018.1| Schistosoma japonicum SJCHGC04267 protein mRNA, partial cds	Chromobox protein 5		472.227	320.778	386.077	393.027	214.945	129.608	153.568	166.04	2.36706	Sja_S24186578(FORWARD)	AY809018	AAX24907.2	Schistosoma japonicum	NA	GO:0005634;GO:0006333;GO:0000785;GO:0006355;GO:0008168;GO:0003682;GO:0006350;GO:0016568	"SJCHGC04267 protein mRNA, partial cds"
>gi|56757967|gb|AY815392.1| Schistosoma japonicum SJCHGC03490 protein mRNA, complete cds	hypothetical protein		1320.73	1431.41	1458.32	1403.49	867.937	461.559	451.074	593.523	2.36467	CNUS0000104437.1(FORWARD)	AY815392.1	AAW27124.1	Schistosoma japonicum	NA	GO:0005737	SJCHGC03490 protein
>gi|60600218|gb|AY810764.1| Schistosoma japonicum SJCHGC04392 protein mRNA, partial cds	nicalin (M28 family)		992.973	1062.76	978.013	1011.25	450.072	458.188	380.029	429.43	2.35486	PG011577(FORWARD)	AY810764.1	AAX26653.2	Schistosoma japonicum	K09503	GO:0006508;GO:0008233	SJCHGC04392 protein
>gi|226482425|emb|FN318083.1| Schistosoma japonicum isolate Anhui full length mRNA clone SJFCE2233.002|FSE001-P00031-N08, complete sequence	hypothetical protein		1196.21	1876.11	1078.37	1383.56	673.138	561.839	532.253	589.076	2.3487	Sja_S53121434(FORWARD)	FN318083	CAX73812.1	Schistosoma japonicum	K12846	NA	"isolate Anhui full length mRNA clone SJFCE2233.002|FSE001-P00031-N08, complete sequence"
>gi|56753670|gb|AY813306.1| Schistosoma japonicum SJCHGC09325 protein mRNA, complete cds	actin-binding LIM protein 1		1441.71	1073.17	1806.54	1440.47	661.669	531.653	648.709	614.011	2.34601	Sja_S23875108(FORWARD)	AY813306	AAW25038.1	Schistosoma japonicum	NA	NA	"SJCHGC09325 protein mRNA, complete cds"
>gi|60601119|gb|AY811128.1| Schistosoma japonicum SJCHGC08480 protein mRNA, partial cds	Protein RFT1-like protein		1429.25	1488.04	1643.32	1520.2	680.565	622.642	641.362	648.19	2.3453	CNUS0000103111.1(FORWARD)	AY811128.1	AAX26910.2	Schistosoma japonicum	K06316	GO:0005634;GO:0030528;GO:0045449;GO:0005319;GO:0006869;GO:0016021	SJCHGC07625 protein
>gi|189502819|gb|EZ000011.1| TSA: Schistosoma japonicum SJCHGC04906 unknown mRNA, mRNA sequence	Rac GTPase-activating protein 1		4403.14	4922.26	3849.4	4391.6	1917.9	1884.2	1843.14	1881.75	2.33379	PG012331(FORWARD)	EZ000011.1	AAP06444.1	Schistosoma japonicum	NA	GO:0005622;GO:0007165	rac gtpase activating protein
>gi|60596913|gb|AY809117.1| Schistosoma japonicum SJCHGC03205 protein mRNA, partial cds	hypothetical protein		3746.41	2748.67	3867.13	3454.07	1440.57	1330.86	1670.3	1480.58	2.33292	PG010973(FORWARD)	AY809117.1	AAX25006.2	Schistosoma japonicum	NA	NA	hypothetical protein
>gi|60597985|gb|AY809653.1| Schistosoma japonicum SJCHGC07903 protein mRNA, partial cds	hypothetical protein		388.542	250.916	350.376	329.945	150.935	143.547	130.798	141.76	2.32749	CNUS0000101782.1(FORWARD)	AY809653.1	AAX25542.2	Schistosoma japonicum	K11765	GO:0005622;GO:0008270	hypothetical protein
>gi|56753474|gb|AY813209.1| Schistosoma japonicum SJCHGC00347 protein mRNA, complete cds	hypothetical protein		17908.5	17837.2	18056.8	17934.2	8165.63	7294.01	7800.37	7753.34	2.31309	CNUS0000106334.1(FORWARD)	AY813209.1	AAW24941.1	Schistosoma japonicum	NA	GO:0005737	SJCHGC00347 protein
>gi|257205683|emb|FN326769.1| Schistosoma japonicum isolate Anhui full length mRNA clone SJFCE4615|FSE001-P00001-D11, complete sequence	hypothetical protein		5494.52	6467.11	5577.19	5846.28	2706.96	2361.01	2521.11	2529.69	2.31106	Sja_S53118563(FORWARD)	FN326769	AAW27841.1	Schistosoma japonicum	NA	NA	"isolate Anhui full length mRNA clone SJFCE4615|FSE001-P00001-D11, complete sequence"
>gi|56754280|gb|AY813596.1| Schistosoma japonicum SJCHGC09367 protein mRNA, complete cds	Major egg antigen		120.143	153.469	108.82	127.477	58.2264	56.7865	50.6441	55.219	2.30858	PG013080(FORWARD)	AY813596.1	AAW25328	Schistosoma japonicum	NA	NA	"Schistosoma japonicum SJCHGC09367 protein mRNA, complete cds"
>gi|226466543|emb|FN313673.1| Schistosoma japonicum isolate Anhui full length mRNA clone SJFCA0168|FSA_121_86_F11, complete sequence	solute carrier family 26 (sulfate anion transporter) member 6		854.525	670.26	796.482	773.756	424.667	271.646	310.032	335.448	2.30663	CNUS0000098891.1(FORWARD)	FN313673.1	CAX69407.1	Schistosoma japonicum	K14078	GO:0016020;GO:0008272;GO:0016021;GO:0008271	"cadherin, EGF LAG seven-pass G-type receptor 3"
>gi|226473247|emb|FN315578.1| Schistosoma japonicum isolate Anhui full length mRNA clone SJFCA3737.014|FSA001-P00002-F18, complete sequence	Ribosomal protein S25		3331.33	4507.6	3723.91	3854.28	1468.34	2001.77	1553.59	1674.56	2.30166	PG007996(FORWARD)	FN315578.1	CAX71310.1	Schistosoma japonicum	K13339	NA	hypothetical protein
>gi|60601727|gb|AY811432.1| Schistosoma japonicum SJCHGC02398 protein mRNA, partial cds	beta-galactosidase		1257.35	1198.65	1108.58	1188.19	814.401	370.267	366.75	517.14	2.29763	CNUS0000102167.1(FORWARD)	AY811432.1	AAX27321.2	Schistosoma japonicum	K12309	GO:0004553;GO:0005975	beta-galactosidase
>gi|60605147|gb|AY812342.1| Schistosoma japonicum SJCHGC08764 protein mRNA, partial cds	Adenosine 3'-phospho 5'-phosphosulfate transporter 1		2248.11	3840.56	2122.94	2737.2	1156.13	1420.62	1023.1	1199.95	2.2811	CNUS0000099540.1(FORWARD)	AY812342.1	AAX28231.2	Schistosoma japonicum	NA	GO:0055085	SJCHGC08764 protein
>gi|60600979|gb|AY811058.1| Schistosoma japonicum SJCHGC09112 protein mRNA, partial cds	ATP-citrate synthase		332.259	561.022	321.358	404.88	257.58	124.615	152.42	178.205	2.27199	CNUS0000097991.1(FORWARD)	AY811058.1	ABA40351.1	Schistosoma japonicum	K01648	GO:0006099;GO:0004775;GO:0000287;GO:0000166;GO:0030145	SJCHGC09112 protein
>gi|226483440|emb|FN318292.1| Schistosoma japonicum isolate Anhui full length mRNA clone SJFCE2433.002|FSE_211_84_D11, complete sequence	ATP-dependent DNA helicase 2 subunit 2		1183.15	1150.31	953.691	1095.72	555.485	496.405	398.541	483.477	2.26633	PG001548(FORWARD)	FN318292.1	CAX74021.1	Schistosoma japonicum	K10885	GO:0003677;GO:0004003;GO:0006303;GO:0005488	ATP-dependent DNA helicase 2 subunit 2
>gi|56755752|gb|AY814323.1| Schistosoma japonicum SJCHGC07356 protein mRNA, complete cds	RNA-binding protein 40		1137.25	2164.11	1216.57	1505.98	722.913	722.083	549.079	664.692	2.26568	CNUS0000103433.1(FORWARD)	AY814323.1	AAW26055.1	Schistosoma japonicum	K13157	GO:0006397;GO:0003723;GO:0000166;GO:0005737;GO:0006397;GO:0005634;GO:0003723;GO:0000166;GO:0005737	hypothetical protein
>gi|226468229|emb|FN314059.1| Schistosoma japonicum isolate Anhui full length mRNA clone SJFCA2261.001|FSA001-P00032-G13, complete sequence	WD repeat-containing protein 74		1833.68	3130.57	1738.22	2234.16	1415.69	839.16	715.747	990.198	2.25627	Sja_S53128432(FORWARD)	FN314059	CAX69792.1	Schistosoma japonicum	NA	GO:0005634;GO:0042254;GO:0006364	"isolate Anhui full length mRNA clone SJFCA2261.001|FSA001-P00032-G13, complete sequence"
>gi|226481624|emb|FN317981.1| Schistosoma japonicum isolate Anhui full length mRNA clone SJFCE2122.001|FSE001-P00013-D12, complete sequence	CENP-L domain containing protein		3336.37	4039.61	3056.98	3477.65	1551.14	1543.07	1529.91	1541.37	2.25621	PG009867(FORWARD)	FN317981.1	CAX73711.1	Schistosoma japonicum	NA	NA	hypotheticial protein
>gi|226467062|emb|FN320286.1| Schistosoma japonicum isolate Anhui full length mRNA clone SJFCE3572.004|FSE001-P00029-D15, complete sequence	hypothetical protein		2331.78	1777.87	1429.83	1846.49	1078.32	783.209	594.532	818.686	2.25543	CNUS0000104193.1(FORWARD)	FN320286.1	CAX76012.1	Schistosoma japonicum	NA	NA	hypothetical protein
>gi|60601115|gb|AY811126.1| Schistosoma japonicum SJCHGC06389 protein mRNA, partial cds	Innexin unc-7		912.166	1340.07	1141.52	1131.25	555.687	449.139	501.62	502.148	2.25282	PG000284(FORWARD)	AY811126.1	AAX27015.2	Schistosoma japonicum	K00803	GO:0005921	innexin
>gi|226466525|emb|FN313664.1| Schistosoma japonicum isolate Anhui full length mRNA clone SJFCA0155|FSA_113_09_A02, complete sequence	putative dolichyl pyrophosphate Glc1Man9GlcNAc2 alpha-1,3-glucosyltransferase		2668.41	3560.22	2226.24	2818.29	1752.96	1089.07	916.99	1253.01	2.24922	Sja_S53129226(FORWARD)	FN313664	CAX69398.1	Schistosoma japonicum	K03849	GO:0005783;GO:0016757;GO:0016021;GO:0005789	"isolate Anhui full length mRNA clone SJFCA0155|FSA_113_09_A02, complete sequence"
>gi|226467493|emb|FN313889.1| Schistosoma japonicum isolate Anhui full length mRNA clone SJFCA0530|FSA001-P00027-N08, complete sequence	Histone H1B		5702.69	7042.63	5685.84	6143.72	3652.9	1573.26	2977.05	2734.4	2.24682	CNUS0000102792.1(FORWARD)	FN313889.1	CAX69623.1	Schistosoma japonicum	K11275	GO:0005634;GO:0003677;GO:0006334;GO:0005694;GO:0000786	Histone H1B
>gi|257206503|emb|FN327156.1| Schistosoma japonicum isolate Anhui full length mRNA clone SJFCE5355|FSE001-P00029-E16, complete sequence	Endothelin converting enzyme		340.489	332.661	344.186	339.112	147.462	109.021	197.561	151.348	2.24061	PG014312(FORWARD)	FN327156.1	CAX82880.1	Schistosoma japonicum	K08635	GO:0004222;GO:0006508;GO:0008237	endothelin converting enzyme 2
>gi|257216451|emb|FN326707.1| Schistosoma japonicum isolate Anhui full length mRNA clone SJFCE4457|FSE_128_02_B01, complete sequence	Aspartate-ammonia ligase		3168.29	2545.66	2846.76	2853.57	1580.45	937.357	1306.84	1274.88	2.2383	Sja_S53111850(FORWARD)	FN326707	CAX82409.1	Schistosoma japonicum	K01914	GO:0004071;GO:0005737;GO:0006529;GO:0000166;GO:0004812;GO:0005524;GO:0006412;GO:0006418	"isolate Anhui full length mRNA clone SJFCE4457|FSE_128_02_B01, complete sequence"
>gi|226473967|emb|FN321704.1| Schistosoma japonicum isolate Anhui full length mRNA clone SJFCE3790.002|FSE_064_58_B08, complete sequence	Zinc finger, C2H2-type domain-containing protein		2472.66	3674.75	1992.39	2713.27	1485.2	1386.72	764.746	1212.22	2.23826	CNUS0000097354.1(FORWARD)	FN321704.1	CAX77430.1	Schistosoma japonicum	K10493	GO:0003677;GO:0005634;GO:0006350;GO:0006355;GO:0008270;GO:0005622	"Zinc finger, C2H2-type domain-containing protein"
>gi|226489920|emb|FN319383.1| Schistosoma japonicum isolate Anhui full length mRNA clone SJFCE3254.001|FSE001-P00007-O24, complete sequence	S-adenosylmethionine synthase isoform type-2		19032.7	18080.4	17665.9	18259.7	9510.38	8339.75	6635.05	8161.73	2.23723	Sja_S53118715(FORWARD)	FN319383	CAX75111.1	Schistosoma japonicum	K00789	GO:0004478;GO:0005524;GO:0006730	"isolate Anhui full length mRNA clone SJFCE3254.001|FSE001-P00007-O24, complete sequence"
>gi|60600913|gb|AY811025.1| Schistosoma japonicum SJCHGC05723 protein mRNA, partial cds	Serine/threonine-protein kinase Sgk1		3023.3	3251.4	2153.1	2809.27	1717.8	1243.21	807.379	1256.13	2.23644	PG004114(FORWARD)	AY811025.1	CAX73789.1	Schistosoma japonicum	NA	NA	Egg protein CP111
>gi|226481376|emb|FN317857.1| Schistosoma japonicum isolate Anhui full length mRNA clone SJFCE1981|FSE001-P00034-A17, complete sequence	hypothetical protein		12270.1	15801.6	12722.2	13598	6735.54	5743.26	5829.53	6102.78	2.22816	CNUS0000097774.1(FORWARD)	FN317857.1	CAX73586.1	Schistosoma japonicum	NA	NA	hypothetical protein
>gi|226490135|emb|FN313576.1| Schistosoma japonicum isolate Anhui full length mRNA clone SJFCA0005|FSA_047_21_E03, complete sequence	Alanyl-tRNA synthetase		783.92	806.445	736.951	775.772	364.881	373.081	310.922	349.628	2.21885	CNUS0000102504.1(FORWARD)	FN313576.1	CAX69310.1	Schistosoma japonicum	K01872	GO:0005524;GO:0006412;GO:0006419;GO:0005737;GO:0004813	alanyl-tRNA synthetase
>gi|60605363|gb|AY812450.1| Schistosoma japonicum clone SJCHGC02428 unknown	Solute carrier family 35 member B1		10460.8	9800.53	9574.2	9945.18	5761.59	3803.82	3907.06	4490.82	2.21456	CNUS0000103468.1(FORWARD)	AY812450.1	CAX73287.1	Schistosoma japonicum	K00849	GO:0005783;GO:0008643;GO:0005794;GO:0016021;GO:0005789;GO:0005351;GO:0000139	Solute carrier family 35 member B1
>gi|257205617|emb|FN326736.1| Schistosoma japonicum isolate Anhui full length mRNA clone SJFCE4533|FSE_180_55_G07, complete sequence	hypothetical protein		268.32	155.075	174.95	199.448	120.099	80.582	69.9154	90.1989	2.2112	Sja_S53118596(FORWARD)	FN326736	CAX82460.1	Schistosoma japonicum	NA	NA	"isolate Anhui full length mRNA clone SJFCE4533|FSE_180_55_G07, complete sequence"
>gi|257212891|emb|FN325560.1| Schistosoma japonicum isolate Anhui full length mRNA clone SJFCE3926.400|FSE001-P00016-M24, complete sequence	Egg protein CP422	Yes	7517.37	7062.26	6926.8	7168.81	3733.9	3390.73	2622.18	3248.94	2.20651	CNUS0000107028.1(FORWARD)	FN325560.1	CAX81284.1	Schistosoma japonicum	NA	GO:0005576	"Schistosoma japonicum isolate Anhui full length mRNA clone SJFCE3926.400|FSE001-P00016-M24, complete sequence"
>gi|226466771|emb|FN313787.1| Schistosoma japonicum isolate Anhui full length mRNA clone SJFCA0365|FSA001-P00014-I14, complete sequence	Glutathione gamma-glutamylcysteinyltransferase 3		1787.78	1843.54	1510.46	1713.93	1131.39	653.653	567.083	784.043	2.18601	CNUS0000107544.1(FORWARD)	FN313787.1	ABA40347.1	Schistosoma japonicum	K05941	GO:0008415;GO:0046870;GO:0005507;GO:0008270;GO:0016756	SJCHGC03817 protein
>gi|56758553|gb|AY815685.1| Schistosoma japonicum SJCHGC01003 protein mRNA, complete cds	protein BCCIP homolog		6727.99	6619.69	6090.49	6479.39	3670.66	2761.14	2464.64	2965.48	2.18494	Sja_S23872730(FORWARD)	AY815685	AAW27417.1	Schistosoma japonicum	NA	GO:0005634;GO:0005737;GO:0015031	"SJCHGC01003 protein mRNA, complete cds"
>gi|60596905|gb|AY809113.1| Schistosoma japonicum SJCHGC08160 protein mRNA, partial cds	E3 SUMO-protein ligase RanBP2		1823.77	1564.73	1653.59	1680.7	775.199	767.151	766.905	769.752	2.18343	CNUS0000103538.1(FORWARD)	AY809113.1	AAX25002.2	Schistosoma japonicum	K12172	NA	ran-binding protein
>gi|60596548|gb|AY808935.1| Schistosoma japonicum SJCHGC03277 protein mRNA, partial cds	hypothetical protein		1091.23	1318.65	1415.69	1275.19	538.513	702.503	511.652	584.223	2.18271	PG001157(FORWARD)	AY808935.1	AAX24824.2	Schistosoma japonicum	NA	GO:0005634;GO:0042254	hypothetical protein
>gi|226467655|emb|FN313971.1| Schistosoma japonicum isolate Anhui full length mRNA clone SJFCA2044.001|FSA001-P00014-C16, complete sequence	serine/threonine-protein kinase Chk2		2056.74	2614.12	1702.67	2124.51	933.179	999.338	987.565	973.361	2.18266	Sja_S53128719(FORWARD)	FN313971	CAX69704.1	Schistosoma japonicum	K06641	GO:0005524;GO:0004672;GO:0006468;GO:0005737	"isolate Anhui full length mRNA clone SJFCA2044.001|FSA001-P00014-C16, complete sequence"
>gi|226488934|emb|FN319089.1| Schistosoma japonicum isolate Anhui full length mRNA clone SJFCE3107.004|FSE001-P00032-F24, complete sequence	DnaJ subfamily C member 25		10263.2	12667	9962.45	10964.2	4731.96	5311.89	5031.17	5025.01	2.18193	PG012070(FORWARD)	FN319089.1	CAX74817.1	Schistosoma japonicum	K03686	GO:0031072;GO:0006457;GO:0051082	DnaJ homolog dnj-2 precursor (DnaJ domain protein 2)
>gi|226473969|emb|FN321705.1| Schistosoma japonicum isolate Anhui full length mRNA clone SJFCE3790.007|FSE_173_54_F07, complete sequence	Cyclic AMP-dependent transcription factor ATF-6 beta		554.846	635.329	648.526	612.9	287.104	274.946	282.293	281.447	2.17767	Sja_S53125562(FORWARD)	FN321705	CAX77431.1	Schistosoma japonicum	K09054	GO:0005783;GO:0005634;GO:0006986;GO:0006355;GO:0005622;GO:0046983;GO:0006350;GO:0043565;GO:0016021;GO:0005789;GO:0003700;GO:0005783;GO:0005634;GO:0006986;GO:0006355;GO:0046983;GO:0006350;GO:0043565;GO:0016021;GO:0005789;GO:0003700	"isolate Anhui full length mRNA clone SJFCE3790.007|FSE_173_54_F07, complete sequence"
>gi|60601495|gb|AY811316.1| Schistosoma japonicum SJCHGC04155 protein mRNA, partial cds	Zinc finger protein ubi-d4		908.968	917.355	654.411	826.911	469.517	361.587	308.947	380.017	2.17598	CNUS0000097741.1(FORWARD)	AY811316.1	AAX27205.2	Schistosoma japonicum	K13196	GO:0005634;GO:0003677;GO:0006355;GO:0005622;GO:0005737;GO:0005515;GO:0006350;GO:0008270;GO:0016568	requim req/dpf2
>gi|226479981|emb|FN317556.1| Schistosoma japonicum isolate Anhui full length mRNA clone SJFCE1437|FSE001-P00008-O01, complete sequence	Solute carrier family 35 member B1		8468.81	8059.01	7250.28	7926.03	4948.22	3138.6	2843.12	3643.32	2.1755	Sja_S53122556(FORWARD)	FN317556	CAX73287.1	Schistosoma japonicum	K02087	GO:0005783;GO:0008643;GO:0005794;GO:0016021;GO:0005789;GO:0005351;GO:0000139	"isolate Anhui full length mRNA clone SJFCE1437|FSE001-P00008-O01, complete sequence"
>gi|56758197|gb|AY815507.1| Schistosoma japonicum SJCHGC04808 protein mRNA, complete cds	acyl coenzyme A binding domain containing protein		10033.5	11377.6	10986.3	10799.1	5350.54	4404.96	5158.61	4971.37	2.17227	Sja_S23872908(FORWARD)	AY815507	AAW27239.1	Schistosoma japonicum	K08272	GO:0005515;GO:0000062;GO:0005488	"SJCHGC04808 protein mRNA, complete cds"
>gi|226483486|emb|FN318315.1| Schistosoma japonicum isolate Anhui full length mRNA clone SJFCE2459.001|FSE001-P00034-H06, complete sequence	Outer dense fiber protein 3-B		15098.5	13195.6	15005.4	14433.2	7686.5	5133.19	7137.47	6652.39	2.16963	Sja_S53121003(FORWARD)	FN318315	CAX74044.1	Schistosoma japonicum	NA	GO:0005737	"isolate Anhui full length mRNA clone SJFCE2459.001|FSE001-P00034-H06, complete sequence"
>gi|56758731|gb|AY815774.1| Schistosoma japonicum SJCHGC06576 protein mRNA, complete cds	hypothetical protein		21460.4	20622	21726.9	21269.8	11489.8	8082.44	9856.11	9809.44	2.1683	CNUS0000098080.1(FORWARD)	AY815774.1	CAX70493.1	Schistosoma japonicum	NA	NA	hypothetical protein
>gi|56756017|gb|AY814455.1| Schistosoma japonicum SJCHGC02435 protein mRNA, complete cds	folate receptor beta		14020.3	13970	12685.8	13558.7	7332.81	5863.16	5620.18	6272.05	2.16177	PG005368(FORWARD)	AY814455.1	AAW26187.1	Schistosoma japonicum	K13649	NA	SJCHGC02435 protein
>gi|56753202|gb|AY813079.1| Schistosoma japonicum SJCHGC07563 protein mRNA, complete cds	actin-binding LIM protein 1		992.564	718.883	1181.58	964.342	500.045	364.506	475.769	446.774	2.15846	CNUS0000096872.1(FORWARD)	AY813079.1	AAW24811.1	Schistosoma japonicum	K07520	GO:0005634;GO:0006355;GO:0007275;GO:0043565;GO:0008270;GO:0005737;GO:0003700	hypothetical protein
>gi|56753811|gb|AY813371.1| Schistosoma japonicum SJCHGC06900 protein mRNA, complete cds	phosphoenolpyruvate carboxykinase		9577.29	8827.41	10102.4	9502.37	4463.53	3920.25	4842.89	4408.89	2.15528	Sja_S23875043(FORWARD)	AY813371	AAW25103.1	Schistosoma japonicum	K01596	GO:0005524;GO:0006094;GO:0005737;GO:0004611	"SJCHGC06900 protein mRNA, complete cds"
>gi|226467617|emb|FN313951.1| Schistosoma japonicum isolate Anhui full length mRNA clone SJFCA0614|FSA001-P00033-M17, complete sequence	serine palmitoyltransferase		2585.44	2093.89	2605.93	2428.42	1509.07	822.214	1051.6	1127.63	2.15356	CNUS0000098162.1(FORWARD)	FN313951.1	CAX69685.1	Schistosoma japonicum	K00654	GO:0005759;GO:0016769;GO:0003870;GO:0005739;GO:0030170;GO:0006783	serine palmitoyltransferase
>gi|189503103|gb|EZ000153.1| TSA: Schistosoma japonicum SJCHGC06803 unknown mRNA, mRNA sequence	hypothetical protein		13580.9	15071.6	19363.1	16005.2	7277.17	7346.36	7680.23	7434.59	2.1528	Sja_S45451821(FORWARD)	EZ000153	ACE06933.1	Schistosoma japonicum	K10955	GO:0016020	SJCHGC06803 unknown mRNA
>gi|226481452|emb|FN317895.1| Schistosoma japonicum isolate Anhui full length mRNA clone SJFCE2038.001|FSE001-P00005-C10, complete sequence	Serine hydroxymethyltransferase		1208.5	1056.93	1110.14	1125.19	690.37	367.921	510.2	522.83	2.15211	PG012275(FORWARD)	FN317895.1	CAX73624.1	Schistosoma japonicum	K00600	GO:0004372;GO:0006544;GO:0006563;GO:0030170	serine hydroxymethyltransferase 1
>gi|226478753|emb|FN317141.1| Schistosoma japonicum isolate Anhui full length mRNA clone SJFCE0649|FSE_037_80_H10, complete sequence	putative ATP-dependent RNA helicase DDX31		1258.47	1259.09	1236.41	1251.32	570.237	597.524	577.919	581.893	2.15043	Sja_S53123170(FORWARD)	FN317141	CAX72872.1	Schistosoma japonicum	K01529	GO:0005634;GO:0003723;GO:0005524;GO:0004386;GO:0005737;GO:0006364;GO:0008026;GO:0042254	"isolate Anhui full length mRNA clone SJFCE0649|FSE_037_80_H10, complete sequence"
>gi|226485734|emb|FN319560.1| Schistosoma japonicum isolate Anhui full length mRNA clone SJFCE3329.002|FSE001-P00005-D15, complete sequence	eukaryotic translation initiation factor 4E binding protein 1		22954.5	23731.4	21052.9	22579.6	12648.2	9271.6	9585.5	10501.8	2.15007	CNUS0000097578.1(FORWARD)	FN319560.1	AAW24485.1	Schistosoma japonicum	K07205	GO:0008190;GO:0045947	SJCHGC06694 protein
>gi|226482591|emb|FN318166.1| Schistosoma japonicum isolate Anhui full length mRNA clone SJFCE2325.002|FSE001-P00011-M13, complete sequence	Mitochondrial import inner membrane translocase subunit tim9		4500.05	7269.37	5329.56	5699.66	2436.17	2892.36	2626.21	2651.58	2.14953	CNUS0000101232.1(FORWARD)	FN318166.1	CAX73894.1	Schistosoma japonicum	K10836	GO:0006626;GO:0042719;GO:0045039	hypothetical protein
>gi|60597375|gb|AY809348.1| Schistosoma japonicum SJCHGC08962 protein mRNA, partial cds	hypothetical protein		5566.38	4296.1	6715.16	5525.88	3563.57	1510.17	2641.08	2571.61	2.1488	Sja_S24186248(FORWARD)	AY809348	AAX25237.2	Schistosoma japonicum	NA	NA	"SJCHGC08962 protein mRNA, partial cds"
>gi|226466521|emb|FN313662.1| Schistosoma japonicum isolate Anhui full length mRNA clone SJFCA0150|FSA_110_17_A03, complete sequence	Heat shock protein DnaJ		5601.65	4783.84	3870.09	4751.86	3224.95	1877.41	1546.51	2216.29	2.14406	Sja_S53129228(FORWARD)	FN313662	CAX69396.1	Schistosoma japonicum	K09504	GO:0031072;GO:0006457;GO:0051082	"isolate Anhui full length mRNA clone SJFCA0150|FSA_110_17_A03, complete sequence"
>gi|226479865|emb|FN317498.1| Schistosoma japonicum isolate Anhui full length mRNA clone SJFCE1333|FSE001-P00004-E17, complete sequence	Putative metal tolerance protein C3		707.692	958.705	740.147	802.182	344.627	426.481	351.531	374.213	2.14365	Sja_S53122614(FORWARD)	FN317498	CAX73229.1	Schistosoma japonicum	K09872	GO:0016021;GO:0008270;GO:0005886;GO:0006829;GO:0008324	"isolate Anhui full length mRNA clone SJFCE1333|FSE001-P00004-E17, complete sequence"
>gi|56756774|gb|AY814827.1| Schistosoma japonicum SJCHGC04643 protein mRNA, complete cds	Crossover junction endonuclease MUS81		958.47	719.082	1012.25	896.602	440.679	407.892	407.676	418.749	2.14114	CNUS0000103827.1(FORWARD)	AY814827.1	AAW26559.1	Schistosoma japonicum	K08991	GO:0000287;GO:0005634;GO:0003677;GO:0006281;GO:0005515;GO:0007126;GO:0004519;GO:0006974;GO:0006310	hypothetical protein
>gi|226482347|emb|FN318044.1| Schistosoma japonicum isolate Anhui full length mRNA clone SJFCE2184.001|FSE001-P00002-C19, complete sequence	hypothetical protein		11536.1	12604	12636	12258.7	6023.05	5665.39	5508.7	5732.38	2.1385	Sja_S53121473(FORWARD)	FN318044	CAX73773.1	Schistosoma japonicum	NA	NA	"isolate Anhui full length mRNA clone SJFCE2184.001|FSE001-P00002-C19, complete sequence"
>gi|226484761|emb|FN318561.1| Schistosoma japonicum isolate Anhui full length mRNA clone SJFCE2744.003|FSE001-P00033-E05, complete sequence	DM9 domain containing protein		10190.3	10265.9	11004.8	10487	5122.24	4388	5248.78	4919.67	2.13164	CNUS0000095418.1(FORWARD)	FN318561.1	CAX69983.1	Schistosoma japonicum	NA	GO:0016787;GO:0005576;GO:0009405;GO:0016787;GO:0005576;GO:0009405	DM9 domain-containing protein
>gi|226478917|emb|FN317223.1| Schistosoma japonicum isolate Anhui full length mRNA clone SJFCE0815|FSE_087_10_B02, complete sequence	Protein FAM73A		3385.19	3161.41	2903.78	3150.13	1677.83	1465.69	1314.66	1486.06	2.11978	CNUS0000096587.1(FORWARD)	FN317223.1	CAX72954.1	Schistosoma japonicum	NA	GO:0016020;GO:0016021	Protein FAM73A
>gi|60599952|gb|AY810631.1| Schistosoma japonicum SJCHGC07050 protein mRNA, partial cds	vigilin		4108.85	2193.72	4263.37	3521.98	1436.03	1439.61	2117.71	1664.45	2.116	CNUS0000105169.1(FORWARD)	AY810631.1	AAX26520.2	Schistosoma japonicum	K13210	GO:0005634;GO:0003723;GO:0005737	high-density lipoprotein receptor (hdl)
>gi|226490275|emb|FN313646.1| Schistosoma japonicum isolate Anhui full length mRNA clone SJFCA0119|FSA_095_21_E03, complete sequence	Adenosine kinase A		19507.3	19750	20230.8	19829.4	9904.96	9440.97	8770.66	9372.2	2.11576	Sja_S53118617(FORWARD)	FN313646	CAX69380.1	Schistosoma japonicum	K00856	GO:0009058;GO:0019200;GO:0005975;GO:0016779;GO:0016773	"isolate Anhui full length mRNA clone SJFCA0119|FSA_095_21_E03, complete sequence"
>gi|56757489|gb|AY815180.1| Schistosoma japonicum SJCHGC05494 protein mRNA, complete cds	Histone-lysine N-methyltransferase SUV39H2		1319.49	1969.22	1465.76	1584.83	847.087	721.199	688.398	752.228	2.10684	PG010768(FORWARD)	AY815180.1	AAW26912.1	Schistosoma japonicum	K11419	GO:0005634;GO:0016568;GO:0018024;GO:0000785;GO:0003682;GO:0006333;GO:0008270;GO:0005515	histone-lysine n-methyltransferase suv9
>gi|60602301|gb|AY811719.1| Schistosoma japonicum SJCHGC04539 protein mRNA, partial cds	Phosphatidate phosphatase LPIN3		4779.59	3264.71	3753.56	3932.62	2192.4	1455.58	1955.97	1867.98	2.10528	CNUS0000097348.1(FORWARD)	AY811719.1	AAX27608.2	Schistosoma japonicum	K12796	GO:0005515;GO:0008195;GO:0005515;GO:0008195;GO:0005737	lipin
>gi|226478761|emb|FN317145.1| Schistosoma japonicum isolate Anhui full length mRNA clone SJFCE0656|FSE_039_50_B07, complete sequence	origin recognition complex, subunit 2		4293.45	4990.84	4563.17	4615.82	2354.4	2149.62	2089.24	2197.75	2.10025	PG001447(FORWARD)	FN317145.1	CAX72876.1	Schistosoma japonicum	K02604	GO:0000808;GO:0005634;GO:0006260	"origin recognition complex, subunit 2"
>gi|226485580|emb|FN319482.1| Schistosoma japonicum isolate Anhui full length mRNA clone SJFCE3303.003|FSE001-P00025-P05, complete sequence	Protein FAM136A		12652.2	13570.5	12361.5	12861.4	6104.53	5822.98	6519.17	6148.89	2.09166	CNUS0000095945.1(FORWARD)	FN319482.1	CAX75208.1	Schistosoma japonicum	K01530	GO:0005739;GO:0005739	Conserved hypothetical protein
>gi|60596029|gb|AY808676.1| Schistosoma japonicum SJCHGC08921 protein mRNA, partial cds	putative blooms syndrome DNA helicase	Yes	2891.32	1524.13	2495.63	2303.69	1339.04	1017.93	951.492	1102.82	2.08892	PG013853(FORWARD)	AY808676.1	AAX24565.2	Schistosoma japonicum	K10901	GO:0000166;GO:0003824;GO:0044237;GO:0003676;GO:0005622	SJCHGC08921 protein
>gi|226478875|emb|FN317202.1| Schistosoma japonicum isolate Anhui full length mRNA clone SJFCE0766|FSE_072_03_C01, complete sequence	Immediate early response 3-interacting protein		5473.89	7897.13	6864.16	6745.06	3517.47	3064.71	3110.32	3230.84	2.08771	CNUS0000099994.1(FORWARD)	FN317202.1	AAX30523.1	Schistosoma japonicum	NA	NA	SJCHGC04432 protein
>gi|226487559|emb|FN318922.1| Schistosoma japonicum isolate Anhui full length mRNA clone SJFCE3000.003|FSE001-P00020-B21, complete sequence	Thioredoxin, mitochondrial	Yes	7472.23	9424.65	9040.31	8645.73	3899.04	4098.34	4444.53	4147.3	2.08466	Sja_S53119572(FORWARD)	FN318922	CAX74650.1	Schistosoma japonicum	K03671	GO:0045454;GO:0006662;GO:0009055;GO:0015035	"isolate Anhui full length mRNA clone SJFCE3000.003|FSE001-P00020-B21, complete sequence"
>gi|226478905|emb|FN317217.1| Schistosoma japonicum isolate Anhui full length mRNA clone SJFCE0803|FSE_082_08_H01, complete sequence	tRNA isopentenyltransferase 1		1541.17	2357.14	1243.79	1714.03	1000.5	810.796	657.004	822.768	2.08325	Sja_S53123094(FORWARD)	FN317217	CAX72948.1	Schistosoma japonicum	K00791	GO:0005524;GO:0008033	"isolate Anhui full length mRNA clone SJFCE0803|FSE_082_08_H01, complete sequence"
>gi|226480091|emb|FN317612.1| Schistosoma japonicum isolate Anhui full length mRNA clone SJFCE1545|FSE001-P00013-O20, complete sequence	Cleavage and polyadenylation specificity factor subunit 4		4158.1	4752.01	3723.61	4211.24	2923.44	1560.26	1603.83	2029.18	2.07534	PG006604(FORWARD)	FN317612.1	CAX73342.1	Schistosoma japonicum	K12845	GO:0003676;GO:0008270	Cleavage and polyadenylation specificity factor subunit 4
>gi|226467541|emb|FN313913.1| Schistosoma japonicum isolate Anhui full length mRNA clone SJFCA0562|FSA001-P00030-L08, complete sequence	Transcriptional adapter 2-beta		1672.85	1648.65	1131.69	1484.4	1077.83	503.608	566.018	715.819	2.0737	CNUS0000104047.1(FORWARD)	FN313913.1	CAX69647.1	Schistosoma japonicum	K11314	GO:0005634;GO:0003677;GO:0006350;GO:0006355;GO:0008270	Transcriptional adapter 2B
>gi|56756600|gb|AY814741.1| Schistosoma japonicum SJCHGC04525 protein mRNA, complete cds	Deoxyribonuclease-1-like 2		5196.37	6992.95	5158.61	5782.64	2397.38	2309.81	3662.08	2789.76	2.07281	PG013668(FORWARD)	AY814741.1	AAW26473.1	Schistosoma japonicum	K11995	GO:0004536;GO:0006308	SJCHGC04525 protein
>gi|226488852|emb|FN319048.1| Schistosoma japonicum isolate Anhui full length mRNA clone SJFCE3082.002|FSE001-P00015-F08, complete sequence	U1 small nuclear ribonucleoprotein A		4146.31	6232.4	3851.88	4743.53	2337.9	2197.46	2331.86	2289.07	2.07225	CNUS0000105930.1(FORWARD)	FN319048.1	CAX70243.1	Schistosoma japonicum	K11091	NA	U1 small nuclear ribonucleoprotein A
>gi|257215871|emb|FN330871.1| Schistosoma japonicum isolate Anhui partial mRNA clone SJFCE1966|FSE001-P00033-F07	Arginine methyltransferase 4		2361.32	1781.87	2184.82	2109.34	1053.66	868.923	1132.73	1018.44	2.07114	PG008202(FORWARD)	FN330871.1	CAX83088.1	Schistosoma japonicum	K05931	GO:0005737;GO:0006479;GO:0008276	protein arginine n-methyltransferase
>gi|257205711|emb|FN326783.1| Schistosoma japonicum isolate Anhui full length mRNA clone SJFCE4655|FSE001-P00002-M06, complete sequence	Egg protein CP422	Yes	5184.62	6554.83	4655.42	5464.95	2707.81	2934.65	2287.22	2643.23	2.06753	Sja_S53118549(FORWARD)	FN326783	CAX82507.1	Schistosoma japonicum	NA	NA	"isolate Anhui full length mRNA clone SJFCE4655|FSE001-P00002-M06, complete sequence"
>gi|56756145|gb|AY814519.1| Schistosoma japonicum SJCHGC06778 protein mRNA, complete cds	Programmed cell death protein 4		240.643	243.472	318.277	267.464	157.742	118.749	111.903	129.464	2.06593	PG002334(FORWARD)	AY814519.1	AAW26251.1	Schistosoma japonicum	NA	NA	"Schistosoma japonicum SJCHGC06778 protein mRNA, complete cds"
>gi|60601975|gb|AY811556.1| Schistosoma japonicum SJCHGC03115 protein mRNA, partial cds	Zinc phosphodiesterase ELAC protein 2		8012.46	4518.75	7151.43	6560.88	4248.4	2677.6	2612.74	3179.58	2.06344	PG003312(FORWARD)	AY811556.1	AAX27445.2	Schistosoma japonicum	K00784	GO:0016787	zinc phosphodiesterase
>gi|60601003|gb|AY811070.1| Schistosoma japonicum SJCHGC05611 protein mRNA, partial cds	putative goliath E3 ubiquitin ligase	Yes	483.227	801.669	455.713	580.203	280.755	323.439	239.891	281.362	2.06213	PG001372(FORWARD)	AY811070.1	AAX26959.2	Schistosoma japonicum	NA	GO:0016020;GO:0005515;GO:0016021;GO:0008270;GO:0006512	SJCHGC05611 protein
>gi|226486761|emb|FN318730.1| Schistosoma japonicum isolate Anhui full length mRNA clone SJFCE2870.001|FSE001-P00026-K05, complete sequence	Zinc transporter	Yes	13033.8	11890.4	11891.4	12271.9	7221.57	5744.79	4926.05	5964.14	2.05761	CNUS0000098863.1(FORWARD)	FN318730.1	CAX74458.1	Schistosoma japonicum	K07238	GO:0016020;GO:0046873;GO:0016021;GO:0008270;GO:0006829	"RT1 class I, locus Ke4"
>gi|257216391|emb|FN326677.1| Schistosoma japonicum isolate Anhui full length mRNA clone SJFCE4365|FSE_075_48_H06, complete sequence	actin-related protein 5	Yes	289.641	229.696	348.228	289.188	210.574	119.06	95.8905	141.842	2.03881	Sja_S53111880(FORWARD)	FN326677	CAX82401.1	Schistosoma japonicum	K11672	GO:0005856;GO:0005515;GO:0005524;GO:0005198;GO:0005737	"isolate Anhui full length mRNA clone SJFCE4365|FSE_075_48_H06, complete sequence"
>gi|56754376|gb|AY813644.1| Schistosoma japonicum SJCHGC04562 protein mRNA, complete cds	Sjoegren syndrome nuclear autoantigen		11955	14949.5	14356.1	13753.6	6585.31	6793.79	6869.07	6749.39	2.03775	CNUS0000100162.1(FORWARD)	AY813644.1	AAW25376.1	Schistosoma japonicum	NA	NA	SJCHGC04562 protein
>gi|60599226|gb|AY810273.1| Schistosoma japonicum SJCHGC08856 protein mRNA, partial cds	regulator of chromosome condensation		1628.72	2152.35	1372.3	1717.79	1007.68	675.728	855.4	846.269	2.02984	PG002228(FORWARD)	AY810273.1	AAX26162.2	Schistosoma japonicum	K11493	NA	regulator of chromosome condensation
>gi|60689149|gb|AY915218.1| Schistosoma japonicum SJCHGC03637 protein mRNA, complete cds	NTF2-related export protein 2		9958.36	12523.5	9098.74	10526.9	6534.13	4849.57	4199.17	5194.29	2.02663	PG000887(FORWARD)	AY915218.1	AAX30439.1	Schistosoma japonicum	K14285	GO:0005622;GO:0006810	hypothetical protein
>gi|56758857|gb|AY815837.1| Schistosoma japonicum SJCHGC03345 protein mRNA, complete cds	Nanos 1		4523.39	5225.93	5550.91	5100.08	2530.8	1940.21	3086.43	2519.15	2.02452	CNUS0000107461.1(FORWARD)	AY815837.1	AAW27569.1	Schistosoma japonicum	NA	GO:0003723;GO:0030154;GO:0007275;GO:0008270;GO:0006417;GO:0007283	SJCHGC03345 protein
>gi|60694004|gb|AY915491.1| Schistosoma japonicum SJCHGC07106 protein mRNA, partial cds	Zinc finger HIT domain-containing protein 3		898.989	1546.75	1432.97	1292.9	730.019	608.214	582.992	640.408	2.01887	CNUS0000099829.1(FORWARD)	AY915491.1	AAX30712.2	Schistosoma japonicum	NA	NA	SJCHGC07106 protein
>gi|56757933|gb|AY815375.1| Schistosoma japonicum SJCHGC09414 protein mRNA, complete cds	importin subunit alpha 2		11066.1	12558.6	10919.6	11514.8	6102.58	5655.04	5415.55	5724.39	2.01153	Sja_S23873039(FORWARD)	AY815375	AAW27107.1	Schistosoma japonicum	K03260	GO:0005643;GO:0005634;GO:0005515;GO:0008565;GO:0006606;GO:0005737	"SJCHGC09414 protein mRNA, complete cds"
>gi|56755130|gb|AY814013.1| Schistosoma japonicum SJCHGC09321 protein mRNA, complete cds	pcdc2 (programmed cell death protein 2)-related		5056.7	6409.62	5773.44	5746.59	2874.58	2968.37	2727.95	2856.97	2.01143	Sja_S23874401(FORWARD)	AY814013	AAW25745.1	Schistosoma japonicum	NA	GO:0005737	"SJCHGC09321 protein mRNA, complete cds"
>gi|60613052|gb|AY812708.1| Schistosoma japonicum SJCHGC08464 protein mRNA, partial cds	sodium/dicarboxylate cotransporter-related		1477.32	2116.27	2535.06	2042.88	972.975	841.559	1238.25	1017.6	2.00756	CNUS0000105532.1(FORWARD)	AY812708.1	AAX28597.2	Schistosoma japonicum	NA	GO:0005215;GO:0006814;GO:0016020;GO:0055085	SJCHGC08464 protein
>gi|226481606|emb|FN317972.1| Schistosoma japonicum isolate Anhui full length mRNA clone SJFCE2112.001|FSE_224_49_A07, complete sequence	putative raw CG12437-PB, isoform B isoform 1		1901.46	1667.89	1994.02	1854.46	1012.08	903.539	858.809	924.81	2.00523	Sja_S53121744(FORWARD)	FN317972	CAX73701.1	Schistosoma japonicum	NA	NA	"isolate Anhui full length mRNA clone SJFCE2112.001|FSE_224_49_A07, complete sequence"
>gi|56758509|gb|AY815663.1| Schistosoma japonicum SJCHGC09054 protein mRNA, complete cds	hypothetical protein		8417.09	7475.03	7361.69	7751.27	4547.97	3155.18	3944.45	3882.54	1.99645	Sja_S23872752(FORWARD)	AY815663	AAW27395.1	Schistosoma japonicum	NA	GO:0005488	"SJCHGC09054 protein mRNA, complete cds"
* Compared with results of relevant studies [10, 13, 21, 65]
