# Supplementary material for: Comprehensive Transcriptome Analysis of Sex-Biased Expressed Genes Reveals Discrete Biological and Physiological Features of Male and Female Schistosoma japonicum
Source: PLoS Negl Trop Dis. 2016 Apr 29;10(4):e0004684. doi: 10.1371/journal.pntd.0004684 (PMC4851400; doi:10.1371/journal.pntd.0004684)
Supplement: S5 Table — (XLSX) [file pntd.0004684.s008.xlsx]

## Sheet: Sheet1
Table S5. Detailed information for adult male-biased expressed genes (EST data, forward probe).
ESTs	Annotation	10898B_F1	10898C_F2	10898C_F3	Mean F	10898B_M1	10898C_M2	10898C_M3	Mean M	M:F	Probe Set ID	NCBI_Nucleotide	NCBI_Protein	Species	KO	GO	Description
>gi|56059522|gb|CV750979.1|CV750979 SJL33-003_F12_SJL33-003F12-T7_095.ab1 SJL Schistosoma japonicum cDNA, mRNA sequence	unknown	26.0532	16.5577	17.6048	20.0719	1039.44	1010.18	1311.56	1120.39	55.8189	Sja_S23419459(FORWARD)	CV750979	NA	Schistosoma japonicum	NA	NA	"cDNA, mRNA sequence"
>gi28321966|gb|BU714619.1|BU714619 SJMBOB08 SJM Schistosoma japonicum cDNA similar to pir|T23175 hypothetical protein K01C8.3 - Caenorhabditis elegans, mRNA sequence	Aromatic-L-amino-acid decarboxylase	8.8664	20.5895	9.6048	13.0202	326.639	322.139	403.817	350.865	26.9477	Sja_S23369990(FORWARD)	BU714619	AAX28446.2	Schistosoma japonicum	K01593	GO:0019752;GO:0042423;GO:0005515;GO:0004058;GO:0030170;GO:0006519	"cDNA similar to pir|T23175 hypothetical protein K01C8.3 - Caenorhabditis elegans, mRNA sequence"
>gi|58563575|gb|CX863154.1|CX863154 RET7SJ_17E01.T7 SJE Schistosoma japonicum cDNA, mRNA sequence	hypothetical protein	64.8851	103.383	71.2648	79.8442	1483.69	983.513	2101.62	1522.94	19.0739	Sja_S23393259(FORWARD)	CX863154	CAX75915.1	Schistosoma japonicum	NA	NA	"cDNA, mRNA sequence"
>gi|56061656|gb|CV753113.1|CV753113 SJL8-004_E01_SJL8-004E01-T3_003.ab1 SJL Schistosoma japonicum cDNA, mRNA sequence	unknown	15.3772	17.9433	14.2544	15.8583	284.314	288.544	143.262	238.707	15.0525	Sja_S23428275(FORWARD)	CV753113	NA	Schistosoma japonicum	NA	NA	"cDNA, mRNA sequence"
>gi|56065922|gb|CV757379.1|CV757379 sjl8-004_A07_sjl8-004A07-T7_052.ab1 SJL Schistosoma japonicum cDNA, mRNA sequence	unknown	52.2467	10.3434	29.9759	30.8553	413.068	399.721	419.94	410.91	13.3173	Sja_S23421473(FORWARD)	CV757379	NA	Schistosoma japonicum	NA	NA	"cDNA, mRNA sequence"
>gi28339989|gb|BU772673.1|BU772673 SJEFCF02 SJE Schistosoma japonicum cDNA, mRNA sequence	unknown	78.9952	194.562	17.2869	96.948	1846.57	957.443	1041.3	1281.77	13.2212	Sja_S23386701(FORWARD)	BU772673	CCD81675.1	Schistosoma japonicum	NA	NA	"cDNA, mRNA sequence"
>gi|56053684|gb|CV745141.1|CV745141 SJAL_056_58.T7 SJL Schistosoma japonicum cDNA, mRNA sequence	hypothetical protein	9.7856	11.0491	8.9186	9.91777	77.2451	212.045	101.233	130.174	13.1254	Sja_S23412670(FORWARD)	CV745141	CAX73246.1	Schistosoma japonicum	NA	NA	"cDNA, mRNA sequence"
>gi|56061600|gb|CV753057.1|CV753057 SJL8-003_G08_SJL8-003G08-T3_068.ab1 SJL Schistosoma japonicum cDNA, mRNA sequence	22.6 kDa tegumental membrane-associated antigen	66.7632	25.0568	31.2483	41.0228	409.18	740.451	450.892	533.508	13.0052	Sja_S23418592(FORWARD)	CV753057	CAX71461.1	Schistosoma japonicum	NA	NA	"cDNA, mRNA sequence"
>gi28328603|gb|BU721256.1|BU721256 SJM2BVD02 SJM Schistosoma japonicum cDNA, mRNA sequence	hypothetical protein	402.723	725.851	370.167	499.581	4715.42	3682.44	4746.5	4381.45	8.77026	Sja_S23368220(FORWARD)	BU721256	CAX69625.1	Schistosoma japonicum	NA	GO:0005874;GO:0030286;GO:0003777;GO:0007017;GO:0005737	"cDNA, mRNA sequence"
>gi28326266|gb|BU718919.1|BU718919 SJM2COG04 SJM Schistosoma japonicum cDNA, mRNA sequence	unknown	278.066	294.428	169.862	247.452	2074.55	2797.14	1421.5	2097.73	8.47733	Sja_S23367390(FORWARD)	BU718919	CAX70758.1	Schistosoma japonicum	NA	NA	"cDNA, mRNA sequence"
>gi|60233007|gb|CV673128.1|CV673128 RET7SJ_11B11.T7 Schistosoma japonicum reverse cDNA Schistosoma japonicum cDNA, mRNA sequence	unknown	37.7603	58.3996	100.605	65.5882	539.605	477.586	589.235	535.475	8.1642	Sja_S23847400(FORWARD)	CV673128		Schistosoma japonicum	NA	NA	"reverse cDNA Schistosoma japonicum cDNA, mRNA sequence"
>gi56049519|gb|CV740976.1|CV740976 SJAL_030_38.T7 SJL Schistosoma japonicum cDNA, mRNA sequence	Semaphorin-5B	623.845	131.264	611.843	455.651	3071.79	3961.87	4036.73	3690.13	8.0986	Sja_S23410212(FORWARD)	CV740976	AAX25250.2	Schistosoma japonicum	NA	GO:0016020;GO:0007399;GO:0030154;GO:0007275;GO:0004872;GO:0016021	"cDNA, mRNA sequence"
>gi|56051282|gb|CV742739.1|CV742739 SJAL_041_43.T7 SJL Schistosoma japonicum cDNA, mRNA sequence	LIM and senescent cell antigen-like-containing domain protein 1	684.445	1346.12	931.967	987.512	5080.77	9121.07	8785.87	7662.57	7.75947	Sja_S23411147(FORWARD)	CV742739	AAX26687.2	Schistosoma japonicum	K05760	GO:0008270	"cDNA, mRNA sequence"
>gi56046902|gb|CV738359.1|CV738359 SJAL_014_04.T3 SJL Schistosoma japonicum cDNA, mRNA sequence	hypothetical protein	22.3645	8.7802	25.9672	19.0373	130.31	107.862	152.87	130.347	6.84694	Sja_S23408813(FORWARD)	CV738359	AAX24461.2	Schistosoma japonicum	NA	NA	"cDNA, mRNA sequence"
>gi28337708|gb|BU770392.1|BU770392 SJECVE05 SJE Schistosoma japonicum cDNA, mRNA sequence	hypothetical protein	138.703	522.49	155.859	272.351	1681.27	1951.81	1941.48	1858.19	6.82278	Sja_S23385089(FORWARD)	BU770392	AAW27039.1	Schistosoma japonicum	NA	NA	"cDNA, mRNA sequence"
>gi|60233201|gb|CV673225.1|CV673225 RET7SJ_12E03.T7 Schistosoma japonicum reverse cDNA Schistosoma japonicum cDNA, mRNA sequence	unknown	31.3156	12.644	26.9452	23.6349	138.652	140.268	184.986	154.635	6.54266	Sja_S23847627(FORWARD)	CV673225	NA	Schistosoma japonicum	NA	GO:0016702;GO:0005634;GO:0003677;GO:0006355;GO:0005506;GO:0005622;GO:0005515;GO:0006350;GO:0008270;GO:0016568	"reverse cDNA Schistosoma japonicum cDNA, mRNA sequence"
>gi28328353|gb|BU721006.1|BU721006 SJM2BIF11 SJM Schistosoma japonicum cDNA, mRNA sequence	putative wnt inhibitor frzb2	453.281	419.611	393.721	422.204	2233.74	2931.12	2958.54	2707.8	6.41349	Sja_S23368080(FORWARD)	BU721006	AAX24900.2	Schistosoma japonicum	NA	GO:0016020;GO:0007186;GO:0030154;GO:0004930;GO:0005515;GO:0004926;GO:0007275;GO:0005576;GO:0016055;GO:0016021	"cDNA, mRNA sequence"
>gi|60231888|gb|CV672568.1|CV672568 RET7SJ_03D04.T7 Schistosoma japonicum reverse cDNA Schistosoma japonicum cDNA, mRNA sequence	hypothetical protein	327.019	344.517	384.794	352.11	1350.75	2108.47	3241.04	2233.42	6.34295	Sja_S23846741(FORWARD)	CV672568	XP_012792477.1	Schistosoma japonicum	NA	GO:0005634;GO:0005737	"reverse cDNA Schistosoma japonicum cDNA, mRNA sequence"
>gi|60253371|gb|CV689752.1|CV689752 sjs6-001_A09_sjs6-001A09-T3 SJS Schistosoma japonicum cDNA, mRNA sequence	Multiple PDZ domain protein	32.3766	20.2497	53.4667	35.3643	222.083	232.068	167.84	207.33	5.8627	Sja_S23857423(FORWARD)	CV689752	AAW25205.1	Schistosoma japonicum	NA	GO:0016020;GO:0005515;GO:0030054;GO:0005737;GO:0045202	"cDNA, mRNA sequence"
>gi|60260890|gb|CV695280.1|CV695280 SJS_017_94.T3 SJS Schistosoma japonicum cDNA, mRNA sequence	unknown	39.6969	72.0853	21.5002	44.4275	198.433	392.329	187.466	259.409	5.83894	Sja_S23863034(FORWARD)	CV695280	NA	Schistosoma japonicum	NA	NA	"cDNA, mRNA sequence"
>gi|60262410|gb|CV696800.1|CV696800 SJS_027_66.T3 SJS Schistosoma japonicum cDNA, mRNA sequence	unknown	43.3135	117.992	90.2445	83.8501	537.577	547.296	329.584	471.486	5.62296	Sja_S23864741(FORWARD)	CV696800	NA	Schistosoma japonicum	NA	NA	"cDNA, mRNA sequence"
>gi|60234344|gb|CV673801.1|CV673801 RET7SJ_23E01.T7 Schistosoma japonicum reverse cDNA Schistosoma japonicum cDNA, mRNA sequence	unknown	531.661	564.074	399.269	498.334	2215.25	3331.92	2748.27	2765.15	5.54878	Sja_S23847917(FORWARD)	CV673801	NA	Schistosoma japonicum	NA	NA	"reverse cDNA Schistosoma japonicum cDNA, mRNA sequence"
>gi28354339|gb|BU797332.1|BU797332 SJF2ELH12 SJF Schistosoma japonicum cDNA, mRNA sequence	unknown	228.905	634.189	231.995	365.03	2309.81	1779.11	1953.88	2014.26	5.51808	Sja_S23396017(FORWARD)	BU797332	NA	Schistosoma japonicum	NA	NA	"cDNA, mRNA sequence"
>gi28326308|gb|BU718961.1|BU718961 SJM2CPB10 SJM Schistosoma japonicum cDNA, mRNA sequence	Ras and EF-hand domain-containing protein-like protein	892.324	684.567	1123.38	900.09	3565.56	5123.59	5945.31	4878.15	5.41963	Sja_S23367401(FORWARD)	BU718961	AAW27414.1	Schistosoma japonicum	NA	NA	"cDNA, mRNA sequence"
>gi|56055988|gb|CV747445.1|CV747445 SJL_33_001__3-1__24.T3_032.ab1 SJL Schistosoma japonicum cDNA, mRNA sequence	Noggin-3	92.0577	152.478	101.795	115.444	374.237	849.494	594.149	605.96	5.24896	Sja_S23414466(FORWARD)	CV747445	AAW24856.1	Schistosoma japonicum	NA	NA	"cDNA, mRNA sequence"
>gi28332912|gb|BU725543.1|BU725543 SJMCFC03 SJM Schistosoma japonicum cDNA, mRNA sequence	MEG-14	17.2543	40.2768	26.1945	27.9085	91.4481	223.364	123.381	146.064	5.23368	Sja_S23369774(FORWARD)	BU725543	NA	Schistosoma japonicum	NA	NA	"cDNA, mRNA sequence"
>gi28338323|gb|BU771007.1|BU771007 SJEDSC08 SJE Schistosoma japonicum cDNA, mRNA sequence	protein piccolo	103.881	35.1191	100.484	79.8278	436.489	389.306	426.417	417.404	5.2288	Sja_S23385514(FORWARD)	BU771007	NA	Schistosoma japonicum	NA	NA	"cDNA, mRNA sequence"
>gi|60263831|gb|CV698221.1|CV698221 SJS_036_78.T3 SJS Schistosoma japonicum cDNA, mRNA sequence	Otoferlin	364.946	105.299	280.856	250.367	994.606	1360.24	1538.63	1297.82	5.18369	Sja_S23866096(FORWARD)	CV698221	AAX27914.2	Schistosoma japonicum	NA	GO:0016020;GO:0006810;GO:0008021;GO:0030054;GO:0005515;GO:0005509;GO:0016021;GO:0045202;GO:0005215	"cDNA, mRNA sequence"
>gi|60257894|gb|CV692284.1|CV692284 sjs9-007_E12_sjs9-007E12-T3 SJS Schistosoma japonicum cDNA, mRNA sequence	E3 ubiquitin-protein ligase mind-bomb	88.5143	18.6859	59.1765	55.4589	409.329	199.916	243.298	284.181	5.12417	Sja_S23860066(FORWARD)	CV692284	AAX27072.2	Schistosoma japonicum	K10645	GO:0005515	"cDNA, mRNA sequence"
>gi|56065322|gb|CV756779.1|CV756779 sjl7-003_B10_sjl7-003B10-T7_089.ab1 SJL Schistosoma japonicum cDNA, mRNA sequence	unknown	39.3319	19.5245	29.5968	29.4844	140.731	207.947	83.7227	144.134	4.88847	Sja_S23421105(FORWARD)	CV756779	NA	Schistosoma japonicum	NA	NA	"cDNA, mRNA sequence"
>gi56046140|gb|CV737597.1|CV737597 SJAL_009_39.T3 SJL Schistosoma japonicum cDNA, mRNA sequence	Kelch-like protein 3	222.182	230.048	191.308	214.513	750.935	1469.5	912.694	1044.38	4.86861	Sja_S23408408(FORWARD)	CV737597	XP_012798977.1	Schistosoma japonicum	NA	NA	"cDNA, mRNA sequence"
>gi|56066639|gb|CV758096.1|CV758096 sjl9-004_G01_sjl9-004G01-T7_004.ab1 SJL Schistosoma japonicum cDNA, mRNA sequence	unknown	317.246	215.172	317.543	283.32	1045.38	1233.89	1664.04	1314.44	4.6394	Sja_S23421914(FORWARD)	CV758096	NA	Schistosoma japonicum	NA	NA	"cDNA, mRNA sequence"
>gi28336892|gb|BU769576.1|BU769576 SJECGE08 SJE Schistosoma japonicum cDNA, mRNA sequence	unknown	1663.23	1131.96	965.389	1253.53	7713.05	4751.44	4731.09	5731.86	4.57259	Sja_S23384546(FORWARD)	BU769576	NA	Schistosoma japonicum	NA	NA	"cDNA, mRNA sequence"
>gi|56066811|gb|CV758268.1|CV758268 sjl9-007_B01_sjl9-007B01-T3_009.ab1 SJL Schistosoma japonicum cDNA, mRNA sequence	16 kDa calcium-binding protein	2075	3291.51	1393.37	2253.29	10034.7	11241.9	9288.53	10188.4	4.52155	Sja_S23429875(FORWARD)	CV758268	AAW25678.1	Schistosoma japonicum	K02183	GO:0005509;GO:0005509	"cDNA, mRNA sequence"
>gi|60262479|gb|CV696869.1|CV696869 SJS_028_14.T3 SJS Schistosoma japonicum cDNA, mRNA sequence	rhodopsin-like orphan GPCR	24.28	56.3786	33.5708	38.0765	114.486	199.996	200.29	171.591	4.50648	Sja_S23864494(FORWARD)	CV696869	XP_012799111.1	Schistosoma japonicum	NA	GO:0007186;GO:0016021;GO:0005886;GO:0004930	"cDNA, mRNA sequence"
>gi|56064361|gb|CV755818.1|CV755818 sjl5-008_E02_sjl5-008E02-T3_007.ab1 SJL Schistosoma japonicum cDNA, mRNA sequence	putative microtubule-associated protein 9	1434.48	799.972	1338.85	1191.1	4730.32	5462.69	5092.15	5095.05	4.2776	Sja_S23420537(FORWARD)	CV755818	AAX28203.2	Schistosoma japonicum	K01417	GO:0005515;GO:0005524;GO:0005737	"cDNA, mRNA sequence"
>gi28350717|gb|BU793710.1|BU793710 SJF2BSG03 SJF Schistosoma japonicum cDNA, mRNA sequence	Lactadherin	112.189	186.223	102.621	133.677	581.579	518.268	580.737	560.194	4.19065	Sja_S23400258(FORWARD)	BU793710	AAX28157.2	Schistosoma japonicum	NA	GO:0007155	"cDNA, mRNA sequence"
>gi28338822|gb|BU771506.1|BU771506 SJEDXG07 SJE Schistosoma japonicum cDNA, mRNA sequence	hypothetical protein	1444.99	2869.4	1992.72	2102.37	6086.03	9126.1	11206.8	8806.29	4.18874	Sja_S23385863(FORWARD)	BU771506	CAX75415.1	Schistosoma japonicum	NA	NA	"cDNA, mRNA sequence"
>gi|56056371|gb|CV747828.1|CV747828 SJL_34_002__4-2__41.T3_037.ab1 SJL Schistosoma japonicum cDNA, mRNA sequence	hypothetical protein	109.277	80.2198	372.538	187.345	672.926	873.277	790.396	778.866	4.15739	Sja_S23416498(FORWARD)	CV747828	AAX28000.2	Schistosoma japonicum	NA	NA	"cDNA, mRNA sequence"
>gi|56062634|gb|CV754091.1|CV754091 sjl3-010_C07_sjl3-010C07-T3_050.ab1 SJL Schistosoma japonicum cDNA, mRNA sequence	Coiled-coil domain-containing protein 37	433.037	261.375	314.749	336.387	1343.19	1326.86	1510.64	1393.56	4.14273	Sja_S23428618(FORWARD)	CV754091	XP_012801629.1	Schistosoma japonicum	NA	GO:0005515;GO:0004674;GO:0005524;GO:0006468;GO:0005737	"cDNA, mRNA sequence"
>gi|197640993|gb|FL651773.1|FL651773 1225seq442; Schistosoma japonicum 7d schistosomula subtractive expressed sequence tags library Schistosoma japonicum cDNA 3', mRNA sequence	hypothetical protein	1615.38	1948.34	987.025	1516.91	6058.23	5623.73	6987.72	6223.23	4.10256	Sja_S46926290(FORWARD)	FL651773	AAX28424.2	Schistosoma japonicum	NA	NA	"7d schistosomula subtractive expressed sequence tags library Schistosoma japonicum cDNA 3', mRNA sequence"
>gi28323021|gb|BU715674.1|BU715674 SJMCHD03 SJM Schistosoma japonicum cDNA, mRNA sequence	unknown	4529.57	4348.94	4186.38	4354.96	16906.1	17896.1	17947.4	17583.2	4.03751	Sja_S23370700(FORWARD)	BU715674	NA	Schistosoma japonicum	NA	NA	"cDNA, mRNA sequence"
>gi|60243103|gb|CV684734.1|CV684734 sjs11-007_F10_sjs11-007F10-T3 SJS Schistosoma japonicum cDNA, mRNA sequence	kinesin family member 1/13/14	118.65	102.657	166.423	129.244	410.661	567.522	563.191	513.791	3.97537	Sja_S23852438(FORWARD)	CV684734	AAX30389.2	Schistosoma japonicum	K10392	GO:0007018;GO:0005874;GO:0005875;GO:0005524;GO:0003777	"cDNA, mRNA sequence"
>gi|56058462|gb|CV749919.1|CV749919 SJL2-006_C09_SJL2-006C09-T3_070.ab1 SJL Schistosoma japonicum cDNA, mRNA sequence	Ancient ubiquitous protein 1	270.143	239.356	367.283	292.261	730.438	1184.56	1566.89	1160.63	3.97121	Sja_S23427420(FORWARD)	CV749919	AAX24540.2	Schistosoma japonicum	NA	GO:0005515;GO:0005622;GO:0007242;GO:0035023;GO:0005737;GO:0005089	"cDNA, mRNA sequence"
>gi28332257|gb|BU724872.1|BU724872 SJMBLH06 SJM Schistosoma japonicum cDNA similar to ref|NP_011665.1| Ygr149wp [Saccharomyces cerevisiae], mRNA sequence	hypothetical protein	903.063	1215.86	618.286	912.403	4137.35	3478.49	3205.2	3607.01	3.95331	Sja_S23376703(FORWARD)	BU724872	AAX26564.2	Schistosoma japonicum	K03301	GO:0016020;GO:0016021;GO:0016020;GO:0016021;GO:0016021;GO:0016020;GO:0016021	"cDNA similar to ref|NP_011665.1| Ygr149wp [Saccharomyces cerevisiae], mRNA sequence"
>gi|60259388|gb|CV693778.1|CV693778 SJS_008_67.T7 SJS Schistosoma japonicum cDNA, mRNA sequence	paramyosin	24.2313	11.2715	55.3949	30.2992	71.6555	123.603	163.053	119.437	3.94192	Sja_S23861361(FORWARD)	CV693778	NA	Schistosoma japonicum	NA	NA	"cDNA, mRNA sequence"
>gi|60263867|gb|CV698257.1|CV698257 SJS_037_09.T7 SJS Schistosoma japonicum cDNA, mRNA sequence	unknown	330.892	224.459	279.96	278.437	930.476	1098.09	1170.7	1066.42	3.83004	Sja_S23866114(FORWARD)	CV698257	NA	Schistosoma japonicum	NA	NA	"cDNA, mRNA sequence"
>gi|60234462|gb|CV673864.1|CV673864 RET7SJ_23C11.T7 Schistosoma japonicum reverse cDNA Schistosoma japonicum cDNA, mRNA sequence	hypothetical protein	5778.26	2179.24	6760.55	4906.01	15281.4	20640.8	20344.8	18755.7	3.82299	Sja_S23848133(FORWARD)	CV673864	AAX26627.2	Schistosoma japonicum	NA	GO:0016020;GO:0005576;GO:0016021	"reverse cDNA Schistosoma japonicum cDNA, mRNA sequence"
>gi28336410|gb|BU769078.1|BU769078 SJECBC03 SJE Schistosoma japonicum cDNA, mRNA sequence	unknown	416.591	311.214	399.372	375.726	1608.12	1257.51	1427.68	1431.11	3.80891	Sja_S23384222(FORWARD)	BU769078	NA	Schistosoma japonicum	NA	NA	"cDNA, mRNA sequence"
>gi28318929|gb|BU711530.1|BU711530 SJAAANF09 Adult SjC 7/94 Schistosoma japonicum cDNA, mRNA sequence	hypothetical protein	380.542	261.995	448.099	363.545	1237.65	1174.63	1699.7	1370.66	3.77027	Sja_S23361285(FORWARD)	BU711530	AAX24764.2	Schistosoma japonicum	NA	GO:0005634;GO:0003677;GO:0006350;GO:0008270;GO:0016740	"cDNA, mRNA sequence"
>gi|56063985|gb|CV755442.1|CV755442 sjl5-004_C09_sjl5-004C09-T7_070.ab1 SJL Schistosoma japonicum cDNA, mRNA sequence	putative microtubule-associated protein 9	834.906	373.246	698.959	635.703	1886.07	2545.23	2681.86	2371.05	3.72981	Sja_S23420314(FORWARD)	CV755442	CCD79854.1	Schistosoma japonicum	NA	NA	"cDNA, mRNA sequence"
>gi|60234293|gb|CV673773.1|CV673773 RET7SJ_22B07.T7 Schistosoma japonicum reverse cDNA Schistosoma japonicum cDNA, mRNA sequence	unknown	2395.17	1443.32	2342.98	2060.49	6880.01	7542.97	8419.48	7614.15	3.69531	Sja_S23848085(FORWARD)	CV673773	NA	Schistosoma japonicum	NA	NA	"reverse cDNA Schistosoma japonicum cDNA, mRNA sequence"
>gi28323158|gb|BU715811.1|BU715811 SJM2ABG11 SJM Schistosoma japonicum cDNA, mRNA sequence	unknown	298.504	355.576	204.697	286.259	1236.66	738.32	1166.37	1047.12	3.65793	Sja_S23366389(FORWARD)	BU715811	NA	Schistosoma japonicum	NA	NA	"cDNA, mRNA sequence"
>gi56047042|gb|CV738499.1|CV738499 SJAL_014_84.T3 SJL Schistosoma japonicum cDNA, mRNA sequence	hypothetical protein	528.943	1080.87	633.652	747.821	1870.83	3228.52	2869.23	2656.19	3.55191	Sja_S23408890(FORWARD)	CV738499	AAX24787.2	Schistosoma japonicum	NA	NA	"cDNA, mRNA sequence"
>gi28318149|gb|BU710728.1|BU710728 SJAAADB10 Adult SjC 7/94 Schistosoma japonicum cDNA, mRNA sequence	unknown	134.117	121.883	140.478	132.159	356.135	636.218	388.474	460.276	3.48273	Sja_S23363984(FORWARD)	BU710728	NA	Schistosoma japonicum	NA	NA	"cDNA, mRNA sequence"
>gi|60232821|gb|CV673035.1|CV673035 RET7SJ_10H04.T7 Schistosoma japonicum reverse cDNA Schistosoma japonicum cDNA, mRNA sequence	hypothetical protein	101.459	119.809	185.382	135.55	545.599	403.372	457.417	468.796	3.45848	Sja_S23847157(FORWARD)	CV673035	XP_012800032.1	Schistosoma japonicum	NA	NA	"reverse cDNA Schistosoma japonicum cDNA, mRNA sequence"
>gi|56051306|gb|CV742763.1|CV742763 SJAL_041_56.T3 SJL Schistosoma japonicum cDNA, mRNA sequence	unknown	89.2664	168.369	93.9651	117.2	244.921	553.093	412.597	403.537	3.44315	Sja_S23425634(FORWARD)	CV742763	NA	Schistosoma japonicum	NA	NA	"cDNA, mRNA sequence"
>gi|56060704|gb|CV752161.1|CV752161 SJL6-008_H02_SJL6-008H02-T3_025.ab1 SJL Schistosoma japonicum cDNA, mRNA sequence	unknown	353.372	77.7097	226.735	219.272	1012.91	613.038	636.063	754.004	3.43866	Sja_S23418044(FORWARD)	CV752161	NA	Schistosoma japonicum	NA	NA	"cDNA, mRNA sequence"
>gi56046896|gb|CV738353.1|CV738353 SJAL_013_96.T3 SJL Schistosoma japonicum cDNA, mRNA sequence	Glypican-5	302.622	205.724	366.944	291.763	968.042	895.471	1143.29	1002.27	3.43521	Sja_S23423648(FORWARD)	CV738353	AAX25418.2	Schistosoma japonicum	NA	GO:0005887;GO:0005576;GO:0031225;GO:0005886;GO:0005578	"cDNA, mRNA sequence"
>gi28344030|gb|BU776714.1|BU776714 SJECPH10 SJE Schistosoma japonicum cDNA, mRNA sequence	glycosyltransferase-related	855.182	1829.07	1196.54	1293.6	4294.85	4831.28	4151.87	4426	3.42147	Sja_S23380833(FORWARD)	BU776714	CCD81777.1	Schistosoma japonicum	NA	NA	"cDNA, mRNA sequence"
>gi|56057867|gb|CV749324.1|CV749324 SJL1-007_D12_SJL1-007D12-T7_094.ab1 SJL Schistosoma japonicum cDNA, mRNA sequence	unknown	91.0376	31.6793	163.063	95.2599	402.89	264.166	307.721	324.926	3.41094	Sja_S23415567(FORWARD)	CV749324	NA	Schistosoma japonicum	NA	NA	"cDNA, mRNA sequence"
>gi28338369|gb|BU771053.1|BU771053 SJEDSG08 SJE Schistosoma japonicum cDNA, mRNA sequence	hypothetical protein	510.032	694.261	272.771	492.355	2243.81	1455.1	1321.25	1673.39	3.39875	Sja_S23385553(FORWARD)	BU771053	AAX27559.2	Schistosoma japonicum	NA	NA	"cDNA, mRNA sequence"
>gi28322082|gb|BU714735.1|BU714735 SJMBPD05 SJM Schistosoma japonicum cDNA similar to pir|A59287 myosin heavy chain - fluke (Schistosoma mansoni) (strain Brazilian LE), mRNA sequence	Myosin heavy chain	2517.01	1308.96	2299.75	2041.91	5448.21	7520.46	7772.36	6913.67	3.38589	Sja_S23370066(FORWARD)	BU714735	CAX83002.1	Schistosoma japonicum	NA	GO:0003774;GO:0005524;GO:0016459	"cDNA similar to pir|A59287 myosin heavy chain - fluke (Schistosoma mansoni) (strain Brazilian LE), mRNA sequence"
>gi28337721|gb|BU770405.1|BU770405 SJECVF08 SJE Schistosoma japonicum cDNA, mRNA sequence	hypothetical protein	567.724	1260.34	508.647	778.904	1678.4	2898.26	3326.66	2634.44	3.38224	Sja_S23378882(FORWARD)	BU770405	CAX74162.1	Schistosoma japonicum	NA	NA	"cDNA, mRNA sequence"
>gi28359483|gb|BU802476.1|BU802476 SJFAJD09 SJF Schistosoma japonicum cDNA similar to pir|A54882 transcription enhancer factor 1 - mouse (fragment), mRNA sequence	Transcriptional enhancer factor TEF-1	95.4424	19.8474	90.6758	68.6552	270.59	197.631	224.509	230.91	3.36333	Sja_S23397856(FORWARD)	BU802476	AAW27435.1	Schistosoma japonicum	K09448	GO:0003700;GO:0005634;GO:0006355	"cDNA similar to pir|A54882 transcription enhancer factor 1 - mouse (fragment), mRNA sequence"
>gi|60260663|gb|CV695053.1|CV695053 SJS_016_57.T3 SJS Schistosoma japonicum cDNA, mRNA sequence	hypothetical protein	5140.2	9143.38	6978.86	7087.48	21454.4	24907	24586.3	23649.2	3.33676	Sja_S23862933(FORWARD)	CV695053	AAW26917.1	Schistosoma japonicum	NA	GO:0016020;GO:0016021;GO:0008270;GO:0016020;GO:0046872	"cDNA, mRNA sequence"
>gi28338109|gb|BU770793.1|BU770793 SJEDAA04 SJE Schistosoma japonicum cDNA, mRNA sequence	hypothetical protein	96.8311	77.2415	198.692	124.255	388.005	522.864	327.017	412.629	3.32083	Sja_S23385389(FORWARD)	BU770793	AAW27292.1	Schistosoma japonicum	NA	NA	"cDNA, mRNA sequence"
>gi28326233|gb|BU718886.1|BU718886 SJM2COD07 SJM Schistosoma japonicum cDNA similar to gb|AAD11976.1| (AF040386) calponin homolog [Schistosoma japonicum], mRNA sequence	Calponin-3	1390.48	2173.34	1762.17	1775.33	3311.34	6774.36	7580.08	5888.59	3.3169	Sja_S23367378(FORWARD)	BU718886	XP_012795279.1	Schistosoma japonicum	NA	GO:0003779;GO:0031032;GO:0005516	"cDNA similar to gb|AAD11976.1| (AF040386) calponin homolog [Schistosoma japonicum], mRNA sequence"
>gi|60233299|gb|CV673274.1|CV673274 RET7SJ_14A10.T7 Schistosoma japonicum reverse cDNA Schistosoma japonicum cDNA, mRNA sequence	unknown	48.4654	44.7679	80.8901	58.0411	107.194	223.29	243.388	191.291	3.29578	Sja_S23847471(FORWARD)	CV673274	NA	Schistosoma japonicum	NA	NA	"reverse cDNA Schistosoma japonicum cDNA, mRNA sequence"
>gi|60232913|gb|CV673081.1|CV673081 RET7SJ_11F02.T7 Schistosoma japonicum reverse cDNA Schistosoma japonicum cDNA, mRNA sequence	Lactadherin	95.2096	162.684	157.09	138.328	274.829	488.264	587.537	450.21	3.25466	Sja_S23847179(FORWARD)	CV673081	XP_012791902.1	Schistosoma japonicum	NA	NA	"reverse cDNA Schistosoma japonicum cDNA, mRNA sequence"
>gi|60231910|gb|CV672579.1|CV672579 RET7SJ_03B06.T7 Schistosoma japonicum reverse cDNA Schistosoma japonicum cDNA, mRNA sequence	unknown	542.572	495.493	677.772	571.946	1299.21	1866.77	2388.09	1851.36	3.23695	Sja_S23846902(FORWARD)	CV672579	NA	Schistosoma japonicum	NA	NA	"reverse cDNA Schistosoma japonicum cDNA, mRNA sequence"
>gi|56058959|gb|CV750416.1|CV750416 sjl3-007_B01_sjl3-007B01-T3_009.ab1 SJL Schistosoma japonicum cDNA, mRNA sequence	hypothetical protein	443.757	244.882	599.532	429.391	1006.09	1475.44	1680.88	1387.47	3.23125	Sja_S23417035(FORWARD)	CV750416	AAX24659.2	Schistosoma japonicum	NA	NA	"cDNA, mRNA sequence"
>gi|60259349|gb|CV693739.1|CV693739 SJS_008_45.T7 SJS Schistosoma japonicum cDNA, mRNA sequence	unknown	756.372	238.777	649.904	548.351	1866.3	1467.3	1963.83	1765.81	3.22022	Sja_S23861554(FORWARD)	CV693739	NA	Schistosoma japonicum	NA	NA	"cDNA, mRNA sequence"
>gi28325108|gb|BU717761.1|BU717761 SJM2BRA01 SJM Schistosoma japonicum cDNA, mRNA sequence	hypothetical protein	4622.35	7535.69	5612.11	5923.38	21044.9	19351	16607.5	19001.2	3.20782	Sja_S23372113(FORWARD)	BU717761	AAX31094.1	Schistosoma japonicum	NA	NA	"cDNA, mRNA sequence"
>gi|56053043|gb|CV744500.1|CV744500 SJAL_052_71.T7 SJL Schistosoma japonicum cDNA, mRNA sequence	hypothetical protein	1726.64	648.033	1756.55	1377.08	4566.52	3765.57	4881.73	4404.61	3.19852	Sja_S23412331(FORWARD)	CV744500	AAX27997.2	Schistosoma japonicum	NA	GO:0005524;GO:0006412;GO:0006419;GO:0005737;GO:0004813;GO:0003676	"cDNA, mRNA sequence"
>gi|197641427|gb|FL652672.1|FL652672 1225seq4308; Schistosoma japonicum 7d schistosomula subtractive expressed sequence tags library Schistosoma japonicum cDNA 3', mRNA sequence	MEG-4 (10.3) family	986.237	3340.01	636.895	1654.38	5886.32	4814.17	4791.11	5163.87	3.12133	Sja_S46927189(FORWARD)	FL652672	AAX24396.2	Schistosoma japonicum	NA	GO:0003677;GO:0006350;GO:0006355;GO:0005737;GO:0016020;GO:0003677;GO:0006355;GO:0016021;GO:0005737	"7d schistosomula subtractive expressed sequence tags library Schistosoma japonicum cDNA 3', mRNA sequence"
>gi|60238188|gb|CV682274.1|CV682274 sjs6-010_B06_sjs6-010B06-T3 SJS Schistosoma japonicum cDNA, mRNA sequence	unknown	258.461	752.802	267.042	426.102	1350.69	1315.17	1310.51	1325.46	3.11066	Sja_S23849899(FORWARD)	CV682274	XP_012797838.1	Schistosoma japonicum	NA	GO:0016787	"cDNA, mRNA sequence"
>gi|197644118|gb|FL652565.1|FL652565 seq0785; Schistosoma japonicum 7d schistosomula subtractive expressed sequence tags library Schistosoma japonicum cDNA 3', mRNA sequence	Poly(U)-specific endoribonuclease	2004.4	2458.75	1240.62	1901.26	7576.79	5194.42	4439.12	5736.78	3.01736	Sja_S46927082(FORWARD)	FL652565	AAX27316.2	Schistosoma japonicum	K01362	GO:0003723;GO:0005634;GO:0004519;GO:0030145	"7d schistosomula subtractive expressed sequence tags library Schistosoma japonicum cDNA 3', mRNA sequence"
>gi28341418|gb|BU774102.1|BU774102 SJEGCG04 SJE Schistosoma japonicum cDNA, mRNA sequence	hypothetical protein	275.697	412.801	312.669	333.722	899.124	1262.66	844.085	1001.95	3.00236	Sja_S23387664(FORWARD)	BU774102	CAX72881.1	Schistosoma japonicum	NA	NA	"cDNA, mRNA sequence"
>gi|60231954|gb|CV672601.1|CV672601 RET7SJ_03E10.T7 Schistosoma japonicum reverse cDNA Schistosoma japonicum cDNA, mRNA sequence	sodium potassium transporting ATPase alpha subunit	2943.29	1744.52	2418.05	2368.62	6967.19	6364.23	7556.82	6962.75	2.93958	Sja_S23846758(FORWARD)	CV672601	CCD78964.1	Schistosoma japonicum	K01539	GO:0000287;GO:0006813;GO:0008152;GO:0015662;GO:0005524;GO:0006812;GO:0005391;GO:0015077;GO:0016021;GO:0005886;GO:0006814	"reverse cDNA Schistosoma japonicum cDNA, mRNA sequence"
>gi56049418|gb|CV740875.1|CV740875 SJAL_029_76.T7 SJL Schistosoma japonicum cDNA, mRNA sequence	unknown	57.6735	19.6681	78.6086	51.9834	145.682	153.35	156.858	151.963	2.92331	Sja_S23424803(FORWARD)	CV740875	NA	Schistosoma japonicum	NA	NA	"cDNA, mRNA sequence"
>gi|60235293|gb|CV674287.1|CV674287 RET7SJ_31H08.T7 Schistosoma japonicum reverse cDNA Schistosoma japonicum cDNA, mRNA sequence	unknown	3847.2	1453.05	2697.37	2665.87	9857.96	5902.6	7059.43	7606.66	2.85335	Sja_S23848685(FORWARD)	CV674287	NA	Schistosoma japonicum	NA	NA	"reverse cDNA Schistosoma japonicum cDNA, mRNA sequence"
>gi|56057325|gb|CV748782.1|CV748782 SJL1-002_H07_SJL1-002H07-T7_060.ab1 SJL Schistosoma japonicum cDNA, mRNA sequence	unknown	795.085	445.349	644.805	628.413	1796.22	1797.86	1757.05	1783.71	2.83844	Sja_S23427013(FORWARD)	CV748782	NA	Schistosoma japonicum	NA	NA	"cDNA, mRNA sequence"
>gi28331998|gb|BU724629.1|BU724629 SJMBJB08 SJM Schistosoma japonicum cDNA, mRNA sequence	unknown	141.206	180.807	109.629	143.881	384.414	404.522	430.809	406.582	2.82582	Sja_S23369473(FORWARD)	BU724629	NA	Schistosoma japonicum	NA	NA	"cDNA, mRNA sequence"
>gi|60258450|gb|CV692840.1|CV692840 SJS_002_64.T3 SJS Schistosoma japonicum cDNA, mRNA sequence	TLC domain-containing protein	2431.46	4020.58	2187.22	2879.75	6481.4	9606.18	7685.23	7924.27	2.75172	Sja_S23860546(FORWARD)	CV692840	AAW25653.1	Schistosoma japonicum	NA	GO:0016020;GO:0016021	"cDNA, mRNA sequence"
>gi|60241536|gb|CV683946.1|CV683946 sjs10-008_G07_sjs10-008G07-T3 SJS Schistosoma japonicum cDNA, mRNA sequence	unknown	70.0763	12.4806	61.994	48.1836	135.731	124.271	135.53	131.844	2.73628	Sja_S23851660(FORWARD)	CV683946	XP_012795096.1	Schistosoma japonicum	NA	NA	"cDNA, mRNA sequence"
>gi28327320|gb|BU719973.1|BU719973 SJM2AIH05 SJM Schistosoma japonicum cDNA similar to gb|AAK52795.1|AF362909_1 (AF362909) CAAX box protein TIMAP [Bos taurus], mRNA sequence	Protein phosphatase 1 regulatory inhibitor subunit 16B	1359.43	921.155	1220.73	1167.11	3124	3255.43	3169.25	3182.89	2.72717	Sja_S23373649(FORWARD)	BU719973	AAX28572.2	Schistosoma japonicum	K12329	GO:0016020;GO:0005737	"cDNA similar to gb|AAK52795.1|AF362909_1 (AF362909) CAAX box protein TIMAP [Bos taurus], mRNA sequence"
>gi|60235685|gb|CV674482.1|CV674482 RET7SJ_36F09.T7 Schistosoma japonicum reverse cDNA Schistosoma japonicum cDNA, mRNA sequence	unknown	162.556	169.755	322.303	218.205	387.582	628.336	718.824	578.247	2.65002	Sja_S23848773(FORWARD)	CV674482	NA	Schistosoma japonicum	NA	NA	"reverse cDNA Schistosoma japonicum cDNA, mRNA sequence"
>gi|60235631|gb|CV674455.1|CV674455 RET7SJ_36C03.T7 Schistosoma japonicum reverse cDNA Schistosoma japonicum cDNA, mRNA sequence	unknown	672.153	345.086	577.851	531.697	1266.72	1260.24	1649.71	1392.23	2.61846	Sja_S23848759(FORWARD)	CV674455	NA	Schistosoma japonicum	NA	NA	"reverse cDNA Schistosoma japonicum cDNA, mRNA sequence"
>gi28334427|gb|BU767111.1|BU767111 SJEANE04 SJE Schistosoma japonicum cDNA similar to >gi|349804|gb|AAA64426.1| (L23322) fatty acid binding protein [Schistosoma japonicum], mRNA sequence	Fatty acid-binding protein	3206.79	4621.8	2365.04	3397.88	8015.87	9561.91	9104.56	8894.12	2.61755	Sja_S23382881(FORWARD)	BU767111	AAW26894.1	Schistosoma japonicum	K08756	GO:0006810;GO:0008289;GO:0005634;GO:0005737;GO:0005215;GO:0006810;GO:0008289;GO:0016918;GO:0005737;GO:0005215;GO:0019841	"cDNA similar to >gi|349804|gb|AAA64426.1| (L23322) fatty acid binding protein [Schistosoma japonicum], mRNA sequence"
>gi28343912|gb|BU776596.1|BU776596 SJECOF07 SJE Schistosoma japonicum cDNA, mRNA sequence	unknown	4646.38	4333.41	3493.14	4157.64	11071.3	10584.8	10952.7	10869.6	2.61436	Sja_S23389385(FORWARD)	BU776596	NA	Schistosoma japonicum	NA	NA	"cDNA, mRNA sequence"
>gi|60233113|gb|CV673181.1|CV673181 RET7SJ_13G07.T7 Schistosoma japonicum reverse cDNA Schistosoma japonicum cDNA, mRNA sequence	hypothetical protein	1433.63	2471.1	2249.34	2051.36	3738.93	6326	5990.97	5351.97	2.60899	Sja_S23847426(FORWARD)	CV673181	XP_012792683.1	Schistosoma japonicum	NA	GO:0016020;GO:0005524;GO:0005737	"reverse cDNA Schistosoma japonicum cDNA, mRNA sequence"
>gi|56058755|gb|CV750212.1|CV750212 SJL3-005_G09_SJL6-006C09-T3_072.ab1 SJL Schistosoma japonicum cDNA, mRNA sequence	unknown	702.372	292.591	684.566	559.843	1607.13	1145.33	1627.08	1459.85	2.6076	Sja_S23416914(FORWARD)	CV750212	NA	Schistosoma japonicum	NA	NA	"cDNA, mRNA sequence"
>gi28341913|gb|BU774597.1|BU774597 SJEAGG02 SJE Schistosoma japonicum cDNA similar to >gi|4097199|gb|AAD00073.1| (U48847) 8kd dynein light chain [Drosophila melanogaster] gb|AAF51383.1| (AE003586) Cdlc2 gene product [Drosophila melanogaster], mRNA sequence	dynein light chain 2	445.206	704.15	478.875	542.744	1395.88	923.236	1870.73	1396.62	2.57325	Sja_S23387993(FORWARD)	BU774597	AAX30103.1	Schistosoma japonicum	K10418	GO:0005875;GO:0007017	"cDNA similar to >gi|4097199|gb|AAD00073.1| (U48847) 8kd dynein light chain [Drosophila melanogaster] gb|AAF51383.1| (AE003586) Cdlc2 gene product [Drosophila melanogaster], mRNA sequence"
>gi|60232939|gb|CV673094.1|CV673094 RET7SJ_11A05.T7 Schistosoma japonicum reverse cDNA Schistosoma japonicum cDNA, mRNA sequence	unknown	1452.01	697.452	1108.26	1085.91	3358.79	2144.15	2868.03	2790.32	2.56958	Sja_S23847184(FORWARD)	CV673094	NA	Schistosoma japonicum	NA	NA	"reverse cDNA Schistosoma japonicum cDNA, mRNA sequence"
>gi|60232619|gb|CV672934.1|CV672934 RET7SJ_09H07.T7 Schistosoma japonicum reverse cDNA Schistosoma japonicum cDNA, mRNA sequence	Bicaudal D-related protein	4320.43	2931.59	3470.08	3574.04	8446.47	9642.46	9412.6	9167.18	2.56494	Sja_S23847297(FORWARD)	CV672934	XP_012795290.1	Schistosoma japonicum	NA	NA	"reverse cDNA Schistosoma japonicum cDNA, mRNA sequence"
>gi|56052136|gb|CV743593.1|CV743593 SJAL_046_86.T7 SJL Schistosoma japonicum cDNA, mRNA sequence	unknown	5937.82	5900.18	6987.83	6275.28	14759.7	16822.5	16538.8	16040.3	2.55612	Sja_S23425961(FORWARD)	CV743593	NA	Schistosoma japonicum	NA	NA	"cDNA, mRNA sequence"
>gi28326303|gb|BU718956.1|BU718956 SJM2CPB05 SJM Schistosoma japonicum cDNA similar to gb|AAF57264.1| (AE003784) CG12110 gene product [alt 1] [Drosophila melanogaster], mRNA sequence	Phospholipase D1	257.837	224.325	211.511	231.224	467.406	648.25	644.799	586.819	2.53788	Sja_S23372936(FORWARD)	BU718956	XP_012799540.1	Schistosoma japonicum	K01115	GO:0016020;GO:0004630;GO:0046470;GO:0016042;GO:0005509	"cDNA similar to gb|AAF57264.1| (AE003784) CG12110 gene product [alt 1] [Drosophila melanogaster], mRNA sequence"
>gi28336817|gb|BU769501.1|BU769501 SJECFG02 SJE Schistosoma japonicum cDNA, mRNA sequence	unknown	3254.29	1986.87	2976.61	2739.26	7296.21	7062.44	6473.49	6944.05	2.53501	Sja_S23384488(FORWARD)	BU769501	NA	Schistosoma japonicum	NA	NA	"cDNA, mRNA sequence"
>gi|60260718|gb|CV695108.1|CV695108 SJS_016_87.T3 SJS Schistosoma japonicum cDNA, mRNA sequence	Rab11 family-interacting protein	133.554	140.682	169.321	147.852	375.191	388.179	347.204	370.192	2.5038	Sja_S23862740(FORWARD)	CV695108	AAX26234.2	Schistosoma japonicum	NA	NA	"cDNA, mRNA sequence"
>gi|60262049|gb|CV696439.1|CV696439 SJS_025_41.T3 SJS Schistosoma japonicum cDNA, mRNA sequence	hypothetical protein	3515.76	1507.12	5882.06	3634.98	6720.19	9430.2	10822.1	8990.82	2.47342	Sja_S23864048(FORWARD)	CV696439	AAX27059.2	Schistosoma japonicum	K10841	NA	"cDNA, mRNA sequence"
>gi|197640544|gb|FL651999.1|FL651999 1225seq394; Schistosoma japonicum 7d schistosomula subtractive expressed sequence tags library Schistosoma japonicum cDNA 3', mRNA sequence	MEG-8 family	4549.4	10448.6	2185.49	5727.84	14975.2	14581.6	12878.5	14145.1	2.46953	Sja_S46926516(FORWARD)	FL651999	AAW25097.1	Schistosoma japonicum	NA	GO:0016020;GO:0005515	"7d schistosomula subtractive expressed sequence tags library Schistosoma japonicum cDNA 3', mRNA sequence"
>gi56045158|gb|CV736615.1|CV736615 SJAL_003_51.T3 SJL Schistosoma japonicum cDNA, mRNA sequence	hypothetical protein	380.899	240.999	590.564	404.154	805.614	855.064	1321.47	994.048	2.45958	Sja_S23422908(FORWARD)	CV736615	AAX27208.2	Schistosoma japonicum	K10352	GO:0005515;GO:0005524;GO:0005737	"cDNA, mRNA sequence"
>gi|60234725|gb|CV673998.1|CV673998 RET7SJ_25E06.T7 Schistosoma japonicum reverse cDNA Schistosoma japonicum cDNA, mRNA sequence	hypothetical protein	1594.14	708.453	1840.93	1381.17	2552.07	3632.04	3927.06	3370.39	2.44024	Sja_S23848359(FORWARD)	CV673998	XP_012797462.1	Schistosoma japonicum	NA	NA	"reverse cDNA Schistosoma japonicum cDNA, mRNA sequence"
>gi|60232907|gb|CV673078.1|CV673078 RET7SJ_11B02.T7 Schistosoma japonicum reverse cDNA Schistosoma japonicum cDNA, mRNA sequence	hypothetical protein	817.814	379.5	733.928	643.747	1145.65	1646.15	1883.7	1558.5	2.42098	Sja_S23847176(FORWARD)	CV673078	NA	Schistosoma japonicum	NA	NA	"reverse cDNA Schistosoma japonicum cDNA, mRNA sequence"
>gi|56056736|gb|CV748193.1|CV748193 SJL_35_001__5-1__95.T7_088.ab1 SJL Schistosoma japonicum cDNA, mRNA sequence	hypothetical protein	986.033	2185.5	1161.34	1444.29	3341.45	3076.26	3953.61	3457.11	2.39363	Sja_S23416655(FORWARD)	CV748193	CAX73102.1	Schistosoma japonicum	NA	NA	"cDNA, mRNA sequence"
>gi|60234223|gb|CV673735.1|CV673735 RET7SJ_21B11.T7 Schistosoma japonicum reverse cDNA Schistosoma japonicum cDNA, mRNA sequence	MEG-8 family	3086.76	5399.13	1800.08	3428.66	9058.29	7253.52	8293.22	8201.68	2.3921	Sja_S23848067(FORWARD)	CV673735	AAX24616.2	Schistosoma japonicum	NA	NA	"reverse cDNA Schistosoma japonicum cDNA, mRNA sequence"
>gi|56065671|gb|CV757128.1|CV757128 sjl8-001_E12_sjl8-001E12-T7_099.ab1 SJL Schistosoma japonicum cDNA, mRNA sequence	unknown	736.165	686.149	900.316	774.21	1695.91	1706.61	2141.93	1848.15	2.38714	Sja_S23421317(FORWARD)	CV757128	NA	Schistosoma japonicum	NA	NA	"cDNA, mRNA sequence"
>gi|60232665|gb|CV672957.1|CV672957 RET7SJ_08B02.T7 Schistosoma japonicum reverse cDNA Schistosoma japonicum cDNA, mRNA sequence	unknown	5048.39	2572.9	4796.47	4139.25	9606.98	8873.4	10876.6	9785.67	2.36411	Sja_S23847119(FORWARD)	CV672957	NA	Schistosoma japonicum	NA	NA	"reverse cDNA Schistosoma japonicum cDNA, mRNA sequence"
>gi|60259810|gb|CV694200.1|CV694200 SJS_011_40.T3 SJS Schistosoma japonicum cDNA, mRNA sequence	hypothetical protein	1258.04	737.172	1139.08	1044.76	2659.17	2145.78	2602.55	2469.17	2.36337	Sja_S23861797(FORWARD)	CV694200	AAW25212.1	Schistosoma japonicum	NA	GO:0016020;GO:0005576	"cDNA, mRNA sequence"
>gi28340038|gb|BU772722.1|BU772722 SJEFDB05 SJE Schistosoma japonicum cDNA, mRNA sequence	unknown	462	465.007	575.913	500.974	908.924	1328.33	1286.63	1174.63	2.34469	Sja_S23386731(FORWARD)	BU772722	NA	Schistosoma japonicum	NA	NA	"cDNA, mRNA sequence"
>gi|56058918|gb|CV750375.1|CV750375 SJL3-006_G05_SJL3-006G05-T3_037.ab1 SJL Schistosoma japonicum cDNA, mRNA sequence	Transmembrane protein 145	119.605	103.364	128.35	117.106	201.054	350.397	268.566	273.339	2.33411	Sja_S23417011(FORWARD)	CV750375	CCD60263.1	Schistosoma japonicum	NA	NA	"cDNA, mRNA sequence"
>gi|56052015|gb|CV743472.1|CV743472 SJAL_046_19.T7 SJL Schistosoma japonicum cDNA, mRNA sequence	unknown	5570.64	3351.73	4367.48	4429.95	10434.8	10718.9	9769.62	10307.8	2.32684	Sja_S23425918(FORWARD)	CV743472	NA	Schistosoma japonicum	NA	NA	"cDNA, mRNA sequence"
>gi|60233037|gb|CV673143.1|CV673143 RET7SJ_13A02.T7 Schistosoma japonicum reverse cDNA Schistosoma japonicum cDNA, mRNA sequence	Annexin A3	679.535	1211.74	322.608	737.963	1933.88	1627.63	1516.33	1692.61	2.29363	Sja_S23847581(FORWARD)	CV673143	AAX26603.2	Schistosoma japonicum	NA	GO:0004859;GO:0005544;GO:0005509;GO:0005737;GO:0004859;GO:0005634;GO:0005544;GO:0005509;GO:0005737	"reverse cDNA Schistosoma japonicum cDNA, mRNA sequence"
>gi|60232871|gb|CV673060.1|CV673060 RET7SJ_10H10.T7 Schistosoma japonicum reverse cDNA Schistosoma japonicum cDNA, mRNA sequence	alpha-tocopherol transfer protein-like	1611.09	2760.62	2380.47	2250.73	4567.84	5315.16	5576.23	5153.08	2.28952	Sja_S23847366(FORWARD)	CV673060	AAW26718.1	Schistosoma japonicum	NA	NA	"reverse cDNA Schistosoma japonicum cDNA, mRNA sequence"
>gi28345527|gb|BU778211.1|BU778211 SJEEAF04 SJE Schistosoma japonicum cDNA, mRNA sequence	hypothetical protein	3714.51	1912.47	3028.28	2885.09	7921.64	6081.71	5496.88	6500.08	2.25299	Sja_S23390501(FORWARD)	BU778211	NA	Schistosoma japonicum	NA	NA	"cDNA, mRNA sequence"
>gi|56058892|gb|CV750349.1|CV750349 SJL3-006_D09_SJL3-006D09-T3_078.ab1 SJL Schistosoma japonicum cDNA, mRNA sequence	Serine/threonine-protein kinase unc-51	2149.08	1132.25	2842.26	2041.19	3736.62	4999.15	5017.08	4584.28	2.24588	Sja_S23416995(FORWARD)	CV750349	XP_012792922.1	Schistosoma japonicum	K08269	GO:0004674;GO:0005524;GO:0006468	"cDNA, mRNA sequence"
>gi28330728|gb|BU723375.1|BU723375 SJMAVF12 SJM Schistosoma japonicum cDNA, mRNA sequence	hypothetical protein	1148.11	2067.1	1069.9	1428.37	3223.43	3873.97	2483.24	3193.55	2.23579	Sja_S23375714(FORWARD)	BU723375	AAX25887.2	Schistosoma japonicum	NA	GO:0005634	"cDNA, mRNA sequence"
>gi|60232627|gb|CV672938.1|CV672938 RET7SJ_09G08.T7 Schistosoma japonicum reverse cDNA Schistosoma japonicum cDNA, mRNA sequence	unknown	1083.31	475.367	846.181	801.618	2059.65	1663.95	1592.41	1772.01	2.21054	Sja_S23847301(FORWARD)	CV672938	NA	Schistosoma japonicum	NA	NA	"reverse cDNA Schistosoma japonicum cDNA, mRNA sequence"
>gi|60263278|gb|CV697668.1|CV697668 SJS_033_24.T7 SJS Schistosoma japonicum cDNA, mRNA sequence	unknown	173.706	76.2927	174.47	141.49	365.549	282.829	283.715	310.697	2.1959	Sja_S23865178(FORWARD)	CV697668	NA	Schistosoma japonicum	NA	NA	"cDNA, mRNA sequence"
>gi56044910|gb|CV736367.1|CV736367 SJAL_001_95.T3 SJL Schistosoma japonicum cDNA, mRNA sequence	unknown	546.672	829.043	746.073	707.263	1352.21	1581.81	1658.64	1530.89	2.16453	Sja_S23407757(FORWARD)	CV736367	NA	Schistosoma japonicum	NA	NA	"cDNA, mRNA sequence"
>gi28340821|gb|BU773505.1|BU773505 SJEFLF03 SJE Schistosoma japonicum cDNA similar to >gi|1090775|prf|2019440B Sm65 antigen [Schistosoma mansoni], mRNA sequence	hypothetical protein	6951.76	3588.87	6557.92	5699.52	10340.1	12776.7	13566	12227.6	2.14537	Sja_S23379829(FORWARD)	BU773505	AAX26501.2	Schistosoma japonicum	NA	GO:0016020;GO:0005576;GO:0016020;GO:0005515;GO:0005576	"cDNA similar to >gi|1090775|prf|2019440B Sm65 antigen [Schistosoma mansoni], mRNA sequence"
>gi|56055566|gb|CV747023.1|CV747023 SJL_32_002__2-3__30.T3_043.ab1 SJL Schistosoma japonicum cDNA, mRNA sequence	unknown	108.317	95.2925	112.777	105.462	292.349	213.011	159.438	221.599	2.10122	Sja_S23414224(FORWARD)	CV747023	NA	Schistosoma japonicum	NA	NA	"cDNA, mRNA sequence"
>gi28333502|gb|BU766186.1|BU766186 SJEABD12 SJE Schistosoma japonicum cDNA, mRNA sequence	putative ataxia telangiectasia mutated (atm)	2693.14	4537.68	3494.67	3575.16	6232.75	7121.9	8831.74	7395.46	2.06857	Sja_S23382264(FORWARD)	BU766186	AAW27579.1	Schistosoma japonicum	NA	GO:0005634;GO:0006281;GO:0005515;GO:0004674;GO:0005694;GO:0006974;GO:0016568	"cDNA, mRNA sequence"
>gi28327960|gb|BU720613.1|BU720613 SJM2BDF04 SJM Schistosoma japonicum cDNA similar to gb|AAF53968.1| (AE003669) CG9248 gene product [alt 1] [Drosophila melanogaster], mRNA sequence	Phospholipase D3	2512.24	3417.81	2129.2	2686.42	6430.55	5142.97	5020.21	5531.24	2.05897	Sja_S23367919(FORWARD)	BU720613	AAX26046.2	Schistosoma japonicum	NA	GO:0008654;GO:0008152;GO:0016021;GO:0016780;GO:0005886	"cDNA similar to gb|AAF53968.1| (AE003669) CG9248 gene product [alt 1] [Drosophila melanogaster], mRNA sequence"
>gi|56056950|gb|CV748407.1|CV748407 SJL_35_003__5-2__62.T3_063.ab1 SJL Schistosoma japonicum cDNA, mRNA sequence	hypothetical protein	355.105	188.374	446	329.827	586.01	685.537	743.898	671.815	2.03687	Sja_S23415014(FORWARD)	CV748407	AAX25473.2	Schistosoma japonicum	NA	GO:0004814;GO:0004820;GO:0005524;GO:0006426;GO:0006412;GO:0005737;GO:0006420	"cDNA, mRNA sequence"
>gi|56055646|gb|CV747103.1|CV747103 SJL_32_002__2-3__79.T3_084.ab1 SJL Schistosoma japonicum cDNA, mRNA sequence	unknown	1453.19	646.846	1504.84	1201.63	2289.65	2589.04	2409.39	2429.36	2.02173	Sja_S23416183(FORWARD)	CV747103	NA	Schistosoma japonicum	NA	NA	"cDNA, mRNA sequence"
>gi28353960|gb|BU796953.1|BU796953 SJF2EHH04 SJF Schistosoma japonicum cDNA, mRNA sequence	Protein KRI1-like protein	681.145	337.398	535.961	518.168	1170.5	958.26	988.404	1039.06	2.00525	Sja_S23395903(FORWARD)	BU796953	AAP06184.1	Schistosoma japonicum	NA	GO:0008152;GO:0005737;GO:0016491	"cDNA, mRNA sequence"
>gi28329371|gb|BU722024.1|BU722024 SJM2CEH01 SJM Schistosoma japonicum cDNA, mRNA sequence	Basement membrane-specific heparan sulfate proteoglycan core protein	236.317	234.085	277.625	249.342	385.35	513.53	587.946	495.609	1.98766	Sja_S23368570(FORWARD)	BU722024	AAX24541.2	Schistosoma japonicum	NA	GO:0005515	"cDNA, mRNA sequence"
>gi|60258695|gb|CV693085.1|CV693085 SJS_004_29.T3 SJS Schistosoma japonicum cDNA, mRNA sequence	Neural cell adhesion molecule	1192.05	1706.61	1160.84	1353.16	2878.6	2277.57	2909.45	2688.54	1.98685	Sja_S23860891(FORWARD)	CV693085	AAW24604.1	Schistosoma japonicum	NA	GO:0007155;GO:0005515;GO:0016021;GO:0031225;GO:0005886	"cDNA, mRNA sequence"
