# Supplementary material for: Comprehensive Transcriptome Analysis of Sex-Biased Expressed Genes Reveals Discrete Biological and Physiological Features of Male and Female Schistosoma japonicum
Source: PLoS Negl Trop Dis. 2016 Apr 29;10(4):e0004684. doi: 10.1371/journal.pntd.0004684 (PMC4851400; doi:10.1371/journal.pntd.0004684)
Supplement: S6 Table — (XLSX) [file pntd.0004684.s009.xlsx]

## Sheet: Sheet1
Table S6. Detailed information for adult female-biased expressed genes (EST data, forward probe).
ESTs	Annotation	10898B_F1	10898C_F2	10898C_F3	Mean F	10898B_M1	10898C_M2	10898C_M3	Mean M	F:M	Probe Set ID	NCBI_Nucleotide	NCBI_Protein	Species	KO	GO	Description
>gi|60232222|gb|CV672735.1|CV672735 RET7SJ_05F10.T7 Schistosoma japonicum reverse cDNA Schistosoma japonicum cDNA, mRNA sequence	Zinc finger protein 36, C3H1 type-like 1	9901.61	7376.22	10036.7	9104.85	16.7355	10.3373	13.2067	13.4265	678.125	Sja_S23846820(FORWARD)	CV672735	XP_012797575.1	Schistosoma japonicum	K01965	GO:0000287;GO:0005759;GO:0004658;GO:0005524;GO:0008270;GO:0009374;GO:0008610;GO:0000287;GO:0005524;GO:0008270;GO:0009374;GO:0005739;GO:0008610;GO:0016874;GO:0030145;GO:0000287;GO:0005524;GO:0008270;GO:0009374;GO:0005739;GO:0008610;GO:0016874;GO:0030145	"reverse cDNA Schistosoma japonicum cDNA, mRNA sequence"
>gi|28358999|gb|BU801992.1|BU801992 SJFABD11 SJF Schistosoma japonicum cDNA similar to ref|NP_033036.1| RAD23a homolog (S. cerevisiae) [Mus musculus], mRNA sequence	UV excision repair protein RAD23	11287.4	12529.4	13563.6	12460.2	27.612	12.2181	18.5988	19.4763	639.76	Sja_S23405673(FORWARD)	BU801992	AAX27211.2	Schistosoma japonicum	K10839	GO:0005634;GO:0043161;GO:0006464;GO:0003684;GO:0005737;GO:0006974;GO:0006289;GO:0005634;GO:0043161;GO:0006464;GO:0003684;GO:0005737;GO:0006974;GO:0006289	"cDNA similar to ref|NP_033036.1| RAD23a homolog (S. cerevisiae) [Mus musculus], mRNA sequence"
>gi|28352933|gb|BU795926.1|BU795926 SJF2DWG01 SJF Schistosoma japonicum cDNA, mRNA sequence	unknown	6363.17	9960.41	11429.6	9251.05	25.1941	27.1041	22.7799	25.026	369.657	Sja_S23401741(FORWARD)	BU795926	NA	Schistosoma japonicum	NA	NA	"cDNA, mRNA sequence"
>gi|28358974|gb|BU801967.1|BU801967 SJFAAH11 SJF Schistosoma japonicum cDNA, mRNA sequence	hypothetical protein	4090.57	6544.23	6620.69	5751.83	16.0672	33.4376	17.0953	22.2	259.091	Sja_S23405666(FORWARD)	BU801967	AAX24838.2	Schistosoma japonicum	NA	NA	"cDNA, mRNA sequence"
>gi|28359959|gb|BU802952.1|BU802952 SJFAPE01 SJF Schistosoma japonicum cDNA, mRNA sequence	hypothetical protein	3732.11	2612.16	3634.72	3326.33	11.7545	13.9163	17.1474	14.2727	233.055	Sja_S23398021(FORWARD)	BU802952	AAX31016.1	Schistosoma japonicum	NA	NA	"cDNA, mRNA sequence"
>gi|28319276|gb|BU711886.1|BU711886 SJAAASH12 Adult SjC 7/94 Schistosoma japonicum cDNA, mRNA sequence	unknown	1481.53	2575.42	1535.65	1864.2	12.4225	8.4769	9.2927	10.064	185.234	Sja_S23364536(FORWARD)	BU711886	NA	Schistosoma japonicum	NA	NA	"cDNA, mRNA sequence"
>gi|28348884|gb|BU791877.1|BU791877 SJF2AFA05 SJF Schistosoma japonicum cDNA, mRNA sequence	Trematode Eggshell Synthesis domain containing protein	10640.9	10865.5	14470.7	11992.4	80.0833	65.0552	82.3292	75.8226	158.164	Sja_S23398992(FORWARD)	BU791877	AAW25913.1	Schistosoma japonicum	NA	NA	"cDNA, mRNA sequence"
>gi|28349015|gb|BU792008.1|BU792008 SJF2AGD07 SJF Schistosoma japonicum cDNA, mRNA sequence	unknown	1949.74	4184.77	1793.41	2642.64	17.9155	12.4344	24.4721	18.274	144.612	Sja_S23394251(FORWARD)	BU792008	NA	Schistosoma japonicum	NA	NA	"cDNA, mRNA sequence"
>gi|28352971|gb|BU795964.1|BU795964 SJF2DXB04 SJF Schistosoma japonicum cDNA similar to emb|CAA07704.1| (AJ007829) lacZ' [Cloning vector pGreen], mRNA sequence	unknown	4874.88	7177.65	5677.92	5910.15	57.7166	50.4177	87.9594	65.3646	90.4183	Sja_S23395585(FORWARD)	BU795964	NA	Schistosoma japonicum	NA	NA	"cDNA similar to emb|CAA07704.1| (AJ007829) lacZ' [Cloning vector pGreen], mRNA sequence"
>gi|28336501|gb|BU769185.1|BU769185 SJECCC02 SJE Schistosoma japonicum cDNA, mRNA sequence	hypothetical protein	237.286	794.292	462.085	497.888	10.7919	10.7841	10.4993	10.6918	46.5674	Sja_S23384277(FORWARD)	BU769185	NA	Schistosoma japonicum	NA	NA	"cDNA, mRNA sequence"
>gi|60233709|gb|CV673479.1|CV673479 RET7SJ_18C01.T7 Schistosoma japonicum reverse cDNA Schistosoma japonicum cDNA, mRNA sequence	unknown	642.757	385.028	556.938	528.241	17.0822	27.6626	13.3053	19.35	27.2992	Sja_S23847756(FORWARD)	CV673479	NA	Schistosoma japonicum	NA	NA	"reverse cDNA Schistosoma japonicum cDNA, mRNA sequence"
>gi|56045625|gb|CV737082.1|CV737082 SJAL_006_37.T7 SJL Schistosoma japonicum cDNA, mRNA sequence	hypothetical protein	3806.81	1832.22	4707.61	3448.88	185.305	91.2475	114.094	130.215	26.4859	Sja_S23411451(FORWARD)	CV737082	CAX72698.1	Schistosoma japonicum	NA	NA	"cDNA, mRNA sequence"
>gi|197640947|gb|FL651727.1|FL651727 1225seq875; Schistosoma japonicum 7d schistosomula subtractive expressed sequence tags library Schistosoma japonicum cDNA 3', mRNA sequence	hypothetical protein	408.655	568.276	394.596	457.176	27.2031	45.5882	17.5228	30.1047	15.1862	Sja_S46926244(FORWARD)	FL651727	AAX25288.2	Schistosoma japonicum	NA	NA	"7d schistosomula subtractive expressed sequence tags library Schistosoma japonicum cDNA 3', mRNA sequence"
>gi|60235743|gb|CV674511.1|CV674511 RET7SJ_27G03.T7 Schistosoma japonicum reverse cDNA Schistosoma japonicum cDNA, mRNA sequence	unknown	675.719	1082.49	720.446	826.22	26.1483	53.3004	99.5225	59.6571	13.8495	Sja_S23848788(FORWARD)	CV674511	AAX26502.2	Schistosoma japonicum	NA	NA	"reverse cDNA Schistosoma japonicum cDNA, mRNA sequence"
>gi|6274590|gb|AW160122.1|AW160122 JAYL0078.GYL Schistosoma japonicum Lambda gt11 Express library Schistosoma japonicum cDNA clone JAYL0078.GY 5', mRNA sequence	unknown	19867.7	18805	21977	20216.6	1897.36	1920.88	1225.52	1681.25	12.0247	Sja_S23365106(FORWARD)	AW160122	XP_012800691.1	Schistosoma japonicum	NA	NA	"Lambda gt11 Express library Schistosoma japonicum cDNA clone JAYL0078.GY 5', mRNA sequence"
>gi|28344881|gb|BU777565.1|BU777565 SJEDLF04 SJE Schistosoma japonicum cDNA, mRNA sequence	Elongation of very long chain fatty acids protein 7	7600.29	7913.31	8709.61	8074.4	800.515	802.437	711.579	771.51	10.4657	Sja_S23390047(FORWARD)	BU777565	AAX26490.2	Schistosoma japonicum	K10250	GO:0016021	"cDNA, mRNA sequence"
>gi|28359377|gb|BU802370.1|BU802370 SJFAIC10 SJF Schistosoma japonicum cDNA, mRNA sequence	ras protein Rab 26	14269.6	10888.2	13317.7	12825.2	1538.41	823.032	1631.85	1331.1	9.63503	Sja_S23405933(FORWARD)	BU802370	NA	Schistosoma japonicum	NA	NA	"cDNA, mRNA sequence"
>gi|28359099|gb|BU802092.1|BU802092 SJFADD09 SJF Schistosoma japonicum cDNA, mRNA sequence	unknown	357.107	315.579	307.066	326.584	23.8088	29.0562	57.8613	36.9088	8.84841	Sja_S23397726(FORWARD)	BU802092	NA	Schistosoma japonicum	NA	NA	"cDNA, mRNA sequence"
>gi|60231826|gb|CV672537.1|CV672537 RET7SJ_02D10.T7 Schistosoma japonicum reverse cDNA Schistosoma japonicum cDNA, mRNA sequence	unknown	830.63	1145.5	682.654	886.262	131.525	73.2553	96.8854	100.555	8.81368	Sja_S23846726(FORWARD)	CV672537	NA	Schistosoma japonicum	NA	NA	"reverse cDNA Schistosoma japonicum cDNA, mRNA sequence"
>gi|28327269|gb|BU719922.1|BU719922 SJM2AID01 SJM Schistosoma japonicum cDNA, mRNA sequence	unknown	153.112	183.694	178.922	171.909	22.3417	23.1051	16.0272	20.4913	8.38936	Sja_S23367684(FORWARD)	BU719922	NA	Schistosoma japonicum	NA	NA	"cDNA, mRNA sequence"
>gi|60251066|gb|CV688636.1|CV688636 sjs4-002_F02_sjs7-002A02-T3 SJS Schistosoma japonicum cDNA, mRNA sequence	thyrotroph embryonic factor related	1165.17	1976.22	1689.8	1610.4	257.412	191.108	148.754	199.091	8.08874	Sja_S23856252(FORWARD)	CV688636	AAX25217.2	Schistosoma japonicum	NA	GO:0005634;GO:0006350;GO:0006355;GO:0043565;GO:0003700;GO:0046983	"cDNA, mRNA sequence"
>gi|197643464|gb|FL654672.1|FL654672 seq1199; Schistosoma japonicum 7d schistosomula subtractive expressed sequence tags library Schistosoma japonicum cDNA 3', mRNA sequence	Small nuclear ribonucleoprotein Sm D1	15121.9	17719.3	17412.9	16751.4	1413.12	2222.62	2992.88	2209.54	7.58137	Sja_S46929189(FORWARD)	FL654672	AAW26831.1	Schistosoma japonicum	K11087	GO:0005634;GO:0003723;GO:0000398;GO:0030529	"7d schistosomula subtractive expressed sequence tags library Schistosoma japonicum cDNA 3', mRNA sequence"
>gi|28351557|gb|BU794550.1|BU794550 SJF2CWG11 SJF Schistosoma japonicum cDNA similar to dbj|BAB30803.1| (AK017557) putative [Mus musculus], mRNA sequence	venom allergen-like (VAL) 16 protein	11843.1	14508	13375.8	13242.3	1817.9	1606.93	1855.93	1760.25	7.52295	Sja_S23400813(FORWARD)	BU794550	CAX74107.1	Schistosoma japonicum	K13435	GO:0005576	"cDNA similar to dbj|BAB30803.1| (AK017557) putative [Mus musculus], mRNA sequence"
>gi|56046499|gb|CV737956.1|CV737956 SJAL_011_52.T7 SJL Schistosoma japonicum cDNA, mRNA sequence	Alanine aminotransferase 2	7674.41	8085.94	11648	9136.11	1362.03	1173.69	1170.35	1235.36	7.39552	Sja_S23408599(FORWARD)	CV737956	CCD81366.1	Schistosoma japonicum	NA	NA	"cDNA, mRNA sequence"
>gi|60262594|gb|CV696984.1|CV696984 SJS_028_86.T3 SJS Schistosoma japonicum cDNA, mRNA sequence	unknown	379.6	413.265	498.552	430.473	69.1291	76.1565	51.9784	65.7547	6.54665	Sja_S23864560(FORWARD)	CV696984	NA	Schistosoma japonicum	NA	NA	"cDNA, mRNA sequence"
>gi|28358993|gb|BU801986.1|BU801986 SJFABD02 SJF Schistosoma japonicum cDNA similar to dbj|BAB62989.1| (AB070044) hypothetical protein [Macaca fascicularis], mRNA sequence	Serine/threonine-protein kinase greatwall	1131.04	1442.46	1978.3	1517.27	214.785	184.868	429.019	276.224	5.4929	Sja_S23405690(FORWARD)	BU801986	AAX27223.2	Schistosoma japonicum	NA	NA	"cDNA similar to dbj|BAB62989.1| (AB070044) hypothetical protein [Macaca fascicularis], mRNA sequence"
>gi|56062161|gb|CV753618.1|CV753618 SJL9-004_F01_SJL9-004F01-T3_011.ab1 SJL Schistosoma japonicum cDNA, mRNA sequence	unknown	835.374	1018.74	888.333	914.15	210.859	125.231	174.45	170.18	5.37166	Sja_S23418934(FORWARD)	CV753618	NA	Schistosoma japonicum	NA	NA	"cDNA, mRNA sequence"
>gi|28352151|gb|BU795128.1|BU795128 SJF2DLC09 SJF Schistosoma japonicum cDNA similar to gb|AAC26200.1| (AF053626) alpha 1,2-mannosidase IB [Homo sapiens], mRNA sequence	Mannosyl-oligosaccharide 1,2-alpha-mannosidase IB	1380.98	2447.71	1506.08	1778.26	411.093	308.919	296.605	338.872	5.24758	Sja_S23401213(FORWARD)	BU795128	AAW25980.1	Schistosoma japonicum	K01230	GO:0005783;GO:0004571;GO:0005509;GO:0016021;GO:0030433;GO:0005789	"cDNA similar to gb|AAC26200.1| (AF053626) alpha 1,2-mannosidase IB [Homo sapiens], mRNA sequence"
>gi|197126829|gb|FL595205.1|FL595205 chgc_new_contig1795; Schistosoma japonicum 7d schistosomula subtractive expressed sequence tags library Schistosoma japonicum cDNA 3', mRNA sequence	unknown	244.216	466.8	232.624	314.547	65.4154	52.477	67.6172	61.8365	5.08675	Sja_S46920311(FORWARD)	FL595205	XP_012799487.1	Schistosoma japonicum	NA	NA	"7d schistosomula subtractive expressed sequence tags library Schistosoma japonicum cDNA 3', mRNA sequence"
>gi|28346035|gb|BU778719.1|BU778719 SJEEGC01 SJE Schistosoma japonicum cDNA similar to gi|2071947|gb|AAB53629.1| (U84006) beta-galactosidase [Expression vector pBSII-LUCINT], mRNA sequence	unknown	3701.66	4429.87	3781.22	3970.92	967.194	744.15	838.759	850.034	4.67148	Sja_S23381472(FORWARD)	BU778719	CCD75555.1	Schistosoma japonicum	K01190	NA	"cDNA similar to gi|2071947|gb|AAB53629.1| (U84006) beta-galactosidase [Expression vector pBSII-LUCINT], mRNA sequence"
>gi|11707873|gb|BF606850.1|BF606850 JCXP0002.FXT Schistosoma japonicum cercaria Lambda TriplEx2 Express library Schistosoma japonicum cDNA clone JCXP0002.FX 5', mRNA sequence	unknown	1374.84	1121.97	538.501	1011.77	333.748	146.639	215.52	231.969	4.36167	Sja_S23365630(FORWARD)	BF606850	NA	Schistosoma japonicum	NA	NA	"cercaria Lambda TriplEx2 Express library Schistosoma japonicum cDNA clone JCXP0002.FX 5', mRNA sequence"
>gi|56052061|gb|CV743518.1|CV743518 SJAL_046_47.T3 SJL Schistosoma japonicum cDNA, mRNA sequence	putative multidrug resistance protein 1	1003.47	730.87	690.156	808.166	321.202	112.887	128.988	187.692	4.3058	Sja_S23425940(FORWARD)	CV743518	CCD82812.1	Schistosoma japonicum	NA	GO:0005319;GO:0005524;GO:0009276;GO:0006869;GO:0016021;GO:0042626;GO:0005886	"cDNA, mRNA sequence"
>gi|60263345|gb|CV697735.1|CV697735 SJS_033_64.T3 SJS Schistosoma japonicum cDNA, mRNA sequence	DNA replication licensing factor mcm7-A	2734.21	3822.7	2733.27	3096.73	884.492	651.727	796.379	777.533	3.98276	Sja_S23865444(FORWARD)	CV697735	AAW25192.1	Schistosoma japonicum	K02210	GO:0005634;GO:0005524;GO:0006350;GO:0006355;GO:0006260;GO:0006270;GO:0008094;GO:0007049	"cDNA, mRNA sequence"
>gi|28345518|gb|BU778202.1|BU778202 SJEEAE07 SJE Schistosoma japonicum cDNA, mRNA sequence	Abnormal spindle-like microcephaly-associated protein-like protein	3962.1	1888.15	3246.52	3032.26	1189.49	493.058	626.865	769.804	3.93899	Sja_S23390482(FORWARD)	BU778202	XP_012797379.1	Schistosoma japonicum	NA	NA	"cDNA, mRNA sequence"
>gi|56065529|gb|CV756986.1|CV756986 sjl7-006_A06_sjl7-006A06-T7_039.ab1 SJL Schistosoma japonicum cDNA, mRNA sequence	unknown	3001.72	3107.32	3602.5	3237.18	1013.86	841.547	731.553	862.32	3.75403	Sja_S23421230(FORWARD)	CV756986	NA	Schistosoma japonicum	NA	NA	"cDNA, mRNA sequence"
>gi|28327999|gb|BU720652.1|BU720652 SJM2BEA07 SJM Schistosoma japonicum cDNA similar to gb|AAF57919.1| (AE003804) CG6805 gene product [Drosophila melanogaster], mRNA sequence	Phosphatidylinositol 4,5-bisphosphate 5-phosphatase A	441.7	923.963	591.676	652.446	145.436	212.66	178.139	178.745	3.65016	Sja_S23374092(FORWARD)	BU720652	AAX25790.2	Schistosoma japonicum	K01106	GO:0016020;GO:0005515;GO:0004445;GO:0004439;GO:0005737	"cDNA similar to gb|AAF57919.1| (AE003804) CG6805 gene product [Drosophila melanogaster], mRNA sequence"
>gi|56062323|gb|CV753780.1|CV753780 SJL9-006_E05_SJL9-006E05-T3_037.ab1 SJL Schistosoma japonicum cDNA, mRNA sequence	unknown	365.329	540.893	259.601	388.608	88.3997	161.126	75.4097	108.312	3.58786	Sja_S23428509(FORWARD)	CV753780	NA	Schistosoma japonicum	NA	NA	"cDNA, mRNA sequence"
>gi|56055616|gb|CV747073.1|CV747073 SJL_32_002__2-3__62.T3_075.ab1 SJL Schistosoma japonicum cDNA, mRNA sequence	unknown	820.113	980.746	503.304	768.054	168.345	262.538	213.348	214.744	3.57661	Sja_S23416169(FORWARD)	CV747073	NA	Schistosoma japonicum	NA	NA	"cDNA, mRNA sequence"
>gi|56054000|gb|CV745457.1|CV745457 SJAL_058_43.T3 SJL Schistosoma japonicum cDNA, mRNA sequence	putative multidrug resistance protein	1293.35	2036.49	1009.16	1446.33	764.368	240.553	223.653	409.524	3.53174	Sja_S23412839(FORWARD)	CV745457	AAX24229.2	Schistosoma japonicum	K05658	GO:0005319;GO:0005524;GO:0009276;GO:0006869;GO:0016021;GO:0042626;GO:0005886	"cDNA, mRNA sequence"
>gi|197126824|gb|FL595200.1|FL595200 chgc_new_contig1421; Schistosoma japonicum 7d schistosomula subtractive expressed sequence tags library Schistosoma japonicum cDNA 3', mRNA sequence	Homocysteine S-methyltransferase 3	7292.43	6444.72	8125.42	7287.52	2491.12	1664.97	2050.81	2068.97	3.5223	Sja_S46920306(FORWARD)	FL595200	CCD77246.1	Schistosoma japonicum	NA	GO:0008898;GO:0009396;GO:0050897;GO:0031419;GO:0008705;GO:0004156;GO:0008270;GO:0009086	"7d schistosomula subtractive expressed sequence tags library Schistosoma japonicum cDNA 3', mRNA sequence"
>gi|56062852|gb|CV754309.1|CV754309 sjl31-001_G07_sjl31-001G07-T7_052.ab1 SJL Schistosoma japonicum cDNA, mRNA sequence	hypothetical protein	2326.54	2522.31	2740.79	2529.88	731.367	765.483	690.643	729.165	3.46956	Sja_S23422195(FORWARD)	CV754309	AAX25504.2	Schistosoma japonicum	NA	NA	"cDNA, mRNA sequence"
>gi|60243211|gb|CV684788.1|CV684788 sjs11-008_C11_sjs11-008C11-T3 SJS Schistosoma japonicum cDNA, mRNA sequence	DDB1- and CUL4-associated factor 12	409.15	582.196	249.099	413.482	160.767	114.074	85.9176	120.253	3.43843	Sja_S23852468(FORWARD)	CV684788	AAX27654.2	Schistosoma japonicum	K11803	GO:0007165	"cDNA, mRNA sequence"
>gi|60234322|gb|CV673789.1|CV673789 RET7SJ_22H10.T7 Schistosoma japonicum reverse cDNA Schistosoma japonicum cDNA, mRNA sequence	hypothetical protein	285.149	207.253	317.868	270.09	72.5706	90.7786	79.4272	80.9255	3.33752	Sja_S23848094(FORWARD)	CV673789	AAW26958.1	Schistosoma japonicum	NA	NA	"reverse cDNA Schistosoma japonicum cDNA, mRNA sequence"
>gi|28351628|gb|BU794621.1|BU794621 SJF2DFE11 SJF Schistosoma japonicum cDNA, mRNA sequence	hypothetical protein	3232.66	6069.62	4699.42	4667.23	1638.59	1629.4	927.933	1398.64	3.33698	Sja_S23400865(FORWARD)	BU794621	CAX82767.1	Schistosoma japonicum	NA	NA	"cDNA, mRNA sequence"
>gi|197640968|gb|FL651748.1|FL651748 seq0335; Schistosoma japonicum 7d schistosomula subtractive expressed sequence tags library Schistosoma japonicum cDNA 3', mRNA sequence	putative DNA replication licensing factor MCM7	7001.96	6044.14	6229.63	6425.24	2477.87	1367.5	1961.24	1935.54	3.31962	Sja_S46926265(FORWARD)	FL651748	CCD82866.1	Schistosoma japonicum	K02210	GO:0005634;GO:0005524;GO:0006350;GO:0006355;GO:0006260;GO:0006270;GO:0008094;GO:0007049	"7d schistosomula subtractive expressed sequence tags library Schistosoma japonicum cDNA 3', mRNA sequence"
>gi|60263888|gb|CV698278.1|CV698278 SJS_037_24.T3 SJS Schistosoma japonicum cDNA, mRNA sequence	putative E3 ubiquitin-protein ligase HERC4	545.885	480.412	530.932	519.076	191.55	128.023	157.174	158.916	3.26637	Sja_S23865903(FORWARD)	CV698278	AAX24605.2	Schistosoma japonicum	K10615	GO:0006464;GO:0005515;GO:0005622;GO:0005737;GO:0006512;GO:0004842	"cDNA, mRNA sequence"
>gi|60256562|gb|CV691852.1|CV691852 sjs9-001_C07_sjs9-001C07-T3 SJS Schistosoma japonicum cDNA, mRNA sequence	unknown	2313.93	3186.31	1522.32	2340.85	1266.33	460.686	437.627	721.548	3.24421	Sja_S23859541(FORWARD)	CV691852	NA	Schistosoma japonicum	NA	NA	"cDNA, mRNA sequence"
>gi|28360830|gb|BU803823.1|BU803823 SJFBDF12 SJF Schistosoma japonicum cDNA, mRNA sequence	Calcineurin-like phosphoesterase domain-containing protein 1	2310.34	3102.4	2870.08	2760.94	885.899	796.578	929.608	870.695	3.17096	Sja_S23398294(FORWARD)	BU803823	XP_012797730.1	Schistosoma japonicum	NA	NA	"cDNA, mRNA sequence"
>gi|28340764|gb|BU773448.1|BU773448 SJEFLA06 SJE Schistosoma japonicum cDNA, mRNA sequence	Actin-binding protein anillin	4035.37	2980.41	3636.69	3550.82	1390.57	874.939	1119.83	1128.45	3.14664	Sja_S23387224(FORWARD)	BU773448	XP_012798824.1	Schistosoma japonicum	NA	NA	"cDNA, mRNA sequence"
>gi|60234878|gb|CV674077.1|CV674077 RET7SJ_26E10.T7 Schistosoma japonicum reverse cDNA Schistosoma japonicum cDNA, mRNA sequence	unknown	1888.11	871.411	1560.75	1440.09	566.619	309.191	505.029	460.28	3.12873	Sja_S23848403(FORWARD)	CV674077	NA	Schistosoma japonicum	NA	NA	"reverse cDNA Schistosoma japonicum cDNA, mRNA sequence"
>gi|194718318|gb|FK934568.1|FK934568 schistosomula 72 Schistosoma japonicum 7d schistosomula subtractive expressed sequence tags library Schistosoma japonicum cDNA 3', mRNA sequence	unknown	4006.8	5560.29	3639.2	4402.1	1618.16	1608.44	1049.27	1425.29	3.08856	Sja_S46904012(FORWARD)	FK934568	NA	Schistosoma japonicum	NA	NA	"7d schistosomula subtractive expressed sequence tags library Schistosoma japonicum cDNA 3', mRNA sequence"
>gi|28331365|gb|BU723996.1|BU723996 SJMBCD10 SJM Schistosoma japonicum cDNA similar to ref|NP_060641.1| hypothetical protein FLJ10659 [Homo sapiens], mRNA sequence	DCC-interacting protein 13-alpha	1080.54	1955.07	1383.18	1472.93	610.37	495.524	336.614	480.836	3.06326	Sja_S23376116(FORWARD)	BU723996	AAW24843.1	Schistosoma japonicum	K08733	NA	"cDNA similar to ref|NP_060641.1| hypothetical protein FLJ10659 [Homo sapiens], mRNA sequence"
>gi|194718336|gb|FK934586.1|FK934586 schistosomula 91 Schistosoma japonicum 7d schistosomula subtractive expressed sequence tags library Schistosoma japonicum cDNA 3', mRNA sequence	unknown	801.625	1273.58	773.628	949.612	415.849	291.203	260.1	322.384	2.94559	Sja_S46904030(FORWARD)	FK934586	NA	Schistosoma japonicum	NA	NA	"7d schistosomula subtractive expressed sequence tags library Schistosoma japonicum cDNA 3', mRNA sequence"
>gi|194718323|gb|FK934573.1|FK934573 schistosomula 78 Schistosoma japonicum 7d schistosomula subtractive expressed sequence tags library Schistosoma japonicum cDNA 3', mRNA sequence	unknown	6387.19	7246.05	7624.57	7085.94	2583.57	1878.43	2807.97	2423.33	2.92405	Sja_S46904017(FORWARD)	FK934573	XP_012792197.1	Schistosoma japonicum	NA	NA	"7d schistosomula subtractive expressed sequence tags library Schistosoma japonicum cDNA 3', mRNA sequence"
>gi|28319622|gb|BU712237.1|BU712237 SJAAAXD08 Adult SjC 7/94 Schistosoma japonicum cDNA, mRNA sequence	hypothetical protein	352.034	682.187	543.443	525.888	154.592	172.612	223.813	183.672	2.86318	Sja_S23361624(FORWARD)	BU712237	AAX25260.2	Schistosoma japonicum	NA	NA	"cDNA, mRNA sequence"
>gi|28345323|gb|BU778007.1|BU778007 SJEDQD08 SJE Schistosoma japonicum cDNA, mRNA sequence	unknown	1344.93	1359.41	799.3	1167.88	752.815	301.069	210.299	421.394	2.77147	Sja_S23390354(FORWARD)	BU778007	NA	Schistosoma japonicum	NA	NA	"cDNA, mRNA sequence"
>gi|28359406|gb|BU802399.1|BU802399 SJFAIF03 SJF Schistosoma japonicum cDNA, mRNA sequence	unknown	2287.95	2109	2512.47	2303.14	1103.87	579.947	858.679	847.5	2.71757	Sja_S23397827(FORWARD)	BU802399	NA	Schistosoma japonicum	NA	NA	"cDNA, mRNA sequence"
>gi|56052255|gb|CV743712.1|CV743712 SJAL_047_61.T3 SJL Schistosoma japonicum cDNA, mRNA sequence	Beta-1,4-galactosyltransferase 4	3266.17	3732.86	3136.53	3378.52	1401.47	1355.64	1055.79	1270.96	2.65823	Sja_S23426009(FORWARD)	CV743712	AAW25144.1	Schistosoma japonicum	K07968	GO:0016020;GO:0003945;GO:0005794;GO:0005975;GO:0016021;GO:0003831;GO:0030145	"cDNA, mRNA sequence"
>gi|28354394|gb|BU797387.1|BU797387 SJF2EME09 SJF Schistosoma japonicum cDNA similar to gb|AAD19353.1| (AF096319) folate receptor alpha precursor [Mus musculus], mRNA sequence	folate receptor gamma	6082.2	8009.07	5843.86	6645.04	3733.15	2108.77	1731.17	2524.36	2.63237	Sja_S23402736(FORWARD)	BU797387	AAW26187.1	Schistosoma japonicum	K13649	NA	"cDNA similar to gb|AAD19353.1| (AF096319) folate receptor alpha precursor [Mus musculus], mRNA sequence"
>gi|60233173|gb|CV673211.1|CV673211 RET7SJ_13C12.T7 Schistosoma japonicum reverse cDNA Schistosoma japonicum cDNA, mRNA sequence	DNA primase large subunit	2376.88	2171.13	2017.03	2188.35	1064.56	654.35	793.841	837.585	2.61269	Sja_S23847440(FORWARD)	CV673211	CAZ35265.1	Schistosoma japonicum	NA	NA	"reverse cDNA Schistosoma japonicum cDNA, mRNA sequence"
>gi|56049871|gb|CV741328.1|CV741328 SJAL_032_51.T7 SJL Schistosoma japonicum cDNA, mRNA sequence	unknown	1568.36	2015.98	2181.6	1921.98	760.871	826.74	699.747	762.453	2.52079	Sja_S23411588(FORWARD)	CV741328	NA	Schistosoma japonicum	NA	NA	"cDNA, mRNA sequence"
>gi|61957694|gb|DN652445.1|DN652445 EST0334 Cercaria subtracted cDNA library Schistosoma japonicum cDNA clone 1jC5, mRNA sequence	hypothetical protein	4974.63	6765.08	6031.64	5923.78	2533.31	2254.1	2304.74	2364.05	2.50578	Sja_S24297743(FORWARD)	DN652445	AAW24905.1	Schistosoma japonicum	NA	GO:0016020;GO:0016021	"cDNA clone 1jC5, mRNA sequence"
>gi|60235937|gb|CV674608.1|CV674608 RET7SJ_28A08.T7 Schistosoma japonicum reverse cDNA Schistosoma japonicum cDNA, mRNA sequence	TBC1 domain family member 13	5330.15	6978.1	7827.09	6711.78	2276.69	3012.16	2828.12	2705.66	2.48065	Sja_S23848835(FORWARD)	CV674608	AAP06303.1	Schistosoma japonicum	NA	NA	"reverse cDNA Schistosoma japonicum cDNA, mRNA sequence"
>gi|28324835|gb|BU717488.1|BU717488 SJM2BNA04 SJM Schistosoma japonicum cDNA, mRNA sequence	Rho guanine nucleotide exchange factor 28	550.843	618.826	797.998	655.889	222.694	279.91	301.562	268.055	2.44684	Sja_S23371947(FORWARD)	BU717488	AAX24912.2	Schistosoma japonicum	NA	GO:0005515;GO:0005622;GO:0008270;GO:0007242;GO:0035023;GO:0005737;GO:0005089	"cDNA, mRNA sequence"
>gi|28345208|gb|BU777892.1|BU777892 SJEDPB05 SJE Schistosoma japonicum cDNA, mRNA sequence	unknown	2533.13	4455.54	3255.3	3414.66	1711.34	1498.31	1004.17	1404.61	2.43104	Sja_S23390258(FORWARD)	BU777892	NA	Schistosoma japonicum	NA	NA	"cDNA, mRNA sequence"
>gi|56056522|gb|CV747979.1|CV747979 SJL_34_004__4-4__60.T7_D08.ab1 SJL Schistosoma japonicum cDNA, mRNA sequence	unknown	225.788	207.201	201.355	211.448	89.8932	103.278	68.3905	87.1873	2.42521	Sja_S23414772(FORWARD)	CV747979	NA	Schistosoma japonicum	NA	NA	"cDNA, mRNA sequence"
>gi|60232292|gb|CV672770.1|CV672770 RET7SJ_06C06.T7 Schistosoma japonicum reverse cDNA Schistosoma japonicum cDNA, mRNA sequence	unknown	714.854	551.087	462.395	576.112	286.73	191.792	235.705	238.076	2.41987	Sja_S23847210(FORWARD)	CV672770	CCD59502.1	Schistosoma japonicum	NA	NA	"reverse cDNA Schistosoma japonicum cDNA, mRNA sequence"
>gi|56049740|gb|CV741197.1|CV741197 SJAL_031_68.T7 SJL Schistosoma japonicum cDNA, mRNA sequence	UPF0538 protein C2orf76-like protein	5636.95	7483.89	5708.41	6276.42	2819.82	2759.16	2323.84	2634.27	2.3826	Sja_S23410327(FORWARD)	CV741197	XP_012798137.1	Schistosoma japonicum	NA	NA	"cDNA, mRNA sequence"
>gi|60258409|gb|CV692799.1|CV692799 SJS_002_39.T3 SJS Schistosoma japonicum cDNA, mRNA sequence	hypothetical protein	297.437	248.482	362.616	302.845	155.777	91.2278	137.662	128.223	2.36187	Sja_S23860524(FORWARD)	CV692799	AAW26229.1	Schistosoma japonicum	NA	NA	"cDNA, mRNA sequence"
>gi|28326621|gb|BU719274.1|BU719274 SJM2CSE04 SJM Schistosoma japonicum cDNA similar to gb|AAD02197.1| (AF040385) putative ferritin-1 heavy chain [Schistosoma japonicum], mRNA sequence	Ferritin-1 heavy chain	13764.3	18432.2	19680	17292.2	6893.89	6894.2	8183.89	7323.99	2.36103	Sja_S23373169(FORWARD)	BU719274	AAD02197.1	Schistosoma japonicum	K00522	GO:0006879;GO:0006826;GO:0004322;GO:0008199;GO:0055114;GO:0016491	"cDNA similar to gb|AAD02197.1| (AF040385) putative ferritin-1 heavy chain [Schistosoma japonicum], mRNA sequence"
>gi|28340772|gb|BU773456.1|BU773456 SJEFLB02 SJE Schistosoma japonicum cDNA, mRNA sequence	unknown	1451.92	2138.27	1659.89	1750.03	442.128	1088.06	697.406	742.532	2.35683	Sja_S23379805(FORWARD)	BU773456	NA	Schistosoma japonicum	NA	NA	"cDNA, mRNA sequence"
>gi|56053141|gb|CV744598.1|CV744598 SJAL_053_29.T7 SJL Schistosoma japonicum cDNA, mRNA sequence	unknown	120.433	148.519	94.9289	121.294	31.8619	86.0309	36.535	51.4759	2.35632	Sja_S23413726(FORWARD)	CV744598	NA	Schistosoma japonicum	NA	NA	"cDNA, mRNA sequence"
>gi|28348887|gb|BU791880.1|BU791880 SJF2AFA08 SJF Schistosoma japonicum cDNA similar to gb|AAF55461.1| (AE003719) CG14321 gene product [Drosophila melanogaster], mRNA sequence	integral membrane protein GPR155	999.222	958.126	973.009	976.786	610.787	276.041	363.74	416.856	2.34322	Sja_S23398984(FORWARD)	BU791880	AAW26189.1	Schistosoma japonicum	NA	GO:0016020;GO:0006810;GO:0016021;GO:0009734	"cDNA similar to gb|AAF55461.1| (AE003719) CG14321 gene product [Drosophila melanogaster], mRNA sequence"
>gi|60235485|gb|CV674382.1|CV674382 RET7SJ_33F12.T7 Schistosoma japonicum reverse cDNA Schistosoma japonicum cDNA, mRNA sequence	proteasome catalytic subunit 3	4329.66	3229.61	3262.88	3607.38	2281.27	963.02	1413.35	1552.55	2.32352	Sja_S23848552(FORWARD)	CV674382	CCD81222.1	Schistosoma japonicum	NA	GO:0006511;GO:0004298;GO:0008233;GO:0005829;GO:0005737;GO:0005839	"reverse cDNA Schistosoma japonicum cDNA, mRNA sequence"
>gi|197644166|gb|FL652583.1|FL652583 1225seq1225; Schistosoma japonicum 7d schistosomula subtractive expressed sequence tags library Schistosoma japonicum cDNA 3', mRNA sequence	Histone H2A	18358.2	21258.9	19655.4	19757.5	8868.73	7838.8	8916.89	8541.47	2.31313	Sja_S46927100(FORWARD)	FL652583	AAW25534.1	Schistosoma japonicum	K11251	GO:0005634;GO:0003677;GO:0006334;GO:0005694;GO:0000786	"7d schistosomula subtractive expressed sequence tags library Schistosoma japonicum cDNA 3', mRNA sequence"
>gi|28354194|gb|BU797187.1|BU797187 SJF2EKD06 SJF Schistosoma japonicum cDNA similar to ref|NP_003975.1| solute carrier family 13 (sodium-dependent dicarboxylate transporter), member 2 [Homo sapiens], mRNA sequence	Solute carrier family 13 member 3	1622.39	3168.9	2868.01	2553.1	1166.29	1088.77	1079.89	1111.65	2.29668	Sja_S23402581(FORWARD)	BU797187	AAX26870.2	Schistosoma japonicum	K12729	GO:0005215;GO:0006814;GO:0016020;GO:0055085	"cDNA similar to ref|NP_003975.1| solute carrier family 13 (sodium-dependent dicarboxylate transporter), member 2 [Homo sapiens], mRNA sequence"
>gi|56061930|gb|CV753387.1|CV753387 SJL8-008_B12_SJL8-008B12-T7_101.ab1 SJL Schistosoma japonicum cDNA, mRNA sequence	unknown	278.341	264.731	257.852	266.975	112.923	122.331	120.218	118.491	2.25313	Sja_S23428371(FORWARD)	CV753387	NA	Schistosoma japonicum	NA	NA	"cDNA, mRNA sequence"
>gi|28335638|gb|BU768322.1|BU768322 SJEBIF04 SJE Schistosoma japonicum cDNA, mRNA sequence	unknown	7868.34	5025.89	9102.2	7332.14	3796.29	3378.76	2926.62	3367.22	2.1775	Sja_S23383679(FORWARD)	BU768322	NA	Schistosoma japonicum	NA	NA	"cDNA, mRNA sequence"
>gi|28356202|gb|BU799195.1|BU799195 SJF2BKH09 SJF Schistosoma japonicum cDNA similar to gb|AAA66457.1| (M24353) alpha-mannosidase II [Rattus norvegicus], mRNA sequence	Alpha-mannosidase 2	1151.82	873.516	1350.49	1125.27	525.079	453.499	593.584	524.054	2.14725	Sja_S23403961(FORWARD)	BU799195	AAX27565.2	Schistosoma japonicum	K01231	GO:0006013;GO:0030246;GO:0008270;GO:0004559	"cDNA similar to gb|AAA66457.1| (M24353) alpha-mannosidase II [Rattus norvegicus], mRNA sequence"
>gi|28340927|gb|BU773611.1|BU773611 SJEFMG03 SJE Schistosoma japonicum cDNA, mRNA sequence	unknown	165.292	145.346	157.573	156.07	79.9289	70.1316	68.8916	72.984	2.13841	Sja_S23379857(FORWARD)	BU773611	NA	Schistosoma japonicum	NA	NA	"cDNA, mRNA sequence"
>gi|28339436|gb|BU772120.1|BU772120 SJEEME12 SJE Schistosoma japonicum cDNA similar to gi|10946489|gb|AAG24916.1|AF308694_1 (AF308694) ELAC2 [Gorillagorilla], mRNA sequence	Zinc phosphodiesterase ELAC protein 2	7297.45	4500.3	7120.47	6306.07	3169.54	2896.37	2851.2	2972.37	2.12156	Sja_S23386295(FORWARD)	BU772120	AAX27445.2	Schistosoma japonicum	K00784	GO:0042779;GO:0008270;GO:0042781;GO:0042779;GO:0008270;GO:0042781	"cDNA similar to gi|10946489|gb|AAG24916.1|AF308694_1 (AF308694) ELAC2 [Gorillagorilla], mRNA sequence"
>gi|58560589|gb|CX860168.1|CX860168 SJM2_BT_A05.T3 SJA Schistosoma japonicum cDNA, mRNA sequence	hypothetical protein	352.817	484.027	309.671	382.172	191.548	167.079	185.275	181.301	2.10794	Sja_S23434826(FORWARD)	CX860168	AAW27495.1	Schistosoma japonicum	NA	GO:0030154;GO:0005515;GO:0007275;GO:0005509;GO:0016021;GO:0007219;GO:0005886	"cDNA, mRNA sequence"
>gi|60234019|gb|CV673634.1|CV673634 RET7SJ_20C07.T7 Schistosoma japonicum reverse cDNA Schistosoma japonicum cDNA, mRNA sequence	unknown	4732.24	2745.02	3853.2	3776.82	2490.78	1348.74	1624.18	1821.23	2.07377	Sja_S23847838(FORWARD)	CV673634	NA	Schistosoma japonicum	NA	NA	"reverse cDNA Schistosoma japonicum cDNA, mRNA sequence"
>gi|56053964|gb|CV745421.1|CV745421 SJAL_058_21.T3 SJL Schistosoma japonicum cDNA, mRNA sequence	polynucleotide kinase-3'-phosphatase, putative	1713.5	2394.9	2125.92	2078.1	1045.93	954.266	1049.86	1016.68	2.044	Sja_S23426701(FORWARD)	CV745421	AAX24258.2	Schistosoma japonicum	NA	NA	"cDNA, mRNA sequence"
>gi|60264849|gb|CV699239.1|CV699239 SJS_043_91.T3 SJS Schistosoma japonicum cDNA, mRNA sequence	Mitotic checkpoint serine/threonine-protein kinase BUB1 beta	425.304	620.234	521.108	522.215	204.028	276.102	289.407	256.512	2.03583	Sja_S23866843(FORWARD)	CV699239	AAX28403.2	Schistosoma japonicum	K02178	GO:0016020;GO:0005515;GO:0016021	"cDNA, mRNA sequence"
>gi|28357177|gb|BU800170.1|BU800170 SJF2CNF12 SJF Schistosoma japonicum cDNA similar to dbj|BAB27526.1| (AK011299) putative [Mus musculus], mRNA sequence	Isoamyl acetate-hydrolyzing esterase 1	5030.61	6185.83	4266.59	5161.01	3681.28	2098.1	1887.26	2555.55	2.01953	Sja_S23397114(FORWARD)	BU800170	AAW26177.1	Schistosoma japonicum	K01175	GO:0016042;GO:0016788	"cDNA similar to dbj|BAB27526.1| (AK011299) putative [Mus musculus], mRNA sequence"
