# Supplementary material for: Comprehensive Transcriptome Analysis of Sex-Biased Expressed Genes Reveals Discrete Biological and Physiological Features of Male and Female Schistosoma japonicum
Source: PLoS Negl Trop Dis. 2016 Apr 29;10(4):e0004684. doi: 10.1371/journal.pntd.0004684 (PMC4851400; doi:10.1371/journal.pntd.0004684)
Supplement: S7 Table — (XLSX) [file pntd.0004684.s010.xlsx]

## Sheet: Table1
Table S7. Detailed GO annotation for adult male-biased expressed genes.
SeqName	GO Names list	Enzyme Codes list	InterPro IDs
CNUS0000095395.1	C:sodium:potassium-exchanging ATPase complex; P:potassium ion transport; P:sodium ion transport	-	G3DSA:1.20.5.170 (GENE3D); G3DSA:2.60.40.1660 (GENE3D); IPR000402 (PFAM); IPR000402 (PANTHER); PTHR11523:SF28 (PANTHER); CYTOPLASMIC_DOMAIN (PHOBIUS); TRANSMEMBRANE (PHOBIUS); NON_CYTOPLASMIC_DOMAIN (PHOBIUS); TMhelix (TMHMM)
CNUS0000095407.1	-	-	Coil (COILS); Coil (COILS)
CNUS0000095499.1	-	-	Coil (COILS); CYTOPLASMIC_DOMAIN (PHOBIUS); SIGNAL_PEPTIDE_C_REGION (PHOBIUS); NON_CYTOPLASMIC_DOMAIN (PHOBIUS); SIGNAL_PEPTIDE_H_REGION (PHOBIUS); TRANSMEMBRANE (PHOBIUS); SIGNAL_PEPTIDE (PHOBIUS); SIGNAL_PEPTIDE_N_REGION (PHOBIUS); SignalP-noTM (SIGNALP_EUK); TMhelix (TMHMM); TMhelix (TMHMM)
CNUS0000095529.1	-	-	no IPS match
CNUS0000095535.1	-	-	Coil (COILS)
CNUS0000095549.1	F:nucleotide binding; F:RNA binding	-	IPR002343 (PRINTS); IPR000504 (SMART); IPR012677 (G3DSA:3.30.70.GENE3D); IPR000504 (PFAM); PTHR24012:SF491 (PANTHER); PTHR24012 (PANTHER); IPR000504 (PROSITE_PROFILES); SSF54928 (SUPERFAMILY)
CNUS0000095562.1	-	-	Coil (COILS)
CNUS0000095572.1	C:integral component of membrane	-	IPR006581 (SMART); IPR011040 (G3DSA:2.120.10.GENE3D); IPR031777 (PFAM); IPR031778 (PFAM); PTHR12106:SF23 (PANTHER); PTHR12106 (PANTHER); CYTOPLASMIC_DOMAIN (PHOBIUS); TRANSMEMBRANE (PHOBIUS); NON_CYTOPLASMIC_DOMAIN (PHOBIUS); SSF110296 (SUPERFAMILY); TMhelix (TMHMM)
CNUS0000095619.1	-	-	no IPS match
CNUS0000095659.1	-	-	no IPS match
CNUS0000095710.1	P:signal transduction	-	IPR000159 (SMART); IPR000159 (PFAM); PTHR22738 (PANTHER); PTHR22738:SF10 (PANTHER); IPR000159 (PROSITE_PROFILES); IPR029071 (SUPERFAMILY)
CNUS0000095731.1	C:cytoplasm; F:protein binding; P:endocytosis	-	PR00499 (PRINTS); IPR001452 (PRINTS); IPR001452 (SMART); IPR001452 (PFAM); IPR004148 (PFAM); IPR027267 (G3DSA:1.20.1270.GENE3D); G3DSA:2.30.30.40 (GENE3D); PTHR10663 (PANTHER); IPR028501 (PTHR10663:PANTHER); IPR001452 (PROSITE_PROFILES); IPR001452 (SUPERFAMILY); SSF103657 (SUPERFAMILY)
CNUS0000095737.1	-	-	no IPS match
CNUS0000095743.1	-	-	IPR019383 (PFAM); PTHR13005:SF4 (PANTHER); PTHR13005 (PANTHER); CYTOPLASMIC_DOMAIN (PHOBIUS); TRANSMEMBRANE (PHOBIUS); NON_CYTOPLASMIC_DOMAIN (PHOBIUS); TMhelix (TMHMM)
CNUS0000095744.1	C:extracellular space; C:integral component of membrane; F:G-protein coupled receptor activity; F:Wnt-protein binding; F:Wnt-activated receptor activity; P:multicellular organismal development; P:non-canonical Wnt signaling pathway; P:negative regulation of canonical Wnt signaling pathway	-	no IPS match
CNUS0000095821.1	-	-	Coil (COILS); NON_CYTOPLASMIC_DOMAIN (PHOBIUS); SIGNAL_PEPTIDE_H_REGION (PHOBIUS); SIGNAL_PEPTIDE_C_REGION (PHOBIUS); SIGNAL_PEPTIDE_N_REGION (PHOBIUS); SIGNAL_PEPTIDE (PHOBIUS); SignalP-TM (SIGNALP_GRAM_POSITIVE); SignalP-noTM (SIGNALP_EUK)
CNUS0000095828.1	F:protein binding	-	IPR000210 (PFAM); G3DSA:3.30.710.10 (GENE3D); IPR000210 (PROSITE_PROFILES); IPR011333 (SUPERFAMILY)
CNUS0000095843.1	F:metalloendopeptidase activity; F:calcium ion binding; F:protein binding; F:zinc ion binding; P:proteolysis	-	Coil (COILS); IPR001506 (PRINTS); IPR000742 (SMART); IPR000859 (SMART); IPR001881 (SMART); IPR006026 (SMART); IPR000859 (PFAM); IPR001506 (PFAM); IPR000859 (G3DSA:2.60.120.GENE3D); PF14670 (PFAM); IPR024079 (G3DSA:3.40.390.GENE3D); IPR000859 (G3DSA:2.60.120.GENE3D); G3DSA:2.10.25.10 (GENE3D); PTHR10127:SF561 (PANTHER); PTHR10127 (PANTHER); IPR018097 (PROSITE_PATTERNS); IPR013032 (PROSITE_PATTERNS…
CNUS0000095862.1	-	-	Coil (COILS); Coil (COILS); Coil (COILS); Coil (COILS); PF03148 (PFAM); PTHR19960 (PANTHER); PTHR19960:SF7 (PANTHER)
CNUS0000095886.1	C:membrane; F:ion channel activity; P:ion transport; P:transmembrane transport	-	IPR005821 (PFAM); IPR027359 (G3DSA:1.20.120.GENE3D); PTHR10037:SF226 (PANTHER); PTHR10037 (PANTHER); TRANSMEMBRANE (PHOBIUS); CYTOPLASMIC_DOMAIN (PHOBIUS); TRANSMEMBRANE (PHOBIUS); CYTOPLASMIC_DOMAIN (PHOBIUS); NON_CYTOPLASMIC_DOMAIN (PHOBIUS); TRANSMEMBRANE (PHOBIUS); TRANSMEMBRANE (PHOBIUS); NON_CYTOPLASMIC_DOMAIN (PHOBIUS); CYTOPLASMIC_DOMAIN (PHOBIUS); NON_CYTOPLASMIC_DOMAIN (PHOBIUS); TRANSM…
CNUS0000095925.1	-	-	no IPS match
CNUS0000095951.1	F:transferase activity; P:metabolic process	-	SignalP-TM (SIGNALP_GRAM_POSITIVE)
CNUS0000095996.1	F:binding	-	IPR016024 (SUPERFAMILY)
CNUS0000096008.1	-	-	no IPS match
CNUS0000096035.1	-	-	Coil (COILS); PTHR10338:SF111 (PANTHER); PTHR10338 (PANTHER); TRANSMEMBRANE (PHOBIUS); NON_CYTOPLASMIC_DOMAIN (PHOBIUS); CYTOPLASMIC_DOMAIN (PHOBIUS)
CNUS0000096073.1	-	-	no IPS match
CNUS0000096106.1	-	-	Coil (COILS)
CNUS0000096115.1	-	-	Coil (COILS)
CNUS0000096200.1	C:microtubule associated complex; P:microtubule-based process	-	IPR001372 (G3DSA:3.30.740.GENE3D); IPR001372 (PFAM); IPR001372 (PANTHER); IPR019763 (PROSITE_PATTERNS); SSF54648 (SUPERFAMILY)
CNUS0000096293.1	C:integral component of membrane; F:calcium-transporting ATPase activity; F:ATP binding; F:metal ion binding; P:calcium ion transmembrane transport	-	IPR001757 (PRINTS); PF12710 (PFAM); IPR001757 (TIGRFAM); IPR023298 (G3DSA:1.20.1110.GENE3D); IPR008250 (PFAM); IPR023214 (G3DSA:3.40.50.GENE3D); IPR006068 (PFAM); IPR030320 (PTHR24093:PANTHER); PTHR24093 (PANTHER); IPR018303 (PROSITE_PATTERNS); TRANSMEMBRANE (PHOBIUS); CYTOPLASMIC_DOMAIN (PHOBIUS); TRANSMEMBRANE (PHOBIUS); TRANSMEMBRANE (PHOBIUS); NON_CYTOPLASMIC_DOMAIN (PHOBIUS); NON_CYTOPLASMIC…
CNUS0000096370.1	F:binding	-	Coil (COILS)
CNUS0000096431.1	-	-	NON_CYTOPLASMIC_DOMAIN (PHOBIUS); CYTOPLASMIC_DOMAIN (PHOBIUS); TRANSMEMBRANE (PHOBIUS); TMhelix (TMHMM)
CNUS0000096435.1	F:protein binding	-	IPR001715 (G3DSA:1.10.418.GENE3D); PTHR10983:SF18 (PANTHER); PTHR10983 (PANTHER); CYTOPLASMIC_DOMAIN (PHOBIUS); NON_CYTOPLASMIC_DOMAIN (PHOBIUS); TRANSMEMBRANE (PHOBIUS); TRANSMEMBRANE (PHOBIUS); NON_CYTOPLASMIC_DOMAIN (PHOBIUS); IPR001715 (SUPERFAMILY); SSF52075 (SUPERFAMILY); TMhelix (TMHMM); TMhelix (TMHMM)
CNUS0000096440.1	C:membrane; F:metalloendopeptidase activity; P:proteolysis; P:cell adhesion	-	IPR001577 (PFAM); G3DSA:2.10.55.10 (GENE3D); G3DSA:3.90.132.10 (GENE3D); G3DSA:2.30.34.10 (GENE3D); PTHR10942:SF19 (PANTHER); IPR001577 (PANTHER); SSF55486 (SUPERFAMILY)
CNUS0000096479.1	C:collagen trimer; F:extracellular matrix structural constituent	-	IPR001442 (SMART); IPR001442 (PFAM); IPR001442 (G3DSA:2.170.240.GENE3D); IPR008160 (PFAM); PTHR24023 (PANTHER); PTHR24023:SF519 (PANTHER); CYTOPLASMIC_DOMAIN (PHOBIUS); TRANSMEMBRANE (PHOBIUS); NON_CYTOPLASMIC_DOMAIN (PHOBIUS); IPR001442 (PROSITE_PROFILES); IPR016187 (SUPERFAMILY); IPR016187 (SUPERFAMILY); TMhelix (TMHMM)
CNUS0000096488.1	-	-	Coil (COILS); TRANSMEMBRANE (PHOBIUS); CYTOPLASMIC_DOMAIN (PHOBIUS); NON_CYTOPLASMIC_DOMAIN (PHOBIUS); TMhelix (TMHMM)
CNUS0000096523.1	F:calcium ion binding	-	IPR028974 (G3DSA:4.10.1080.GENE3D); IPR028974 (SUPERFAMILY); IPR028974 (SUPERFAMILY); IPR028974 (SUPERFAMILY); IPR028974 (SUPERFAMILY); IPR028974 (SUPERFAMILY)
CNUS0000096549.1	F:DNA binding; F:transcription factor activity, sequence-specific DNA binding; P:regulation of transcription, DNA-templated	-	IPR001827 (PROSITE_PATTERNS)
CNUS0000096565.1	-	-	IPR011992 (G3DSA:1.10.238.GENE3D); SSF47473 (SUPERFAMILY)
CNUS0000096566.1	C:intracellular; F:calcium-dependent cysteine-type endopeptidase activity; F:calcium ion binding; P:proteolysis	-	IPR022684 (PRINTS); IPR001300 (SMART); IPR022683 (SMART); G3DSA:3.90.70.10 (GENE3D); IPR011992 (G3DSA:1.10.238.GENE3D); G3DSA:2.60.120.380 (GENE3D); IPR001300 (PFAM); IPR022682 (PFAM); PTHR10183 (PANTHER); PTHR10183:SF312 (PANTHER); IPR018247 (PROSITE_PATTERNS); IPR000169 (PROSITE_PATTERNS); IPR001300 (PROSITE_PROFILES); IPR002048 (PROSITE_PROFILES); SignalP-TM (SIGNALP_GRAM_POSITIVE); SSF54001 (…
CNUS0000096568.1	F:protein binding	-	IPR002110 (SMART); IPR001478 (G3DSA:2.30.42.GENE3D); IPR020683 (G3DSA:1.25.40.GENE3D); IPR020683 (PFAM); PTHR24135 (PANTHER); NON_CYTOPLASMIC_DOMAIN (PHOBIUS); CYTOPLASMIC_DOMAIN (PHOBIUS); TRANSMEMBRANE (PHOBIUS); IPR002110 (PROSITE_PROFILES); IPR020683 (PROSITE_PROFILES); IPR020683 (SUPERFAMILY)
CNUS0000096572.1	C:membrane; P:cell adhesion	-	IPR002159 (PRINTS); IPR002159 (PFAM); IPR002159 (PANTHER); NON_CYTOPLASMIC_DOMAIN (PHOBIUS); CYTOPLASMIC_DOMAIN (PHOBIUS); TRANSMEMBRANE (PHOBIUS); TMhelix (TMHMM)
CNUS0000096661.1	C:integral component of membrane; F:neurotransmitter:sodium symporter activity; P:neurotransmitter transport	-	IPR000175 (PRINTS); IPR000175 (PFAM); IPR000175 (PANTHER); TRANSMEMBRANE (PHOBIUS); TRANSMEMBRANE (PHOBIUS); TRANSMEMBRANE (PHOBIUS); CYTOPLASMIC_DOMAIN (PHOBIUS); NON_CYTOPLASMIC_DOMAIN (PHOBIUS); CYTOPLASMIC_DOMAIN (PHOBIUS); TRANSMEMBRANE (PHOBIUS); TRANSMEMBRANE (PHOBIUS); NON_CYTOPLASMIC_DOMAIN (PHOBIUS); TRANSMEMBRANE (PHOBIUS); NON_CYTOPLASMIC_DOMAIN (PHOBIUS); CYTOPLASMIC_DOMAIN (PHOBIUS)…
CNUS0000096683.1	C:outer dynein arm; P:outer dynein arm assembly	-	Coil (COILS); Coil (COILS); Coil (COILS); Coil (COILS); Coil (COILS); IPR029652 (PTHR21694:PANTHER); PTHR21694 (PANTHER)
CNUS0000096800.1	-	-	IPR002068 (PFAM); IPR008978 (G3DSA:2.60.40.GENE3D); IPR031107 (PANTHER); PTHR11527:SF155 (PANTHER); IPR002068 (PROSITE_PROFILES); IPR008978 (SUPERFAMILY); IPR008978 (SUPERFAMILY)
CNUS0000096841.1	C:extracellular region; F:insulin-like growth factor binding; P:regulation of cell growth	-	IPR003599 (SMART); IPR003598 (SMART); IPR002350 (SMART); IPR011390 (PIRSF); IPR013783 (G3DSA:2.60.40.GENE3D); PF13927 (PFAM); IPR000867 (PFAM); G3DSA:3.30.60.30 (GENE3D); PTHR14186:SF19 (PANTHER); IPR011390 (PANTHER); SIGNAL_PEPTIDE_N_REGION (PHOBIUS); NON_CYTOPLASMIC_DOMAIN (PHOBIUS); SIGNAL_PEPTIDE_C_REGION (PHOBIUS); SIGNAL_PEPTIDE_H_REGION (PHOBIUS); SIGNAL_PEPTIDE (PHOBIUS); IPR007110 (PROSI…
CNUS0000096844.1	-	-	Coil (COILS); Coil (COILS); Coil (COILS); Coil (COILS); Coil (COILS); IPR026773 (PTHR31183:PANTHER); PTHR31183 (PANTHER)
CNUS0000096933.1	C:integral component of membrane; F:sodium:potassium-exchanging ATPase activity; F:ATP binding; F:metal ion binding; P:potassium ion transport; P:sodium ion transport	-	IPR001757 (PRINTS); PR00121 (PRINTS); IPR004014 (SMART); PF13246 (PFAM); PF01633 (PFAM); IPR008250 (G3DSA:2.70.150.GENE3D); IPR023298 (G3DSA:1.20.1110.GENE3D); IPR023214 (G3DSA:3.40.50.GENE3D); IPR001757 (TIGRFAM); IPR023214 (G3DSA:3.40.50.GENE3D); IPR005775 (TIGRFAM); IPR023299 (G3DSA:3.40.1110.GENE3D); G3DSA:3.90.1200.10 (GENE3D); G3DSA:4.10.6.10 (GENE3D); IPR004014 (PFAM); IPR008250 (PFAM); PT…
CNUS0000096937.1	-	-	IPR003409 (SMART); IPR003409 (PFAM); G3DSA:2.20.110.10 (GENE3D); PTHR23084 (PANTHER); SSF82185 (SUPERFAMILY); SSF82185 (SUPERFAMILY)
CNUS0000096946.1	-	-	SIGNAL_PEPTIDE_N_REGION (PHOBIUS); SIGNAL_PEPTIDE (PHOBIUS); NON_CYTOPLASMIC_DOMAIN (PHOBIUS); SIGNAL_PEPTIDE_H_REGION (PHOBIUS); SIGNAL_PEPTIDE_C_REGION (PHOBIUS); SignalP-noTM (SIGNALP_EUK)
CNUS0000097047.1	F:protein binding; F:zinc ion binding	-	IPR001478 (SMART); IPR001781 (SMART); IPR001781 (G3DSA:2.10.110.GENE3D); IPR001781 (PFAM); IPR001478 (PFAM); IPR001781 (G3DSA:2.10.110.GENE3D); IPR001781 (G3DSA:2.10.110.GENE3D); IPR001478 (G3DSA:2.30.42.GENE3D); PTHR24214 (PANTHER); PTHR24214:SF29 (PANTHER); IPR001781 (PROSITE_PATTERNS); IPR001478 (PROSITE_PROFILES); IPR001781 (PROSITE_PROFILES); SSF57716 (SUPERFAMILY); SSF57716 (SUPERFAMILY); I…
CNUS0000097077.1	C:microtubule associated complex; P:microtubule-based process	-	Coil (COILS); IPR001372 (G3DSA:3.30.740.GENE3D); IPR001372 (PFAM); SSF54648 (SUPERFAMILY)
CNUS0000097086.1	-	-	Coil (COILS); IPR001304 (SMART); PF16184 (PFAM); IPR001304 (PFAM); IPR016186 (G3DSA:3.10.100.GENE3D); PTHR11878 (PANTHER); IPR001304 (PROSITE_PROFILES); IPR016187 (SUPERFAMILY)
CNUS0000097095.1	-	-	no IPS match
CNUS0000097124.1	-	-	no IPS match
CNUS0000097134.1	F:serine-type endopeptidase inhibitor activity	-	IPR002223 (SMART); IPR002223 (G3DSA:4.10.410.GENE3D); IPR002223 (PFAM); G3DSA:2.20.100.10 (GENE3D); IPR000884 (PFAM); IPR020901 (PROSITE_PATTERNS); IPR000884 (PROSITE_PROFILES); IPR002223 (PROSITE_PROFILES); IPR000884 (SUPERFAMILY); IPR002223 (SUPERFAMILY)
CNUS0000097212.1	F:protein binding	-	IPR000008 (PFAM); IPR000008 (G3DSA:2.60.40.GENE3D); PTHR10774 (PANTHER); PTHR10774:SF81 (PANTHER); IPR000008 (PROSITE_PROFILES); IPR014772 (PROSITE_PROFILES); IPR000008 (SUPERFAMILY)
CNUS0000097237.1	F:actin binding	-	Coil (COILS); IPR002558 (SMART); IPR002558 (G3DSA:1.20.1410.GENE3D); IPR002558 (PFAM); PTHR19981 (PANTHER); IPR002558 (PRODOM); IPR002558 (PROSITE_PROFILES); IPR002558 (SUPERFAMILY)
CNUS0000097286.1	-	-	Coil (COILS); Coil (COILS); PTHR13140 (PANTHER); PTHR13140:SF479 (PANTHER)
CNUS0000097368.1	C:integral component of membrane; F:protein binding	-	IPR003961 (SMART); IPR003598 (SMART); IPR003599 (SMART); IPR013783 (G3DSA:2.60.40.GENE3D); IPR013783 (G3DSA:2.60.40.GENE3D); IPR003961 (PFAM); IPR012858 (PFAM); IPR013098 (PFAM); IPR013783 (G3DSA:2.60.40.GENE3D); IPR013783 (G3DSA:2.60.40.GENE3D); IPR013783 (G3DSA:2.60.40.GENE3D); IPR013783 (G3DSA:2.60.40.GENE3D); PTHR10489 (PANTHER); PTHR10489:SF601 (PANTHER); CYTOPLASMIC_DOMAIN (PHOBIUS); TRANSM…
CNUS0000097389.1	-	-	IPR004910 (PFAM); PTHR13848 (PANTHER)
CNUS0000097409.1	F:protein kinase activity; F:protein binding; F:ATP binding; P:protein phosphorylation	-	Coil (COILS); IPR003961 (SMART); IPR002290 (SMART); IPR000719 (PFAM); IPR003961 (PFAM); IPR013783 (G3DSA:2.60.40.GENE3D); G3DSA:1.10.510.10 (GENE3D); G3DSA:1.10.510.10 (GENE3D); PTHR24349 (PANTHER); PTHR24349:SF165 (PANTHER); IPR000719 (PROSITE_PROFILES); IPR003961 (PROSITE_PROFILES); IPR011009 (SUPERFAMILY); IPR003961 (SUPERFAMILY); IPR011009 (SUPERFAMILY); IPR011009 (SUPERFAMILY)
CNUS0000097418.1	F:3',5'-cyclic-nucleotide phosphodiesterase activity; P:signal transduction	-	IPR023088 (PRINTS); IPR002073 (G3DSA:1.10.1300.GENE3D); IPR002073 (PFAM); PTHR11347 (PANTHER); PTHR11347:SF20 (PANTHER); IPR023174 (PROSITE_PATTERNS); TRANSMEMBRANE (PHOBIUS); CYTOPLASMIC_DOMAIN (PHOBIUS); NON_CYTOPLASMIC_DOMAIN (PHOBIUS); SSF109604 (SUPERFAMILY); TMhelix (TMHMM)
CNUS0000097435.1	C:nucleus; F:transcription factor activity, sequence-specific DNA binding; P:regulation of transcription, DNA-templated	-	IPR001699 (PRINTS); IPR001699 (SMART); IPR001699 (PFAM); IPR001699 (G3DSA:2.60.40.GENE3D); IPR001699 (PANTHER); IPR018186 (PROSITE_PATTERNS); NON_CYTOPLASMIC_DOMAIN (PHOBIUS); SIGNAL_PEPTIDE_N_REGION (PHOBIUS); SIGNAL_PEPTIDE_H_REGION (PHOBIUS); SIGNAL_PEPTIDE_C_REGION (PHOBIUS); SIGNAL_PEPTIDE (PHOBIUS); IPR001699 (PROSITE_PROFILES); IPR008967 (SUPERFAMILY)
CNUS0000097446.1	F:oxidoreductase activity; P:metabolic process	-	IPR002347 (PRINTS); G3DSA:3.40.50.720 (GENE3D); IPR002198 (PFAM); PTHR24320:SF88 (PANTHER); PTHR24320 (PANTHER); IPR016040 (SUPERFAMILY)
CNUS0000097670.1	F:insulin receptor binding	-	IPR002404 (SMART); IPR011993 (G3DSA:2.30.29.GENE3D); IPR002404 (PFAM); SSF50729 (SUPERFAMILY)
CNUS0000097716.1	C:dynein complex; F:microtubule motor activity; P:microtubule-based movement	-	IPR004273 (PFAM); PTHR10676:SF280 (PANTHER); IPR026983 (PANTHER); SIGNAL_PEPTIDE_N_REGION (PHOBIUS); SIGNAL_PEPTIDE (PHOBIUS); SIGNAL_PEPTIDE_H_REGION (PHOBIUS); NON_CYTOPLASMIC_DOMAIN (PHOBIUS); SIGNAL_PEPTIDE_C_REGION (PHOBIUS); SignalP-noTM (SIGNALP_EUK)
CNUS0000097762.1	P:endocytosis	-	G3DSA:2.60.40.1170 (GENE3D); IPR028565 (PFAM); PTHR10529:SF239 (PANTHER); PTHR10529 (PANTHER); IPR028565 (PROSITE_PROFILES); IPR012320 (PROSITE_PROFILES); SignalP-TM (SIGNALP_GRAM_POSITIVE); IPR028565 (SUPERFAMILY)
CNUS0000097793.1	F:protein dimerization activity	-	IPR011598 (SMART); IPR011598 (G3DSA:4.10.280.GENE3D); IPR011598 (PFAM); PTHR23349:SF42 (PANTHER); PTHR23349 (PANTHER); IPR011598 (PROSITE_PROFILES); IPR011598 (SUPERFAMILY)
CNUS0000097796.1	C:integral component of membrane; P:transmembrane transport	-	G3DSA:1.20.1250.20 (GENE3D); IPR011701 (PFAM); G3DSA:1.20.1250.20 (GENE3D); PTHR11360 (PANTHER); NON_CYTOPLASMIC_DOMAIN (PHOBIUS); TRANSMEMBRANE (PHOBIUS); TRANSMEMBRANE (PHOBIUS); NON_CYTOPLASMIC_DOMAIN (PHOBIUS); NON_CYTOPLASMIC_DOMAIN (PHOBIUS); TRANSMEMBRANE (PHOBIUS); CYTOPLASMIC_DOMAIN (PHOBIUS); TRANSMEMBRANE (PHOBIUS); TRANSMEMBRANE (PHOBIUS); CYTOPLASMIC_DOMAIN (PHOBIUS); CYTOPLASMIC_DOM…
CNUS0000097819.1	F:ATP-dependent RNA helicase activity; P:RNA secondary structure unwinding	-	Coil (COILS); Coil (COILS); Coil (COILS); Coil (COILS); Coil (COILS); Coil (COILS); Coil (COILS); Coil (COILS); G3DSA:1.10.287.70 (GENE3D); TRANSMEMBRANE (PHOBIUS); TRANSMEMBRANE (PHOBIUS); TRANSMEMBRANE (PHOBIUS); TRANSMEMBRANE (PHOBIUS); CYTOPLASMIC_DOMAIN (PHOBIUS); NON_CYTOPLASMIC_DOMAIN (PHOBIUS); CYTOPLASMIC_DOMAIN (PHOBIUS); CYTOPLASMIC_DOMAIN (PHOBIUS); NON_CYTOPLASMIC_DOMAIN (PHOBIUS); T…
CNUS0000097839.1	C:microtubule associated complex; P:microtubule-based process	-	IPR001372 (G3DSA:3.30.740.GENE3D); IPR001372 (PFAM); PTHR11886:SF54 (PANTHER); IPR001372 (PANTHER); SSF54648 (SUPERFAMILY)
CNUS0000097867.1	F:DNA binding	-	IPR015880 (SMART); IPR001356 (SMART); IPR001356 (PFAM); IPR009057 (G3DSA:1.10.10.GENE3D); IPR001356 (PROSITE_PROFILES); IPR009057 (SUPERFAMILY)
CNUS0000097878.1	F:protein binding	-	G3DSA:1.20.1280.50 (GENE3D); IPR001810 (PFAM); PTHR13123:SF7 (PANTHER); PTHR13123 (PANTHER); IPR001810 (PROSITE_PROFILES); IPR001810 (SUPERFAMILY)
CNUS0000097887.1	F:protein binding	-	IPR003599 (SMART); IPR013783 (G3DSA:2.60.40.GENE3D); IPR013783 (G3DSA:2.60.40.GENE3D); IPR013783 (G3DSA:2.60.40.GENE3D); PF13927 (PFAM); IPR003006 (PROSITE_PATTERNS); CYTOPLASMIC_DOMAIN (PHOBIUS); NON_CYTOPLASMIC_DOMAIN (PHOBIUS); TRANSMEMBRANE (PHOBIUS); IPR007110 (PROSITE_PROFILES); IPR007110 (SUPERFAMILY); IPR007110 (SUPERFAMILY); IPR007110 (SUPERFAMILY)
CNUS0000097935.1	F:calcium ion binding; F:protein binding	-	IPR001881 (SMART); IPR000742 (SMART); G3DSA:2.10.25.10 (GENE3D); PF14670 (PFAM); G3DSA:2.10.25.10 (GENE3D); IPR001881 (PFAM); G3DSA:2.10.25.10 (GENE3D); PTHR24044:SF290 (PANTHER); PTHR24044 (PANTHER); IPR013032 (PROSITE_PATTERNS); IPR000152 (PROSITE_PATTERNS); IPR018097 (PROSITE_PATTERNS); IPR013032 (PROSITE_PATTERNS); IPR009030 (SUPERFAMILY)
CNUS0000097948.1	-	-	IPR002068 (PFAM); IPR008978 (G3DSA:2.60.40.GENE3D); IPR002068 (PROSITE_PROFILES); IPR008978 (SUPERFAMILY); IPR008978 (SUPERFAMILY)
CNUS0000097981.1	F:protein binding	-	IPR001478 (G3DSA:2.30.42.GENE3D); PTHR17130:SF19 (PANTHER); PTHR17130 (PANTHER); IPR001478 (PROSITE_PROFILES); IPR001478 (SUPERFAMILY)
CNUS0000097987.1	F:metalloendopeptidase activity; F:zinc ion binding; P:proteolysis	-	IPR001762 (PRINTS); IPR001762 (SMART); IPR006586 (SMART); G3DSA:2.10.25.10 (GENE3D); IPR002870 (PFAM); IPR001762 (G3DSA:4.10.70.GENE3D); IPR001762 (PFAM); IPR006586 (PFAM); PTHR11905 (PANTHER); PTHR11905:SF153 (PANTHER); IPR018358 (PROSITE_PATTERNS); TRANSMEMBRANE (PHOBIUS); NON_CYTOPLASMIC_DOMAIN (PHOBIUS); CYTOPLASMIC_DOMAIN (PHOBIUS); TRANSMEMBRANE (PHOBIUS); CYTOPLASMIC_DOMAIN (PHOBIUS); IPR0…
CNUS0000098021.1	-	-	Coil (COILS); IPR027012 (PFAM); IPR026150 (PTHR21490:PANTHER); PTHR21490 (PANTHER); IPR027012 (PROSITE_PROFILES)
CNUS0000098230.1	-	-	Coil (COILS); Coil (COILS); Coil (COILS); Coil (COILS); Coil (COILS); Coil (COILS); Coil (COILS); Coil (COILS); Coil (COILS); Coil (COILS); Coil (COILS); PTHR13140:SF350 (PANTHER); PTHR13140 (PANTHER)
CNUS0000098275.1	F:Rho guanyl-nucleotide exchange factor activity; P:regulation of Rho protein signal transduction	-	Coil (COILS); IPR000219 (G3DSA:1.20.900.GENE3D); IPR000219 (G3DSA:1.20.900.GENE3D); IPR000219 (PFAM); PTHR22834 (PANTHER); IPR000219 (PROSITE_PROFILES); IPR000219 (SUPERFAMILY)
CNUS0000098358.1	C:kinesin complex; F:microtubule motor activity; F:ATP binding; F:microtubule binding; P:microtubule-based movement	-	Coil (COILS); Coil (COILS); Coil (COILS); Coil (COILS); Coil (COILS); IPR001752 (PFAM); IPR001752 (G3DSA:3.40.850.GENE3D); IPR027640 (PANTHER); PTHR24115:SF380 (PANTHER); IPR001752 (PROSITE_PROFILES); IPR027417 (SUPERFAMILY)
CNUS0000098378.1	C:microtubule associated complex; F:calcium ion binding; P:microtubule-based process	-	IPR001372 (PFAM); IPR001372 (G3DSA:3.30.740.GENE3D); IPR011992 (G3DSA:1.10.238.GENE3D); PTHR11886:SF35 (PANTHER); IPR001372 (PANTHER); IPR002048 (PROSITE_PROFILES); SSF47473 (SUPERFAMILY); SSF54648 (SUPERFAMILY)
CNUS0000098406.1	F:hydrolase activity, acting on carbon-nitrogen (but not peptide) bonds	-	Coil (COILS); IPR011059 (G3DSA:2.30.40.GENE3D); IPR006680 (PFAM); PTHR11647 (PANTHER); IPR011059 (SUPERFAMILY)
CNUS0000098420.1	F:alpha-mannosidase activity; F:zinc ion binding; F:carbohydrate binding; P:mannose metabolic process	-	IPR015341 (SMART); IPR015341 (G3DSA:1.20.1270.GENE3D); G3DSA:2.60.40.1360 (GENE3D); G3DSA:2.70.98.30 (GENE3D); IPR015341 (PFAM); IPR027291 (G3DSA:3.20.110.GENE3D); IPR011682 (PFAM); IPR013780 (G3DSA:2.60.40.GENE3D); IPR000602 (PFAM); PTHR11607:SF3 (PANTHER); PTHR11607 (PANTHER); SIGNAL_PEPTIDE_N_REGION (PHOBIUS); NON_CYTOPLASMIC_DOMAIN (PHOBIUS); SIGNAL_PEPTIDE_H_REGION (PHOBIUS); SIGNAL_PEPTIDE_…
CNUS0000098427.1	F:ubiquitinyl hydrolase activity; P:ubiquitin-dependent protein catabolic process; P:protein deubiquitination	-	IPR001394 (PFAM); PTHR24006:SF371 (PANTHER); PTHR24006 (PANTHER); IPR018200 (PROSITE_PATTERNS); IPR018200 (PROSITE_PATTERNS); IPR028889 (PROSITE_PROFILES); SSF54001 (SUPERFAMILY)
CNUS0000098448.1	-	-	no IPS match
CNUS0000098459.1	P:regulation of transcription, DNA-templated; F:sequence-specific DNA binding; C:nucleus; F:transcription factor activity, sequence-specific DNA binding; F:DNA binding	-	no IPS match
CNUS0000098467.1	-	-	SIGNAL_PEPTIDE (PHOBIUS); NON_CYTOPLASMIC_DOMAIN (PHOBIUS); SIGNAL_PEPTIDE_C_REGION (PHOBIUS); SIGNAL_PEPTIDE_N_REGION (PHOBIUS); SIGNAL_PEPTIDE_H_REGION (PHOBIUS); SignalP-noTM (SIGNALP_EUK)
CNUS0000098491.1	F:RNA binding; F:ribonuclease T2 activity	-	IPR001568 (PFAM); IPR001568 (G3DSA:3.90.730.GENE3D); IPR001568 (PANTHER); IPR018188 (PROSITE_PATTERNS); CYTOPLASMIC_DOMAIN (PHOBIUS); TRANSMEMBRANE (PHOBIUS); NON_CYTOPLASMIC_DOMAIN (PHOBIUS); IPR001568 (SUPERFAMILY)
CNUS0000098614.1	C:collagen trimer; F:extracellular matrix structural constituent	-	IPR001442 (SMART); IPR001442 (PFAM); IPR001442 (G3DSA:2.170.240.GENE3D); IPR008160 (PFAM); PTHR24023 (PANTHER); PTHR24023:SF455 (PANTHER); IPR001442 (PROSITE_PROFILES); IPR016187 (SUPERFAMILY); IPR016187 (SUPERFAMILY)
CNUS0000098667.1	F:calcium ion binding	-	IPR002048 (SMART); IPR006602 (SMART); IPR010554 (PFAM); IPR011992 (G3DSA:1.10.238.GENE3D); PTHR12086:SF9 (PANTHER); PTHR12086 (PANTHER); IPR006602 (PROSITE_PROFILES); SSF47473 (SUPERFAMILY)
CNUS0000098671.1	-	-	Coil (COILS); Coil (COILS); Coil (COILS); PF13868 (PFAM); IPR026504 (PTHR19265:PANTHER); PTHR19265 (PANTHER)
CNUS0000098678.1	C:integral component of membrane; F:extracellular ligand-gated ion channel activity; P:ion transport	-	IPR006201 (PRINTS); IPR006202 (PFAM); IPR006202 (G3DSA:2.70.170.GENE3D); G3DSA:1.20.58.390 (GENE3D); IPR006201 (PANTHER); PTHR18945:SF487 (PANTHER); IPR018000 (PROSITE_PATTERNS); CYTOPLASMIC_DOMAIN (PHOBIUS); NON_CYTOPLASMIC_DOMAIN (PHOBIUS); TRANSMEMBRANE (PHOBIUS); NON_CYTOPLASMIC_DOMAIN (PHOBIUS); TRANSMEMBRANE (PHOBIUS); CYTOPLASMIC_DOMAIN (PHOBIUS); TRANSMEMBRANE (PHOBIUS); IPR006029 (SUPERF…
CNUS0000098717.1	-	-	Coil (COILS); Coil (COILS); Coil (COILS); Coil (COILS); Coil (COILS); Coil (COILS); Coil (COILS); PF13868 (PFAM); PTHR28663 (PANTHER); PTHR28663:SF1 (PANTHER)
CNUS0000098775.1	-	-	Coil (COILS); IPR000980 (G3DSA:3.30.505.GENE3D); PTHR12305 (PANTHER); IPR000980 (SUPERFAMILY); SSF50729 (SUPERFAMILY)
CNUS0000098815.1	-	-	no IPS match
CNUS0000098833.1	-	-	Coil (COILS); Coil (COILS); PTHR18853 (PANTHER); PTHR18853:SF7 (PANTHER)
CNUS0000098873.1	F:nucleotide binding; F:nucleic acid binding	-	IPR000504 (SMART); IPR000504 (PFAM); IPR012677 (G3DSA:3.30.70.GENE3D); PTHR15597:SF22 (PANTHER); PTHR15597 (PANTHER); IPR000504 (PROSITE_PROFILES); SSF54928 (SUPERFAMILY)
CNUS0000098929.1	F:protein serine/threonine kinase activity; F:ATP binding; P:protein phosphorylation; P:apoptotic process; P:cytoskeleton organization; P:cell growth	-	IPR000719 (PFAM); G3DSA:1.10.510.10 (GENE3D); G3DSA:3.30.200.20 (GENE3D); PTHR24361 (PANTHER); IPR028754 (PTHR24361:PANTHER); IPR017441 (PROSITE_PATTERNS); IPR000719 (PROSITE_PROFILES); IPR011009 (SUPERFAMILY)
CNUS0000098931.1	C:integral component of membrane; P:transmembrane transport	-	G3DSA:1.20.1250.20 (GENE3D); PTHR23556:SF1 (PANTHER); PTHR23556 (PANTHER); TRANSMEMBRANE (PHOBIUS); TRANSMEMBRANE (PHOBIUS); NON_CYTOPLASMIC_DOMAIN (PHOBIUS); CYTOPLASMIC_DOMAIN (PHOBIUS); TRANSMEMBRANE (PHOBIUS); TRANSMEMBRANE (PHOBIUS); NON_CYTOPLASMIC_DOMAIN (PHOBIUS); NON_CYTOPLASMIC_DOMAIN (PHOBIUS); NON_CYTOPLASMIC_DOMAIN (PHOBIUS); TRANSMEMBRANE (PHOBIUS); TRANSMEMBRANE (PHOBIUS); TRANSMEM…
CNUS0000099034.1	-	-	CYTOPLASMIC_DOMAIN (PHOBIUS); TRANSMEMBRANE (PHOBIUS); NON_CYTOPLASMIC_DOMAIN (PHOBIUS); TMhelix (TMHMM)
CNUS0000099068.1	F:protein binding	-	IPR001478 (SMART); IPR001478 (G3DSA:2.30.42.GENE3D); IPR001478 (G3DSA:2.30.42.GENE3D); IPR001478 (PFAM); PTHR12345:SF3 (PANTHER); PTHR12345 (PANTHER); IPR001478 (PROSITE_PROFILES); IPR001478 (SUPERFAMILY); IPR001478 (SUPERFAMILY)
CNUS0000099072.1	-	-	IPR001283 (PRINTS); IPR014044 (SMART); IPR014044 (PFAM); IPR014044 (G3DSA:3.40.33.GENE3D); PTHR10334:SF203 (PANTHER); IPR001283 (PANTHER); SignalP-noTM (SIGNALP_EUK); IPR014044 (SUPERFAMILY)
CNUS0000099075.1	F:3',5'-cyclic-nucleotide phosphodiesterase activity; P:signal transduction	-	IPR023088 (PRINTS); IPR003607 (SMART); IPR002073 (PFAM); IPR027417 (G3DSA:3.40.50.GENE3D); IPR002073 (G3DSA:1.10.1300.GENE3D); PF13086 (PFAM); PF13087 (PFAM); PTHR11347 (PANTHER); PTHR11347:SF91 (PANTHER); IPR023174 (PROSITE_PATTERNS); TRANSMEMBRANE (PHOBIUS); CYTOPLASMIC_DOMAIN (PHOBIUS); NON_CYTOPLASMIC_DOMAIN (PHOBIUS); IPR027417 (SUPERFAMILY); SSF109604 (SUPERFAMILY)
CNUS0000099106.1	F:aminoacyl-tRNA ligase activity; F:ATP binding; P:tRNA aminoacylation for protein translation	-	Coil (COILS); Coil (COILS); Coil (COILS); IPR000738 (SMART); IPR004154 (PFAM); IPR004154 (G3DSA:3.40.50.GENE3D); G3DSA:3.30.930.10 (GENE3D); IPR009068 (G3DSA:1.10.287.GENE3D); IPR000738 (PFAM); PTHR10745:SF0 (PANTHER); IPR027031 (PANTHER); IPR000738 (PROSITE_PATTERNS); IPR000738 (PROSITE_PROFILES); IPR004154 (SUPERFAMILY); IPR009068 (SUPERFAMILY); SSF55681 (SUPERFAMILY)
CNUS0000099112.1	F:protein binding; P:signal transduction; P:regulation of GTPase activity	-	Coil (COILS); IPR001936 (SMART); IPR001936 (G3DSA:1.10.506.GENE3D); G3DSA:1.10.494.10 (GENE3D); IPR001936 (PFAM); IPR000008 (G3DSA:2.60.40.GENE3D); PTHR10194 (PANTHER); IPR023152 (PROSITE_PATTERNS); IPR001936 (PROSITE_PROFILES); IPR008936 (SUPERFAMILY)
CNUS0000099119.1	F:protein binding	-	IPR000008 (G3DSA:2.60.40.GENE3D); IPR000008 (PFAM); PTHR10024:SF248 (PANTHER); PTHR10024 (PANTHER); IPR000008 (SUPERFAMILY); IPR000008 (SUPERFAMILY)
CNUS0000099139.1	F:metal ion binding	-	no IPS match
CNUS0000099182.1	C:integral component of membrane	-	G3DSA:1.20.1070.10 (GENE3D); PTHR22751:SF156 (PANTHER); PTHR22751 (PANTHER); NON_CYTOPLASMIC_DOMAIN (PHOBIUS); TRANSMEMBRANE (PHOBIUS); NON_CYTOPLASMIC_DOMAIN (PHOBIUS); CYTOPLASMIC_DOMAIN (PHOBIUS); TRANSMEMBRANE (PHOBIUS); CYTOPLASMIC_DOMAIN (PHOBIUS); TRANSMEMBRANE (PHOBIUS); TRANSMEMBRANE (PHOBIUS); NON_CYTOPLASMIC_DOMAIN (PHOBIUS); CYTOPLASMIC_DOMAIN (PHOBIUS); TRANSMEMBRANE (PHOBIUS); IPR01…
CNUS0000099204.1	F:protein binding	-	IPR001478 (SMART); IPR001478 (PFAM); IPR001478 (G3DSA:2.30.42.GENE3D); PTHR24214 (PANTHER); PTHR24214:SF29 (PANTHER); IPR001478 (PROSITE_PROFILES); IPR001478 (SUPERFAMILY)
CNUS0000099248.1	-	-	CYTOPLASMIC_DOMAIN (PHOBIUS); NON_CYTOPLASMIC_DOMAIN (PHOBIUS); TRANSMEMBRANE (PHOBIUS); TMhelix (TMHMM)
CNUS0000099276.1	C:extracellular region; F:growth factor activity	-	CYTOPLASMIC_DOMAIN (PHOBIUS); TRANSMEMBRANE (PHOBIUS); NON_CYTOPLASMIC_DOMAIN (PHOBIUS); TMhelix (TMHMM)
CNUS0000099304.1	F:actin binding; F:clathrin binding; P:endocytosis	-	Coil (COILS); Coil (COILS); Coil (COILS); Coil (COILS); IPR002558 (SMART); IPR002558 (G3DSA:1.20.1410.GENE3D); IPR030224 (PANTHER); PTHR10407:SF15 (PANTHER); CYTOPLASMIC_DOMAIN (PHOBIUS); NON_CYTOPLASMIC_DOMAIN (PHOBIUS); TRANSMEMBRANE (PHOBIUS); IPR002558 (PRODOM); IPR002558 (PROSITE_PROFILES); IPR002558 (SUPERFAMILY)
CNUS0000099317.1	-	-	IPR006616 (SMART); IPR024518 (PFAM); PTHR31649 (PANTHER)
CNUS0000099338.1	-	-	Coil (COILS); IPR012989 (PFAM); IPR012981 (PFAM); IPR008978 (G3DSA:2.60.40.GENE3D); IPR026697 (PANTHER); PTHR21083:SF0 (PANTHER); IPR012989 (PROSITE_PROFILES); IPR007052 (PROSITE_PROFILES); IPR008978 (SUPERFAMILY); IPR012989 (SUPERFAMILY)
CNUS0000099361.1	-	-	PTHR24172 (PANTHER); PTHR24172:SF4 (PANTHER)
CNUS0000099362.1	F:serine-type endopeptidase inhibitor activity	-	IPR000884 (SMART); IPR002223 (SMART); IPR002223 (PFAM); IPR002223 (G3DSA:4.10.410.GENE3D); G3DSA:2.20.100.10 (GENE3D); IPR000884 (PFAM); IPR002223 (G3DSA:4.10.410.GENE3D); IPR009465 (PFAM); PTHR11311 (PANTHER); PTHR11311:SF16 (PANTHER); IPR020901 (PROSITE_PATTERNS); IPR002223 (PROSITE_PROFILES); IPR000884 (PROSITE_PROFILES); IPR009465 (PROSITE_PROFILES); IPR000884 (SUPERFAMILY); IPR002223 (SUPERF…
CNUS0000099391.1	-	-	IPR023214 (G3DSA:3.40.50.GENE3D); IPR008380 (PFAM); IPR008380 (PANTHER); PTHR12103:SF15 (PANTHER); IPR023214 (SUPERFAMILY)
CNUS0000099425.1	F:carbohydrate binding	-	IPR013320 (G3DSA:2.60.120.GENE3D); IPR001079 (PROSITE_PROFILES); IPR013320 (SUPERFAMILY)
CNUS0000099429.1	-	-	no IPS match
CNUS0000099434.1	C:membrane; F:peptidylglycine monooxygenase activity; F:copper ion binding; P:peptide metabolic process; P:oxidation-reduction process	-	IPR000720 (PRINTS); IPR000323 (G3DSA:2.60.120.GENE3D); IPR000323 (PFAM); IPR011042 (G3DSA:2.120.10.GENE3D); IPR024548 (PFAM); IPR014784 (G3DSA:2.60.120.GENE3D); PTHR10680 (PANTHER); PTHR10680:SF14 (PANTHER); SIGNAL_PEPTIDE (PHOBIUS); CYTOPLASMIC_DOMAIN (PHOBIUS); SIGNAL_PEPTIDE_N_REGION (PHOBIUS); TRANSMEMBRANE (PHOBIUS); SIGNAL_PEPTIDE_C_REGION (PHOBIUS); NON_CYTOPLASMIC_DOMAIN (PHOBIUS); SIGNAL…
CNUS0000099465.1	-	-	no IPS match
CNUS0000099477.1	P:intracellular signal transduction	-	IPR005113 (SMART); IPR001194 (SMART); IPR005112 (SMART); IPR001849 (SMART); IPR022096 (PFAM); IPR005113 (PFAM); IPR001194 (PFAM); IPR010569 (PFAM); IPR004182 (PFAM); IPR001849 (PFAM); IPR011993 (G3DSA:2.30.29.GENE3D); PTHR10807:SF74 (PANTHER); IPR030564 (PANTHER); IPR002219 (PROSITE_PROFILES); IPR010569 (PROSITE_PROFILES); IPR001194 (PROSITE_PROFILES); IPR001849 (PROSITE_PROFILES); IPR005113 (PRO…
CNUS0000099503.1	F:catalytic activity	-	IPR001932 (SMART); IPR001932 (G3DSA:3.60.40.GENE3D); PTHR21586:SF0 (PANTHER); PTHR21586 (PANTHER); IPR001932 (SUPERFAMILY)
CNUS0000099521.1	-	-	Coil (COILS)
CNUS0000099565.1	-	-	Coil (COILS)
CNUS0000099717.1	C:membrane; F:metalloendopeptidase activity; P:proteolysis; P:cell adhesion	-	IPR001577 (PFAM); G3DSA:3.90.132.10 (GENE3D); G3DSA:2.30.34.10 (GENE3D); PTHR10942:SF19 (PANTHER); IPR001577 (PANTHER); SIGNAL_PEPTIDE_C_REGION (PHOBIUS); SIGNAL_PEPTIDE_N_REGION (PHOBIUS); SIGNAL_PEPTIDE (PHOBIUS); SIGNAL_PEPTIDE_H_REGION (PHOBIUS); NON_CYTOPLASMIC_DOMAIN (PHOBIUS); SignalP-noTM (SIGNALP_EUK); SSF55486 (SUPERFAMILY)
CNUS0000099780.1	F:hydrolase activity, hydrolyzing O-glycosyl compounds; F:carbohydrate binding; P:carbohydrate metabolic process	-	IPR000519 (SMART); IPR000322 (PFAM); IPR000519 (G3DSA:4.10.110.GENE3D); IPR000519 (PFAM); IPR031727 (PFAM); PTHR22762:SF82 (PANTHER); PTHR22762 (PANTHER); IPR030458 (PROSITE_PATTERNS); IPR017957 (PROSITE_PATTERNS); IPR030459 (PROSITE_PATTERNS); IPR000519 (PROSITE_PROFILES); IPR011013 (SUPERFAMILY); IPR017853 (SUPERFAMILY); SSF51011 (SUPERFAMILY)
CNUS0000099794.1	F:transferase activity, transferring glycosyl groups	-	IPR029044 (G3DSA:3.90.550.GENE3D); IPR002495 (PFAM); PTHR11183 (PANTHER); NON_CYTOPLASMIC_DOMAIN (PHOBIUS); CYTOPLASMIC_DOMAIN (PHOBIUS); TRANSMEMBRANE (PHOBIUS); IPR029044 (SUPERFAMILY)
CNUS0000099839.1	-	-	no IPS match
CNUS0000099865.1	C:motile cilium; P:cell motility	-	Coil (COILS); Coil (COILS); Coil (COILS); Coil (COILS); Coil (COILS); Coil (COILS); Coil (COILS); Coil (COILS); IPR025593 (PFAM); PTHR31543 (PANTHER)
CNUS0000099902.1	-	-	Coil (COILS); Coil (COILS)
CNUS0000099977.1	F:transcription factor activity, sequence-specific DNA binding; F:zinc ion binding; F:sequence-specific DNA binding; P:regulation of transcription, DNA-templated	-	IPR000679 (PRINTS); IPR000679 (SMART); IPR000679 (PFAM); IPR013088 (G3DSA:3.30.50.GENE3D); PTHR10071:SF214 (PANTHER); PTHR10071 (PANTHER); IPR000679 (PROSITE_PATTERNS); IPR000679 (PROSITE_PROFILES); SSF57716 (SUPERFAMILY)
CNUS0000099999.1	C:integral component of membrane	-	IPR006634 (SMART); IPR006634 (PFAM); PTHR13439 (PANTHER); PTHR13439:SF4 (PANTHER); NON_CYTOPLASMIC_DOMAIN (PHOBIUS); SIGNAL_PEPTIDE_N_REGION (PHOBIUS); SIGNAL_PEPTIDE (PHOBIUS); NON_CYTOPLASMIC_DOMAIN (PHOBIUS); TRANSMEMBRANE (PHOBIUS); TRANSMEMBRANE (PHOBIUS); SIGNAL_PEPTIDE_H_REGION (PHOBIUS); CYTOPLASMIC_DOMAIN (PHOBIUS); SIGNAL_PEPTIDE_C_REGION (PHOBIUS); TRANSMEMBRANE (PHOBIUS); TRANSMEMBRAN…
CNUS0000100015.1	F:peroxidase activity; F:protein binding; F:heme binding; P:response to oxidative stress; P:oxidation-reduction process	-	IPR003599 (SMART); IPR003598 (SMART); IPR003591 (SMART); IPR001611 (PFAM); IPR013783 (G3DSA:2.60.40.GENE3D); IPR013783 (G3DSA:2.60.40.GENE3D); G3DSA:3.80.10.10 (GENE3D); IPR013151 (PFAM); PTHR11475 (PANTHER); PTHR11475:SF58 (PANTHER); IPR001611 (PROSITE_PROFILES); IPR019791 (PROSITE_PROFILES); IPR007110 (PROSITE_PROFILES); SSF52058 (SUPERFAMILY); IPR010255 (SUPERFAMILY); IPR007110 (SUPERFAMILY); …
CNUS0000100034.1	-	-	IPR021261 (PFAM); PTHR31201 (PANTHER); CYTOPLASMIC_DOMAIN (PHOBIUS); TRANSMEMBRANE (PHOBIUS); SIGNAL_PEPTIDE_H_REGION (PHOBIUS); TRANSMEMBRANE (PHOBIUS); SIGNAL_PEPTIDE (PHOBIUS); SIGNAL_PEPTIDE_C_REGION (PHOBIUS); SIGNAL_PEPTIDE_N_REGION (PHOBIUS); NON_CYTOPLASMIC_DOMAIN (PHOBIUS); NON_CYTOPLASMIC_DOMAIN (PHOBIUS); SignalP-noTM (SIGNALP_EUK); TMhelix (TMHMM); TMhelix (TMHMM); TMhelix (TMHMM)
CNUS0000100084.1	-	-	no IPS match
CNUS0000100105.1	-	-	Coil (COILS); Coil (COILS); PTHR32123:SF13 (PANTHER); PTHR32123 (PANTHER)
CNUS0000100112.1	-	-	IPR000195 (SMART); IPR000195 (PFAM); G3DSA:1.10.8.270 (GENE3D); PTHR22957 (PANTHER); PTHR22957:SF294 (PANTHER); IPR000195 (PROSITE_PROFILES); IPR000195 (SUPERFAMILY); IPR000195 (SUPERFAMILY)
CNUS0000100168.1	F:carboxy-lyase activity; F:pyridoxal phosphate binding; P:cellular amino acid metabolic process	-	IPR010977 (PRINTS); IPR015421 (G3DSA:3.40.640.GENE3D); IPR002129 (PFAM); IPR015422 (G3DSA:3.90.1150.GENE3D); PTHR11999 (PANTHER); PTHR11999:SF70 (PANTHER); IPR015424 (SUPERFAMILY)
CNUS0000100199.1	F:protein kinase activity; F:ATP binding; P:protein phosphorylation	-	IPR000719 (PFAM); G3DSA:1.10.510.10 (GENE3D); G3DSA:3.30.200.20 (GENE3D); PTHR24058:SF22 (PANTHER); PTHR24058 (PANTHER); IPR017441 (PROSITE_PATTERNS); IPR000719 (PROSITE_PROFILES); IPR011009 (SUPERFAMILY)
CNUS0000100215.1	C:voltage-gated calcium channel complex; F:voltage-gated calcium channel activity; F:protein binding; P:calcium ion transmembrane transport	-	Coil (COILS); IPR000584 (PRINTS); IPR008145 (SMART); IPR027417 (G3DSA:3.40.50.GENE3D); IPR008145 (PFAM); G3DSA:2.30.30.40 (GENE3D); IPR000584 (PANTHER); PTHR11824:SF5 (PANTHER); TRANSMEMBRANE (PHOBIUS); CYTOPLASMIC_DOMAIN (PHOBIUS); NON_CYTOPLASMIC_DOMAIN (PHOBIUS); IPR001452 (PROSITE_PROFILES); IPR027417 (SUPERFAMILY); IPR001452 (SUPERFAMILY)
CNUS0000100220.1	-	-	NON_CYTOPLASMIC_DOMAIN (PHOBIUS); TRANSMEMBRANE (PHOBIUS); NON_CYTOPLASMIC_DOMAIN (PHOBIUS); CYTOPLASMIC_DOMAIN (PHOBIUS); TRANSMEMBRANE (PHOBIUS); SignalP-noTM (SIGNALP_EUK); TMhelix (TMHMM)
CNUS0000100295.1	F:protein kinase activity; F:ATP binding; P:protein phosphorylation	-	G3DSA:1.10.510.10 (GENE3D); G3DSA:3.30.200.20 (GENE3D); G3DSA:1.10.510.10 (GENE3D); IPR000719 (PFAM); PTHR24349 (PANTHER); IPR017441 (PROSITE_PATTERNS); IPR000719 (PROSITE_PROFILES); IPR011009 (SUPERFAMILY)
CNUS0000100314.1	-	-	no IPS match
CNUS0000100353.1	-	-	Coil (COILS); IPR006993 (PFAM); IPR012336 (G3DSA:3.40.30.GENE3D); PTHR12232 (PANTHER); IPR012336 (SUPERFAMILY)
CNUS0000100371.1	F:protein binding	-	Coil (COILS); IPR002110 (SMART); IPR021832 (PFAM); IPR020683 (PFAM); IPR020683 (G3DSA:1.25.40.GENE3D); PTHR12447:SF6 (PANTHER); IPR021832 (PANTHER); IPR002110 (PROSITE_PROFILES); IPR020683 (PROSITE_PROFILES); IPR020683 (SUPERFAMILY)
CNUS0000100372.1	C:membrane; F:sodium channel activity; P:sodium ion transport	-	G3DSA:1.10.287.770 (GENE3D); IPR001873 (PFAM); IPR001873 (PANTHER); PTHR11690:SF107 (PANTHER); NON_CYTOPLASMIC_DOMAIN (PHOBIUS); CYTOPLASMIC_DOMAIN (PHOBIUS); TRANSMEMBRANE (PHOBIUS); TMhelix (TMHMM)
CNUS0000100412.1	-	-	NON_CYTOPLASMIC_DOMAIN (PHOBIUS); TRANSMEMBRANE (PHOBIUS); CYTOPLASMIC_DOMAIN (PHOBIUS); TMhelix (TMHMM)
CNUS0000100423.1	-	-	TRANSMEMBRANE (PHOBIUS); TRANSMEMBRANE (PHOBIUS); CYTOPLASMIC_DOMAIN (PHOBIUS); NON_CYTOPLASMIC_DOMAIN (PHOBIUS); NON_CYTOPLASMIC_DOMAIN (PHOBIUS); CYTOPLASMIC_DOMAIN (PHOBIUS); TRANSMEMBRANE (PHOBIUS); TMhelix (TMHMM)
CNUS0000100482.1	C:membrane; F:protein binding; P:cell communication	-	IPR001774 (SMART); IPR000742 (SMART); G3DSA:2.10.25.10 (GENE3D); IPR001774 (PFAM); G3DSA:2.10.25.10 (GENE3D); PTHR24033 (PANTHER); IPR013032 (PROSITE_PATTERNS); IPR000742 (PROSITE_PROFILES); SSF57196 (SUPERFAMILY)
CNUS0000100518.1	-	-	G3DSA:3.30.200.20 (GENE3D); PTHR24343:SF0 (PANTHER); PTHR24343 (PANTHER)
CNUS0000100558.1	C:myosin complex; F:motor activity; F:protein binding; F:ATP binding	-	Coil (COILS); Coil (COILS); Coil (COILS); Coil (COILS); Coil (COILS); Coil (COILS); Coil (COILS); Coil (COILS); Coil (COILS); Coil (COILS); IPR001609 (PRINTS); IPR001609 (SMART); G3DSA:1.20.5.340 (GENE3D); IPR027401 (G3DSA:4.10.270.GENE3D); IPR002928 (PFAM); IPR001609 (PFAM); PTHR13140 (PANTHER); PTHR13140:SF364 (PANTHER); IPR000048 (PROSITE_PROFILES); IPR001609 (PROSITE_PROFILES); SSF90257 (SUPE…
CNUS0000100577.1	F:protein binding	-	IPR001715 (PFAM); IPR001715 (G3DSA:1.10.418.GENE3D); PTHR11915 (PANTHER); IPR001715 (PROSITE_PROFILES); IPR001715 (SUPERFAMILY)
CNUS0000100683.1	C:integral component of membrane; F:potassium channel activity; P:ion transport	-	Coil (COILS); G3DSA:1.10.287.70 (GENE3D); IPR013099 (PFAM); PTHR11003:SF133 (PANTHER); PTHR11003 (PANTHER); TRANSMEMBRANE (PHOBIUS); TRANSMEMBRANE (PHOBIUS); CYTOPLASMIC_DOMAIN (PHOBIUS); CYTOPLASMIC_DOMAIN (PHOBIUS); NON_CYTOPLASMIC_DOMAIN (PHOBIUS); NON_CYTOPLASMIC_DOMAIN (PHOBIUS); TRANSMEMBRANE (PHOBIUS); SSF81324 (SUPERFAMILY); TMhelix (TMHMM); TMhelix (TMHMM); TMhelix (TMHMM)
CNUS0000100690.1	F:nucleic acid binding; F:metal ion binding; P:regulation of transcription, DNA-templated	-	IPR015880 (SMART); IPR013087 (G3DSA:3.30.160.GENE3D); IPR007087 (PFAM); IPR013087 (G3DSA:3.30.160.GENE3D); IPR030413 (PANTHER); IPR007087 (PROSITE_PATTERNS); IPR007087 (PROSITE_PROFILES); SSF57667 (SUPERFAMILY); SSF57667 (SUPERFAMILY)
CNUS0000100826.1	C:nucleus; F:transcription factor activity, sequence-specific DNA binding; F:zinc ion binding; F:sequence-specific DNA binding; P:regulation of transcription, DNA-templated; P:steroid hormone mediated signaling pathway	-	IPR001628 (PRINTS); IPR000536 (SMART); IPR001628 (SMART); IPR000536 (PFAM); IPR000536 (G3DSA:1.10.565.GENE3D); IPR013088 (G3DSA:3.30.50.GENE3D); IPR001628 (PFAM); PTHR24083 (PANTHER); PTHR24083:SF54 (PANTHER); IPR001628 (PROSITE_PATTERNS); IPR001628 (PROSITE_PROFILES); IPR000536 (SUPERFAMILY); SSF57716 (SUPERFAMILY)
CNUS0000100834.1	F:zinc ion binding	-	IPR001781 (SMART); IPR001781 (G3DSA:2.10.110.GENE3D); IPR001781 (PFAM); IPR001781 (G3DSA:2.10.110.GENE3D); PTHR24205 (PANTHER); PTHR24205:SF4 (PANTHER); IPR001781 (PROSITE_PATTERNS); IPR001781 (PROSITE_PROFILES); SignalP-TM (SIGNALP_GRAM_POSITIVE); SSF57716 (SUPERFAMILY); SSF57716 (SUPERFAMILY)
CNUS0000100859.1	F:calcium ion binding; F:protein binding	-	IPR001881 (SMART); IPR000742 (SMART); IPR013783 (G3DSA:2.60.40.GENE3D); G3DSA:2.170.300.10 (GENE3D); IPR011042 (G3DSA:2.120.10.GENE3D); IPR013032 (PFAM); PTHR24044 (PANTHER); PTHR24044:SF261 (PANTHER); IPR013032 (PROSITE_PATTERNS); IPR007110 (PROSITE_PROFILES); IPR000742 (PROSITE_PROFILES); IPR007110 (SUPERFAMILY); IPR009030 (SUPERFAMILY)
CNUS0000100899.1	C:integral component of membrane	-	IPR018499 (PFAM); PTHR19282 (PANTHER); NON_CYTOPLASMIC_DOMAIN (PHOBIUS); CYTOPLASMIC_DOMAIN (PHOBIUS); CYTOPLASMIC_DOMAIN (PHOBIUS); TRANSMEMBRANE (PHOBIUS); TRANSMEMBRANE (PHOBIUS); TRANSMEMBRANE (PHOBIUS); CYTOPLASMIC_DOMAIN (PHOBIUS); NON_CYTOPLASMIC_DOMAIN (PHOBIUS); TRANSMEMBRANE (PHOBIUS); IPR008952 (SUPERFAMILY); TMhelix (TMHMM); TMhelix (TMHMM); TMhelix (TMHMM); TMhelix (TMHMM)
CNUS0000100920.1	-	-	PR01705 (PRINTS); IPR000884 (SMART); G3DSA:2.20.100.10 (GENE3D); IPR000884 (PFAM); PTHR12582 (PANTHER); SIGNAL_PEPTIDE_C_REGION (PHOBIUS); SIGNAL_PEPTIDE_H_REGION (PHOBIUS); SIGNAL_PEPTIDE_N_REGION (PHOBIUS); NON_CYTOPLASMIC_DOMAIN (PHOBIUS); SIGNAL_PEPTIDE (PHOBIUS); IPR000884 (PROSITE_PROFILES); SignalP-noTM (SIGNALP_EUK); IPR000884 (SUPERFAMILY)
CNUS0000100924.1	-	-	no IPS match
CNUS0000100960.1	-	-	PTHR14399:SF5 (PANTHER); IPR015664 (PANTHER); SIGNAL_PEPTIDE (PHOBIUS); NON_CYTOPLASMIC_DOMAIN (PHOBIUS); TRANSMEMBRANE (PHOBIUS); TRANSMEMBRANE (PHOBIUS); SIGNAL_PEPTIDE_H_REGION (PHOBIUS); NON_CYTOPLASMIC_DOMAIN (PHOBIUS); CYTOPLASMIC_DOMAIN (PHOBIUS); SIGNAL_PEPTIDE_C_REGION (PHOBIUS); SIGNAL_PEPTIDE_N_REGION (PHOBIUS); TRANSMEMBRANE (PHOBIUS); CYTOPLASMIC_DOMAIN (PHOBIUS); SignalP-TM (SIGNALP…
CNUS0000100990.1	C:intracellular; C:membrane; F:GTP binding; P:small GTPase mediated signal transduction; P:protein transport	-	PR00449 (PRINTS); IPR003579 (SMART); IPR020849 (SMART); IPR003578 (SMART); IPR027417 (G3DSA:3.40.50.GENE3D); IPR001806 (PFAM); IPR005225 (TIGRFAM); PTHR24073:SF422 (PANTHER); PTHR24073 (PANTHER); PS51419 (PROSITE_PROFILES); IPR027417 (SUPERFAMILY)
CNUS0000101072.1	F:carbon-nitrogen ligase activity, with glutamine as amido-N-donor	-	PIRSF001221 (PIRSF); IPR023631 (PFAM); IPR023631 (G3DSA:3.90.1300.GENE3D); IPR000120 (PANTHER); PTHR11895:SF4 (PANTHER); IPR020556 (PROSITE_PATTERNS); TRANSMEMBRANE (PHOBIUS); CYTOPLASMIC_DOMAIN (PHOBIUS); NON_CYTOPLASMIC_DOMAIN (PHOBIUS); IPR023631 (SUPERFAMILY); TMhelix (TMHMM)
CNUS0000101073.1	F:carbon-nitrogen ligase activity, with glutamine as amido-N-donor	-	IPR023631 (PFAM); IPR023631 (G3DSA:3.90.1300.GENE3D); PTHR11895:SF4 (PANTHER); IPR000120 (PANTHER); CYTOPLASMIC_DOMAIN (PHOBIUS); TRANSMEMBRANE (PHOBIUS); TRANSMEMBRANE (PHOBIUS); NON_CYTOPLASMIC_DOMAIN (PHOBIUS); CYTOPLASMIC_DOMAIN (PHOBIUS); IPR023631 (SUPERFAMILY); TMhelix (TMHMM); TMhelix (TMHMM)
CNUS0000101084.1	-	-	no IPS match
CNUS0000101194.1	-	-	no IPS match
CNUS0000101207.1	-	-	no IPS match
CNUS0000101223.1	F:protein binding	-	IPR002172 (PRINTS); IPR002172 (SMART); IPR003599 (SMART); IPR003598 (SMART); IPR013098 (PFAM); IPR013783 (G3DSA:2.60.40.GENE3D); IPR002172 (G3DSA:4.10.400.GENE3D); IPR002172 (PFAM); IPR002172 (G3DSA:4.10.400.GENE3D); IPR013783 (G3DSA:2.60.40.GENE3D); IPR002172 (G3DSA:4.10.400.GENE3D); PTHR10529:SF242 (PANTHER); PTHR10529 (PANTHER); IPR023415 (PROSITE_PATTERNS); IPR002172 (PROSITE_PROFILES); IPR00…
CNUS0000101261.1	F:calcium ion binding	-	Coil (COILS); IPR002048 (SMART); IPR002048 (PFAM); IPR011992 (G3DSA:1.10.238.GENE3D); IPR011992 (G3DSA:1.10.238.GENE3D); PTHR23049 (PANTHER); IPR018247 (PROSITE_PATTERNS); IPR002048 (PROSITE_PROFILES); SSF47473 (SUPERFAMILY)
CNUS0000101273.1	C:mitochondrial outer membrane; P:cellular response to stress	-	IPR031981 (PFAM); IPR026169 (PANTHER); PTHR21771:SF0 (PANTHER)
CNUS0000101280.1	F:actin binding; P:actomyosin structure organization	-	IPR001997 (PRINTS); IPR003096 (PRINTS); IPR001715 (SMART); IPR001715 (PFAM); IPR000557 (PFAM); IPR001715 (G3DSA:1.10.418.GENE3D); PTHR18959 (PANTHER); PTHR18959:SF56 (PANTHER); IPR000557 (PROSITE_PATTERNS); IPR000557 (PROSITE_PROFILES); IPR001715 (PROSITE_PROFILES); IPR001715 (SUPERFAMILY)
CNUS0000101289.1	C:extracellular space; F:endopeptidase inhibitor activity	-	IPR011626 (PFAM); IPR009048 (G3DSA:2.60.40.GENE3D); IPR001599 (PFAM); IPR019565 (PFAM); IPR008930 (G3DSA:1.50.10.GENE3D); IPR009048 (PFAM); PTHR11412 (PANTHER); PTHR11412:SF100 (PANTHER); IPR019742 (PROSITE_PATTERNS); IPR009048 (SUPERFAMILY); IPR008930 (SUPERFAMILY)
CNUS0000101341.1	-	-	PTHR14343 (PANTHER); IPR002035 (SUPERFAMILY)
CNUS0000101363.1	-	-	PTHR22727 (PANTHER); NON_CYTOPLASMIC_DOMAIN (PHOBIUS); SIGNAL_PEPTIDE_H_REGION (PHOBIUS); SIGNAL_PEPTIDE (PHOBIUS); SIGNAL_PEPTIDE_N_REGION (PHOBIUS); SIGNAL_PEPTIDE_C_REGION (PHOBIUS); SignalP-noTM (SIGNALP_EUK); SignalP-TM (SIGNALP_GRAM_POSITIVE)
CNUS0000101391.1	-	-	Coil (COILS); NON_CYTOPLASMIC_DOMAIN (PHOBIUS); SIGNAL_PEPTIDE_C_REGION (PHOBIUS); SIGNAL_PEPTIDE (PHOBIUS); SIGNAL_PEPTIDE_N_REGION (PHOBIUS); SIGNAL_PEPTIDE_H_REGION (PHOBIUS); SignalP-noTM (SIGNALP_EUK)
CNUS0000101420.1	-	-	IPR025254 (PFAM); PTHR15654 (PANTHER)
CNUS0000101428.1	-	-	IPR005135 (PFAM); IPR005135 (G3DSA:3.60.10.GENE3D); PTHR12393 (PANTHER); IPR005135 (SUPERFAMILY)
CNUS0000101441.1	-	-	Coil (COILS); IPR011992 (G3DSA:1.10.238.GENE3D); PTHR35538:SF3 (PANTHER); PTHR35538 (PANTHER); SSF47473 (SUPERFAMILY)
CNUS0000101528.1	F:calcium ion binding; F:ATP binding; F:oxidoreductase activity; P:metabolic process	-	Coil (COILS); IPR002347 (PRINTS); IPR027409 (G3DSA:3.50.7.GENE3D); IPR027413 (G3DSA:1.10.560.GENE3D); IPR002423 (PFAM); G3DSA:3.40.50.720 (GENE3D); IPR002198 (PFAM); IPR011992 (G3DSA:1.10.238.GENE3D); IPR027410 (G3DSA:3.30.260.GENE3D); PTHR11353:SF23 (PANTHER); PTHR11353 (PANTHER); IPR018247 (PROSITE_PATTERNS); IPR020904 (PROSITE_PATTERNS); IPR002048 (PROSITE_PROFILES); SSF48592 (SUPERFAMILY); IP…
CNUS0000101529.1	-	-	Coil (COILS); Coil (COILS); IPR019536 (PFAM); PTHR23347 (PANTHER)
CNUS0000101608.1	C:integral component of membrane; F:ATP binding; F:ATPase activity, coupled to transmembrane movement of substances; P:transmembrane transport	-	IPR003593 (SMART); IPR003439 (PFAM); IPR027417 (G3DSA:3.40.50.GENE3D); IPR011527 (PFAM); G3DSA:1.20.1560.10 (GENE3D); PTHR24221 (PANTHER); IPR017871 (PROSITE_PATTERNS); TRANSMEMBRANE (PHOBIUS); CYTOPLASMIC_DOMAIN (PHOBIUS); NON_CYTOPLASMIC_DOMAIN (PHOBIUS); CYTOPLASMIC_DOMAIN (PHOBIUS); TRANSMEMBRANE (PHOBIUS); NON_CYTOPLASMIC_DOMAIN (PHOBIUS); NON_CYTOPLASMIC_DOMAIN (PHOBIUS); CYTOPLASMIC_DOMAIN…
CNUS0000101628.1	-	-	no IPS match
CNUS0000101638.1	-	-	no IPS match
CNUS0000101644.1	F:actin binding	-	IPR007122 (PRINTS); IPR007122 (SMART); IPR029006 (G3DSA:3.40.20.GENE3D); IPR007123 (PFAM); IPR029006 (G3DSA:3.40.20.GENE3D); IPR007122 (PANTHER); SSF55753 (SUPERFAMILY); SSF55753 (SUPERFAMILY); SSF55753 (SUPERFAMILY)
CNUS0000101753.1	F:transcription factor activity, sequence-specific DNA binding; F:sequence-specific DNA binding; P:regulation of transcription, DNA-templated	-	IPR001766 (PRINTS); IPR001766 (SMART); IPR001766 (PFAM); IPR011991 (G3DSA:1.10.10.GENE3D); PTHR11829:SF125 (PANTHER); PTHR11829 (PANTHER); PS00658 (PROSITE_PATTERNS); IPR018122 (PROSITE_PATTERNS); IPR001766 (PROSITE_PROFILES); SSF46785 (SUPERFAMILY)
CNUS0000101812.1	-	-	IPR005552 (PFAM); IPR005552 (PANTHER)
CNUS0000101819.1	C:intracellular; F:magnesium ion binding; F:ATP binding; F:inositol tetrakisphosphate 1-kinase activity; F:inositol-1,3,4-trisphosphate 6-kinase activity; F:inositol-1,3,4-trisphosphate 5-kinase activity; P:inositol trisphosphate metabolic process	-	IPR008656 (PIRSF); IPR008656 (PFAM); PTHR14217 (PANTHER); SSF56059 (SUPERFAMILY)
CNUS0000101830.1	-	-	no IPS match
CNUS0000101843.1	F:protein binding	-	IPR002172 (SMART); IPR002172 (G3DSA:4.10.400.GENE3D); PTHR20967 (PANTHER); IPR023415 (PROSITE_PATTERNS); IPR002172 (PROSITE_PROFILES); IPR002172 (SUPERFAMILY)
CNUS0000101854.1	C:intracellular; P:intracellular protein transport	-	IPR018205 (SMART); IPR004152 (PFAM); G3DSA:1.20.58.160 (GENE3D); IPR008942 (G3DSA:1.25.40.GENE3D); IPR002014 (PFAM); PTHR13856 (PANTHER); IPR002014 (PROSITE_PROFILES); IPR004152 (PROSITE_PROFILES); SSF89009 (SUPERFAMILY); IPR008942 (SUPERFAMILY)
CNUS0000101899.1	F:protein kinase activity; F:ATP binding; P:protein phosphorylation	-	IPR025136 (PFAM); PTHR11584:SF369 (PANTHER); PTHR11584 (PANTHER)
CNUS0000101921.1	C:nucleus; C:cytoplasm; F:protein dimerization activity; P:negative regulation of transcription, DNA-templated	-	IPR011598 (PFAM); IPR011598 (G3DSA:4.10.280.GENE3D); IPR026052 (PANTHER); IPR011598 (PROSITE_PROFILES); IPR011598 (SUPERFAMILY)
CNUS0000101947.1	C:integral component of membrane; P:transmembrane transport	-	IPR011701 (PFAM); G3DSA:1.20.1250.20 (GENE3D); PTHR11360:SF147 (PANTHER); PTHR11360 (PANTHER); NON_CYTOPLASMIC_DOMAIN (PHOBIUS); TRANSMEMBRANE (PHOBIUS); NON_CYTOPLASMIC_DOMAIN (PHOBIUS); NON_CYTOPLASMIC_DOMAIN (PHOBIUS); TRANSMEMBRANE (PHOBIUS); NON_CYTOPLASMIC_DOMAIN (PHOBIUS); NON_CYTOPLASMIC_DOMAIN (PHOBIUS); TRANSMEMBRANE (PHOBIUS); CYTOPLASMIC_DOMAIN (PHOBIUS); CYTOPLASMIC_DOMAIN (PHOBIUS);…
CNUS0000102051.1	-	-	TRANSMEMBRANE (PHOBIUS); NON_CYTOPLASMIC_DOMAIN (PHOBIUS); CYTOPLASMIC_DOMAIN (PHOBIUS); TMhelix (TMHMM)
CNUS0000102055.1	-	-	CYTOPLASMIC_DOMAIN (PHOBIUS); NON_CYTOPLASMIC_DOMAIN (PHOBIUS); NON_CYTOPLASMIC_DOMAIN (PHOBIUS); TRANSMEMBRANE (PHOBIUS); TRANSMEMBRANE (PHOBIUS); TMhelix (TMHMM); TMhelix (TMHMM)
CNUS0000102068.1	F:zinc ion binding	-	IPR001781 (SMART); IPR001781 (PFAM); IPR001781 (G3DSA:2.10.110.GENE3D); PTHR24206:SF23 (PANTHER); PTHR24206 (PANTHER); IPR001781 (PROSITE_PATTERNS); IPR001781 (PROSITE_PROFILES); SSF57716 (SUPERFAMILY); SSF57716 (SUPERFAMILY)
CNUS0000102088.1	F:microtubule binding	-	IPR001084 (PFAM); IPR027324 (PANTHER); IPR001084 (PROSITE_PATTERNS); IPR001084 (PROSITE_PROFILES)
CNUS0000102095.1	-	-	no IPS match
CNUS0000102096.1	-	-	no IPS match
CNUS0000102098.1	-	-	no IPS match
CNUS0000102105.1	C:nucleus; F:transcription factor activity, sequence-specific DNA binding; F:transcription regulatory region DNA binding; P:regulation of transcription, DNA-templated; P:apoptotic process	-	IPR011615 (PFAM); IPR012346 (G3DSA:2.60.40.GENE3D); IPR012346 (G3DSA:2.60.40.GENE3D); IPR002117 (PANTHER); IPR008967 (SUPERFAMILY)
CNUS0000102128.1	F:kinase activity; P:phosphorylation	-	Coil (COILS); Coil (COILS); Coil (COILS); Coil (COILS); Coil (COILS); IPR007918 (PFAM); IPR019143 (PFAM); PTHR13886 (PANTHER)
CNUS0000102202.1	-	-	Coil (COILS); Coil (COILS); TMhelix (TMHMM)
CNUS0000102209.1	F:nucleic acid binding; F:metal ion binding	-	Coil (COILS); IPR015880 (SMART); IPR013087 (G3DSA:3.30.160.GENE3D); IPR013087 (G3DSA:3.30.160.GENE3D); PTHR24409 (PANTHER); IPR007087 (PROSITE_PATTERNS); IPR007087 (PROSITE_PROFILES); SSF57667 (SUPERFAMILY); SSF57667 (SUPERFAMILY); SSF57667 (SUPERFAMILY)
CNUS0000102216.1	-	-	no IPS match
CNUS0000102254.1	-	-	Coil (COILS)
CNUS0000102262.1	C:integral component of membrane; F:G-protein coupled receptor activity; P:G-protein coupled receptor signaling pathway	-	IPR000276 (PRINTS); IPR000276 (PFAM); G3DSA:1.20.1070.10 (GENE3D); NON_CYTOPLASMIC_DOMAIN (PHOBIUS); CYTOPLASMIC_DOMAIN (PHOBIUS); TRANSMEMBRANE (PHOBIUS); TRANSMEMBRANE (PHOBIUS); TRANSMEMBRANE (PHOBIUS); CYTOPLASMIC_DOMAIN (PHOBIUS); CYTOPLASMIC_DOMAIN (PHOBIUS); TRANSMEMBRANE (PHOBIUS); TRANSMEMBRANE (PHOBIUS); NON_CYTOPLASMIC_DOMAIN (PHOBIUS); NON_CYTOPLASMIC_DOMAIN (PHOBIUS); IPR017452 (PROS…
CNUS0000102393.1	F:GTPase activity; F:GTP binding	-	Coil (COILS); IPR022812 (PRINTS); IPR001401 (SMART); IPR003130 (SMART); IPR001849 (SMART); IPR003130 (PFAM); PF00350 (PFAM); IPR001849 (PFAM); IPR011993 (G3DSA:2.30.29.GENE3D); IPR000375 (PFAM); IPR027417 (G3DSA:3.40.50.GENE3D); IPR022812 (PANTHER); PTHR11566:SF54 (PANTHER); IPR019762 (PROSITE_PATTERNS); IPR001849 (PROSITE_PROFILES); IPR030381 (PROSITE_PROFILES); IPR027417 (SUPERFAMILY); SSF50729…
CNUS0000102416.1	-	-	PF14909 (PFAM); PTHR16435:SF6 (PANTHER); PTHR16435 (PANTHER)
CNUS0000102473.1	P:signal transduction	-	no IPS match
CNUS0000102475.1	-	-	PTHR21847 (PANTHER); IPR003117 (SUPERFAMILY); SSF47473 (SUPERFAMILY)
CNUS0000102477.1	F:nucleic acid binding; F:metal ion binding	-	IPR015880 (SMART); IPR013087 (G3DSA:3.30.160.GENE3D); IPR013087 (G3DSA:3.30.160.GENE3D); PTHR24409 (PANTHER); IPR007087 (PROSITE_PATTERNS); IPR007087 (PROSITE_PROFILES); SSF57667 (SUPERFAMILY); SSF57667 (SUPERFAMILY)
CNUS0000102482.1	F:carboxy-lyase activity; F:pyridoxal phosphate binding; P:cellular amino acid metabolic process	-	IPR010977 (PRINTS); IPR002129 (PFAM); IPR015421 (G3DSA:3.40.640.GENE3D); G3DSA:1.20.1340.10 (GENE3D); PTHR11999 (PANTHER); PTHR11999:SF70 (PANTHER); IPR015424 (SUPERFAMILY)
CNUS0000102490.1	F:oxidoreductase activity, acting on CH-OH group of donors; F:flavin adenine dinucleotide binding; P:oxidation-reduction process	-	IPR000172 (PFAM); IPR023753 (G3DSA:3.50.50.GENE3D); IPR023214 (G3DSA:3.40.50.GENE3D); PTHR11552:SF51 (PANTHER); PTHR11552 (PANTHER); IPR000172 (PROSITE_PATTERNS); IPR023753 (SUPERFAMILY); IPR023214 (SUPERFAMILY)
CNUS0000102497.1	F:cAMP-dependent protein kinase activity; F:ATP binding; P:protein phosphorylation	EC:2.7.11.11	IPR025252 (PFAM); PTHR21683 (PANTHER); PTHR21683:SF3 (PANTHER)
CNUS0000102694.1	C:nucleus	-	Coil (COILS); Coil (COILS); IPR029136 (PFAM); PTHR32078 (PANTHER); PTHR32078:SF1 (PANTHER)
CNUS0000102702.1	F:protein binding	-	PR00501 (PRINTS); IPR011705 (SMART); IPR006652 (SMART); IPR011705 (PFAM); IPR015916 (G3DSA:2.130.10.GENE3D); IPR006652 (PFAM); PTHR24412 (PANTHER); PTHR24412:SF189 (PANTHER); IPR011043 (SUPERFAMILY)
CNUS0000102705.1	-	-	Coil (COILS); Coil (COILS); Coil (COILS); Coil (COILS); Coil (COILS); Coil (COILS); Coil (COILS); PTHR21694:SF19 (PANTHER); PTHR21694 (PANTHER)
CNUS0000102783.1	F:oxidoreductase activity; P:metabolic process	-	IPR002347 (PRINTS); G3DSA:3.40.50.720 (GENE3D); IPR002198 (PFAM); PTHR24322 (PANTHER); PTHR24322:SF514 (PANTHER); CYTOPLASMIC_DOMAIN (PHOBIUS); TRANSMEMBRANE (PHOBIUS); NON_CYTOPLASMIC_DOMAIN (PHOBIUS); IPR016040 (SUPERFAMILY)
CNUS0000102819.1	-	-	Coil (COILS); Coil (COILS); Coil (COILS); Coil (COILS); Coil (COILS); Coil (COILS); Coil (COILS); PTHR34031 (PANTHER)
CNUS0000102837.1	F:O-acyltransferase activity; P:lipid metabolic process	-	IPR003386 (PFAM); IPR029058 (G3DSA:3.40.50.GENE3D); PTHR11440 (PANTHER); SignalP-noTM (SIGNALP_EUK); IPR029058 (SUPERFAMILY)
CNUS0000102841.1	F:transferase activity, transferring glycosyl groups; P:carbohydrate metabolic process	-	IPR003859 (PRINTS); IPR029044 (G3DSA:3.90.550.GENE3D); IPR027791 (PFAM); IPR027995 (PFAM); PTHR19300:SF51 (PANTHER); IPR003859 (PANTHER); IPR029044 (SUPERFAMILY)
CNUS0000102846.1	-	-	Coil (COILS); TRANSMEMBRANE (PHOBIUS); CYTOPLASMIC_DOMAIN (PHOBIUS); NON_CYTOPLASMIC_DOMAIN (PHOBIUS)
CNUS0000102851.1	C:integral component of membrane; F:extracellular ligand-gated ion channel activity; P:ion transport	-	IPR006028 (PRINTS); IPR006201 (PRINTS); IPR006202 (PFAM); G3DSA:1.20.58.390 (GENE3D); IPR006202 (G3DSA:2.70.170.GENE3D); IPR006201 (TIGRFAM); IPR006029 (PFAM); PTHR18945:SF487 (PANTHER); IPR006201 (PANTHER); IPR018000 (PROSITE_PATTERNS); TRANSMEMBRANE (PHOBIUS); TRANSMEMBRANE (PHOBIUS); TRANSMEMBRANE (PHOBIUS); CYTOPLASMIC_DOMAIN (PHOBIUS); NON_CYTOPLASMIC_DOMAIN (PHOBIUS); CYTOPLASMIC_DOMAIN (PH…
CNUS0000102993.1	F:protein binding; P:signal transduction	-	IPR000906 (SMART); IPR000488 (SMART); IPR000488 (PFAM); IPR011029 (G3DSA:1.10.533.GENE3D); IPR000906 (PFAM); PTHR12582 (PANTHER); PTHR12582:SF41 (PANTHER); IPR000488 (PROSITE_PROFILES); IPR011029 (SUPERFAMILY)
CNUS0000102996.1	-	-	Coil (COILS); Coil (COILS); Coil (COILS); Coil (COILS); Coil (COILS)
CNUS0000103045.1	C:microtubule; F:microtubule binding; P:microtubule cytoskeleton organization	-	SIGNAL_PEPTIDE_C_REGION (PHOBIUS); SIGNAL_PEPTIDE (PHOBIUS); NON_CYTOPLASMIC_DOMAIN (PHOBIUS); SIGNAL_PEPTIDE_N_REGION (PHOBIUS); SIGNAL_PEPTIDE_H_REGION (PHOBIUS)
CNUS0000103061.1	-	-	PTHR22255:SF1 (PANTHER); PTHR22255 (PANTHER); SIGNAL_PEPTIDE_N_REGION (PHOBIUS); SIGNAL_PEPTIDE_H_REGION (PHOBIUS); SIGNAL_PEPTIDE_C_REGION (PHOBIUS); NON_CYTOPLASMIC_DOMAIN (PHOBIUS); SIGNAL_PEPTIDE (PHOBIUS); SignalP-noTM (SIGNALP_EUK)
CNUS0000103152.1	F:carbohydrate binding	-	IPR013320 (G3DSA:2.60.120.GENE3D); IPR001079 (PROSITE_PROFILES); IPR013320 (SUPERFAMILY)
CNUS0000103186.1	-	-	Coil (COILS)
CNUS0000103215.1	C:membrane; F:amino acid transmembrane transporter activity; P:amino acid transmembrane transport	-	IPR029485 (PFAM); IPR002293 (PFAM); IPR002293 (PANTHER); PTHR11785:SF261 (PANTHER); CYTOPLASMIC_DOMAIN (PHOBIUS); TRANSMEMBRANE (PHOBIUS); TRANSMEMBRANE (PHOBIUS); TRANSMEMBRANE (PHOBIUS); NON_CYTOPLASMIC_DOMAIN (PHOBIUS); TRANSMEMBRANE (PHOBIUS); NON_CYTOPLASMIC_DOMAIN (PHOBIUS); NON_CYTOPLASMIC_DOMAIN (PHOBIUS); TRANSMEMBRANE (PHOBIUS); TRANSMEMBRANE (PHOBIUS); CYTOPLASMIC_DOMAIN (PHOBIUS); CYT…
CNUS0000103264.1	C:clathrin coat of trans-Golgi network vesicle; C:clathrin coat of coated pit; F:structural molecule activity; P:intracellular protein transport; P:vesicle-mediated transport	-	IPR000996 (PFAM); IPR000996 (PANTHER)
CNUS0000103338.1	F:metal ion binding	-	IPR000571 (SMART); PTHR12675 (PANTHER); PTHR12675:SF5 (PANTHER); IPR000571 (PROSITE_PROFILES)
CNUS0000103361.1	-	-	TRANSMEMBRANE (PHOBIUS); NON_CYTOPLASMIC_DOMAIN (PHOBIUS); TRANSMEMBRANE (PHOBIUS); CYTOPLASMIC_DOMAIN (PHOBIUS); NON_CYTOPLASMIC_DOMAIN (PHOBIUS); TMhelix (TMHMM)
CNUS0000103396.1	-	-	IPR005301 (PFAM); IPR005301 (G3DSA:1.20.140.GENE3D); PTHR22599:SF21 (PANTHER); IPR005301 (PANTHER); IPR005301 (SUPERFAMILY)
CNUS0000103414.1	F:protein tyrosine kinase activity; F:ATP binding; P:protein phosphorylation	-	IPR020635 (SMART); G3DSA:3.30.200.20 (GENE3D); IPR001245 (PFAM); G3DSA:1.10.510.10 (GENE3D); PTHR24416 (PANTHER); IPR008266 (PROSITE_PATTERNS); TRANSMEMBRANE (PHOBIUS); NON_CYTOPLASMIC_DOMAIN (PHOBIUS); CYTOPLASMIC_DOMAIN (PHOBIUS); IPR000719 (PROSITE_PROFILES); IPR011009 (SUPERFAMILY); TMhelix (TMHMM)
CNUS0000103476.1	-	-	IPR013320 (SUPERFAMILY)
CNUS0000103492.1	C:integral component of membrane; F:calcium-transporting ATPase activity; F:ATP binding; P:calcium ion transmembrane transport	-	IPR023298 (G3DSA:1.20.1110.GENE3D); IPR006068 (PFAM); PTHR24093 (PANTHER); IPR030319 (PTHR24093:PANTHER); TRANSMEMBRANE (PHOBIUS); TRANSMEMBRANE (PHOBIUS); TRANSMEMBRANE (PHOBIUS); NON_CYTOPLASMIC_DOMAIN (PHOBIUS); CYTOPLASMIC_DOMAIN (PHOBIUS); NON_CYTOPLASMIC_DOMAIN (PHOBIUS); TRANSMEMBRANE (PHOBIUS); CYTOPLASMIC_DOMAIN (PHOBIUS); CYTOPLASMIC_DOMAIN (PHOBIUS); NON_CYTOPLASMIC_DOMAIN (PHOBIUS); T…
CNUS0000103619.1	F:protein serine/threonine kinase activity; F:ATP binding; P:protein phosphorylation	-	IPR002290 (SMART); IPR000961 (SMART); G3DSA:1.10.510.10 (GENE3D); IPR000719 (PFAM); PTHR24353:SF32 (PANTHER); PTHR24353 (PANTHER); IPR008271 (PROSITE_PATTERNS); IPR000961 (PROSITE_PROFILES); IPR000719 (PROSITE_PROFILES); IPR011009 (SUPERFAMILY)
CNUS0000103626.1	C:cAMP-dependent protein kinase complex; F:protein serine/threonine kinase activity; F:ATP binding; F:cAMP-dependent protein kinase regulator activity; P:regulation of protein kinase activity	EC:2.7.11	PR00103 (PRINTS); IPR000595 (SMART); IPR000595 (PFAM); IPR014710 (G3DSA:2.60.120.GENE3D); PTHR24353 (PANTHER); PTHR24353:SF83 (PANTHER); IPR018488 (PROSITE_PATTERNS); IPR018488 (PROSITE_PATTERNS); NON_CYTOPLASMIC_DOMAIN (PHOBIUS); TRANSMEMBRANE (PHOBIUS); CYTOPLASMIC_DOMAIN (PHOBIUS); IPR000595 (PROSITE_PROFILES); IPR018490 (SUPERFAMILY); TMhelix (TMHMM)
CNUS0000103627.1	C:voltage-gated potassium channel complex; F:voltage-gated potassium channel activity; F:protein binding; P:potassium ion transport	-	IPR013821 (PFAM); PTHR11537:SF142 (PANTHER); IPR028325 (PANTHER); IPR000048 (PROSITE_PROFILES)
CNUS0000103671.1	-	-	no IPS match
CNUS0000103696.1	F:metallocarboxypeptidase activity; F:zinc ion binding; P:proteolysis	-	IPR000834 (PFAM); G3DSA:3.40.630.10 (GENE3D); PTHR11532 (PANTHER); IPR000834 (PROSITE_PATTERNS); SSF53187 (SUPERFAMILY)
CNUS0000103804.1	F:protein binding	-	Coil (COILS); Coil (COILS); Coil (COILS); Coil (COILS); Coil (COILS); Coil (COILS); Coil (COILS); IPR015943 (G3DSA:2.130.10.GENE3D); PTHR14885:SF1 (PANTHER); PTHR14885 (PANTHER); SIGNAL_PEPTIDE_N_REGION (PHOBIUS); SIGNAL_PEPTIDE_C_REGION (PHOBIUS); SIGNAL_PEPTIDE_H_REGION (PHOBIUS); NON_CYTOPLASMIC_DOMAIN (PHOBIUS); SIGNAL_PEPTIDE (PHOBIUS); SignalP-noTM (SIGNALP_EUK); IPR017986 (SUPERFAMILY)
CNUS0000103812.1	-	-	no IPS match
CNUS0000103813.1	C:plasma membrane; F:calcium ion binding; P:homophilic cell adhesion via plasma membrane adhesion molecules	-	IPR002126 (PRINTS); IPR002126 (SMART); IPR002126 (PFAM); IPR002126 (G3DSA:2.60.40.GENE3D); PTHR24027 (PANTHER); IPR020894 (PROSITE_PATTERNS); CYTOPLASMIC_DOMAIN (PHOBIUS); NON_CYTOPLASMIC_DOMAIN (PHOBIUS); TRANSMEMBRANE (PHOBIUS); IPR002126 (PROSITE_PROFILES); IPR015919 (SUPERFAMILY); IPR015919 (SUPERFAMILY); IPR015919 (SUPERFAMILY); IPR015919 (SUPERFAMILY); TMhelix (TMHMM)
CNUS0000103889.1	F:kinase activity; P:phosphorylation; P:glycerophospholipid biosynthetic process	-	G3DSA:3.10.450.110 (GENE3D); PF01633 (PFAM); G3DSA:3.90.1200.10 (GENE3D); PTHR22603 (PANTHER); IPR011009 (SUPERFAMILY)
CNUS0000103892.1	-	-	PTHR24114:SF21 (PANTHER); PTHR24114 (PANTHER)
CNUS0000103921.1	F:protein binding	-	IPR000008 (SMART); IPR000008 (PFAM); IPR000008 (G3DSA:2.60.40.GENE3D); IPR000008 (G3DSA:2.60.40.GENE3D); IPR032362 (PFAM); IPR000008 (G3DSA:2.60.40.GENE3D); PTHR12546 (PANTHER); NON_CYTOPLASMIC_DOMAIN (PHOBIUS); TRANSMEMBRANE (PHOBIUS); CYTOPLASMIC_DOMAIN (PHOBIUS); IPR000008 (PROSITE_PROFILES); IPR000008 (SUPERFAMILY); IPR000008 (SUPERFAMILY); IPR000008 (SUPERFAMILY); TMhelix (TMHMM)
CNUS0000103943.1	C:intracellular; C:membrane; F:GTPase activity; F:GTP binding; P:intracellular protein transport; P:nucleocytoplasmic transport; P:small GTPase mediated signal transduction	-	PR00449 (PRINTS); IPR002041 (SMART); IPR003578 (SMART); IPR020849 (SMART); IPR003579 (SMART); IPR027417 (G3DSA:3.40.50.GENE3D); IPR001806 (PFAM); IPR005225 (TIGRFAM); PTHR24072 (PANTHER); PTHR24072:SF100 (PANTHER); IPR003578 (PROSITE_PROFILES); IPR027417 (SUPERFAMILY)
CNUS0000103950.1	-	-	Coil (COILS); Coil (COILS); PTHR12784 (PANTHER); PTHR12784:SF28 (PANTHER)
CNUS0000103951.1	C:plasma membrane; C:integral component of membrane; F:calcium ion binding; P:homophilic cell adhesion via plasma membrane adhesion molecules	-	SignalP-TM (SIGNALP_GRAM_POSITIVE)
CNUS0000103992.1	C:cAMP-dependent protein kinase complex; F:cGMP-dependent protein kinase activity; F:ATP binding; F:cAMP-dependent protein kinase regulator activity; P:regulation of protein kinase activity	EC:2.7.11.12	G3DSA:1.10.510.10 (GENE3D); PTHR24353 (PANTHER); PTHR24353:SF32 (PANTHER); IPR011009 (SUPERFAMILY)
CNUS0000104042.1	F:nucleic acid binding; F:metal ion binding	-	IPR015880 (SMART); IPR013087 (G3DSA:3.30.160.GENE3D); IPR013087 (G3DSA:3.30.160.GENE3D); IPR013087 (G3DSA:3.30.160.GENE3D); IPR013087 (G3DSA:3.30.160.GENE3D); PTHR19818 (PANTHER); PTHR19818:SF73 (PANTHER); IPR007087 (PROSITE_PATTERNS); IPR007087 (PROSITE_PROFILES); SSF57667 (SUPERFAMILY); SSF57667 (SUPERFAMILY); SSF57667 (SUPERFAMILY)
CNUS0000104087.1	C:intracellular; F:actin binding; P:negative regulation of actin filament polymerization	-	IPR002108 (SMART); IPR029006 (G3DSA:3.40.20.GENE3D); IPR029006 (G3DSA:3.40.20.GENE3D); IPR002108 (PFAM); PTHR13759:SF1 (PANTHER); IPR028458 (PANTHER); IPR002108 (PROSITE_PROFILES); SSF55753 (SUPERFAMILY); SSF55753 (SUPERFAMILY)
CNUS0000104258.1	C:integral component of membrane	-	IPR018499 (PFAM); NON_CYTOPLASMIC_DOMAIN (PHOBIUS); NON_CYTOPLASMIC_DOMAIN (PHOBIUS); CYTOPLASMIC_DOMAIN (PHOBIUS); TRANSMEMBRANE (PHOBIUS); TRANSMEMBRANE (PHOBIUS); CYTOPLASMIC_DOMAIN (PHOBIUS); TRANSMEMBRANE (PHOBIUS); IPR008952 (SUPERFAMILY); TMhelix (TMHMM); TMhelix (TMHMM); TMhelix (TMHMM)
CNUS0000104283.1	F:cysteine-type endopeptidase inhibitor activity; P:negative regulation of endopeptidase activity	-	G3DSA:3.10.450.10 (GENE3D); IPR018073 (PROSITE_PATTERNS); SSF54403 (SUPERFAMILY)
CNUS0000104308.1	F:protein binding	-	G3DSA:2.30.30.40 (GENE3D); IPR001452 (PROSITE_PROFILES); IPR001452 (SUPERFAMILY)
CNUS0000104379.1	F:protein binding	-	IPR001715 (G3DSA:1.10.418.GENE3D); IPR001715 (PFAM); PTHR18959:SF56 (PANTHER); PTHR18959 (PANTHER); IPR001715 (SUPERFAMILY)
CNUS0000104384.1	-	-	IPR009071 (G3DSA:1.10.30.GENE3D); IPR009071 (SUPERFAMILY)
CNUS0000104392.1	-	-	TRANSMEMBRANE (PHOBIUS); TRANSMEMBRANE (PHOBIUS); NON_CYTOPLASMIC_DOMAIN (PHOBIUS); CYTOPLASMIC_DOMAIN (PHOBIUS); TRANSMEMBRANE (PHOBIUS); CYTOPLASMIC_DOMAIN (PHOBIUS); NON_CYTOPLASMIC_DOMAIN (PHOBIUS); TRANSMEMBRANE (PHOBIUS); CYTOPLASMIC_DOMAIN (PHOBIUS); SignalP-noTM (SIGNALP_EUK); TMhelix (TMHMM); TMhelix (TMHMM); TMhelix (TMHMM); TMhelix (TMHMM); TMhelix (TMHMM); TMhelix (TMHMM)
CNUS0000104412.1	C:integral component of membrane; F:solute:proton antiporter activity; P:cation transport; P:transmembrane transport	-	IPR006153 (PFAM); PTHR31102:SF1 (PANTHER); PTHR31102 (PANTHER); NON_CYTOPLASMIC_DOMAIN (PHOBIUS); CYTOPLASMIC_DOMAIN (PHOBIUS); TRANSMEMBRANE (PHOBIUS); TRANSMEMBRANE (PHOBIUS); CYTOPLASMIC_DOMAIN (PHOBIUS); NON_CYTOPLASMIC_DOMAIN (PHOBIUS); TRANSMEMBRANE (PHOBIUS); CYTOPLASMIC_DOMAIN (PHOBIUS); CYTOPLASMIC_DOMAIN (PHOBIUS); NON_CYTOPLASMIC_DOMAIN (PHOBIUS); NON_CYTOPLASMIC_DOMAIN (PHOBIUS); TRAN…
CNUS0000104456.1	F:protein binding	-	IPR001791 (PFAM); G3DSA:2.10.25.10 (GENE3D); IPR013320 (G3DSA:2.60.120.GENE3D); IPR000152 (PROSITE_PATTERNS); CYTOPLASMIC_DOMAIN (PHOBIUS); TRANSMEMBRANE (PHOBIUS); NON_CYTOPLASMIC_DOMAIN (PHOBIUS); IPR000742 (PROSITE_PROFILES); IPR013320 (SUPERFAMILY); TMhelix (TMHMM)
CNUS0000104482.1	-	-	no IPS match
CNUS0000104508.1	C:intracellular; F:GTP binding; P:small GTPase mediated signal transduction	-	Coil (COILS); IPR006689 (PRINTS); SM00178 (SMART); IPR024156 (SMART); IPR006689 (PFAM); IPR027417 (G3DSA:3.40.50.GENE3D); PTHR11711:SF11 (PANTHER); PTHR11711 (PANTHER); IPR024156 (PROSITE_PROFILES); IPR027417 (SUPERFAMILY)
CNUS0000104596.1	C:extracellular matrix; F:structural molecule activity; P:cell adhesion	-	IPR010515 (PFAM); IPR016186 (G3DSA:3.10.100.GENE3D); IPR016187 (SUPERFAMILY)
CNUS0000104603.1	F:protein binding	-	Coil (COILS); IPR003599 (SMART); IPR003598 (SMART); IPR013783 (G3DSA:2.60.40.GENE3D); IPR013783 (G3DSA:2.60.40.GENE3D); NON_CYTOPLASMIC_DOMAIN (PHOBIUS); TRANSMEMBRANE (PHOBIUS); CYTOPLASMIC_DOMAIN (PHOBIUS); IPR007110 (PROSITE_PROFILES); IPR007110 (SUPERFAMILY)
CNUS0000104615.1	-	-	IPR000421 (PFAM); IPR008979 (G3DSA:2.60.120.GENE3D); PTHR24543:SF251 (PANTHER); PTHR24543 (PANTHER); IPR000421 (PROSITE_PATTERNS); IPR000421 (PROSITE_PROFILES); IPR008979 (SUPERFAMILY)
CNUS0000104619.1	C:gap junction	-	IPR000990 (PFAM); IPR000990 (PANTHER); PTHR11893:SF0 (PANTHER); NON_CYTOPLASMIC_DOMAIN (PHOBIUS); CYTOPLASMIC_DOMAIN (PHOBIUS); TRANSMEMBRANE (PHOBIUS); IPR000990 (PROSITE_PROFILES); TMhelix (TMHMM)
CNUS0000104624.1	F:metal ion binding; P:regulation of gene expression	-	IPR015880 (SMART); IPR027008 (PANTHER); IPR007087 (PROSITE_PATTERNS)
CNUS0000104687.1	-	-	no IPS match
CNUS0000104693.1	C:collagen trimer; F:extracellular matrix structural constituent	-	IPR008160 (PFAM); PTHR24023 (PANTHER)
CNUS0000104709.1	F:protein binding	-	IPR020472 (PRINTS); IPR001680 (SMART); IPR015943 (G3DSA:2.130.10.GENE3D); IPR001680 (PFAM); PTHR14604 (PANTHER); PTHR14604:SF3 (PANTHER); IPR019775 (PROSITE_PATTERNS); IPR001680 (PROSITE_PROFILES); IPR017986 (PROSITE_PROFILES); IPR017986 (SUPERFAMILY)
CNUS0000104710.1	-	-	Coil (COILS); Coil (COILS); PTHR14604 (PANTHER); PTHR14604:SF3 (PANTHER)
CNUS0000104733.1	-	-	IPR025749 (PFAM); IPR013761 (G3DSA:1.10.150.GENE3D); PTHR21290 (PANTHER); PTHR21290:SF25 (PANTHER); CYTOPLASMIC_DOMAIN (PHOBIUS); TRANSMEMBRANE (PHOBIUS); NON_CYTOPLASMIC_DOMAIN (PHOBIUS); CYTOPLASMIC_DOMAIN (PHOBIUS); TRANSMEMBRANE (PHOBIUS); TRANSMEMBRANE (PHOBIUS); CYTOPLASMIC_DOMAIN (PHOBIUS); TRANSMEMBRANE (PHOBIUS); CYTOPLASMIC_DOMAIN (PHOBIUS); NON_CYTOPLASMIC_DOMAIN (PHOBIUS); TRANSMEMBRA…
CNUS0000104738.1	C:collagen trimer; F:extracellular matrix structural constituent	-	IPR000885 (PFAM); PTHR24023 (PANTHER); PTHR24023:SF575 (PANTHER); IPR000885 (PROSITE_PROFILES)
CNUS0000104785.1	F:protein binding	-	IPR003598 (SMART); IPR003599 (SMART); IPR013783 (G3DSA:2.60.40.GENE3D); IPR013098 (PFAM); IPR013783 (G3DSA:2.60.40.GENE3D); PTHR10489:SF691 (PANTHER); PTHR10489 (PANTHER); IPR007110 (PROSITE_PROFILES); IPR007110 (SUPERFAMILY); IPR007110 (SUPERFAMILY); IPR007110 (SUPERFAMILY)
CNUS0000104793.1	-	-	no IPS match
CNUS0000104795.1	C:kinesin complex; F:microtubule motor activity; F:ATP binding; F:microtubule binding; P:microtubule-based movement	-	IPR001752 (PRINTS); IPR001752 (SMART); IPR001752 (PFAM); IPR001752 (G3DSA:3.40.850.GENE3D); IPR001752 (G3DSA:3.40.850.GENE3D); IPR027640 (PANTHER); PTHR24115:SF194 (PANTHER); IPR019821 (PROSITE_PATTERNS); IPR001752 (PROSITE_PROFILES); IPR027417 (SUPERFAMILY); IPR027417 (SUPERFAMILY)
CNUS0000104909.1	F:protein binding	-	IPR002110 (SMART); IPR020683 (PFAM); IPR020683 (G3DSA:1.25.40.GENE3D); IPR003738 (G3DSA:3.90.1680.GENE3D); IPR003738 (PFAM); IPR003738 (PANTHER); IPR020683 (PROSITE_PROFILES); IPR003738 (SUPERFAMILY); IPR020683 (SUPERFAMILY)
CNUS0000104931.1	F:guanyl-nucleotide exchange factor activity; P:small GTPase mediated signal transduction	-	IPR000651 (SMART); IPR001895 (G3DSA:1.10.840.GENE3D); G3DSA:1.20.870.10 (GENE3D); IPR000651 (PFAM); IPR001895 (PFAM); PTHR23113:SF224 (PANTHER); PTHR23113 (PANTHER); IPR000651 (PROSITE_PROFILES); IPR023578 (SUPERFAMILY)
CNUS0000104950.1	-	-	no IPS match
CNUS0000105010.1	C:integral component of membrane; F:calcium-transporting ATPase activity; F:ATP binding; F:metal ion binding; P:calcium ion transmembrane transport	EC:3.6.3.8	no IPS match
CNUS0000105142.1	F:carboxy-lyase activity; F:pyridoxal phosphate binding; P:cellular amino acid metabolic process	-	IPR010977 (PRINTS); IPR015421 (G3DSA:3.40.640.GENE3D); IPR002129 (PFAM); G3DSA:1.20.1340.10 (GENE3D); PTHR11999:SF70 (PANTHER); PTHR11999 (PANTHER); IPR015424 (SUPERFAMILY)
CNUS0000105241.1	C:integral component of membrane; F:neurotransmitter:sodium symporter activity; P:neurotransmitter transport	-	IPR000175 (PRINTS); IPR000175 (PFAM); PTHR11616:SF141 (PANTHER); IPR000175 (PANTHER); TRANSMEMBRANE (PHOBIUS); NON_CYTOPLASMIC_DOMAIN (PHOBIUS); NON_CYTOPLASMIC_DOMAIN (PHOBIUS); CYTOPLASMIC_DOMAIN (PHOBIUS); TRANSMEMBRANE (PHOBIUS); CYTOPLASMIC_DOMAIN (PHOBIUS); TRANSMEMBRANE (PHOBIUS); NON_CYTOPLASMIC_DOMAIN (PHOBIUS); NON_CYTOPLASMIC_DOMAIN (PHOBIUS); CYTOPLASMIC_DOMAIN (PHOBIUS); TRANSMEMBRAN…
CNUS0000105257.1	-	-	no IPS match
CNUS0000105298.1	-	-	no IPS match
CNUS0000105329.1	F:zinc ion binding	-	IPR001781 (SMART); IPR001781 (G3DSA:2.10.110.GENE3D); IPR001781 (PFAM); PTHR11039 (PANTHER); IPR001781 (PROSITE_PATTERNS); IPR000900 (PROSITE_PROFILES); IPR001781 (PROSITE_PROFILES); SSF57716 (SUPERFAMILY)
CNUS0000105389.1	C:cytoplasm; F:ribosomal protein S6 kinase activity; F:ATP binding; P:regulation of translation; P:protein phosphorylation; P:intracellular signal transduction	EC:2.7.11	G3DSA:3.30.200.20 (GENE3D)
CNUS0000105413.1	F:protein binding; F:zinc ion binding	-	IPR001781 (SMART); IPR001478 (SMART); IPR001478 (G3DSA:2.30.42.GENE3D); IPR001781 (G3DSA:2.10.110.GENE3D); IPR001478 (PFAM); IPR001781 (PFAM); PTHR24214 (PANTHER); IPR001781 (PROSITE_PROFILES); IPR001478 (PROSITE_PROFILES); SSF57716 (SUPERFAMILY); IPR001478 (SUPERFAMILY)
CNUS0000105444.1	F:protein binding	-	IPR003591 (SMART); G3DSA:3.80.10.10 (GENE3D); IPR001611 (PFAM); PTHR24369 (PANTHER); PTHR24369:SF74 (PANTHER); NON_CYTOPLASMIC_DOMAIN (PHOBIUS); TRANSMEMBRANE (PHOBIUS); CYTOPLASMIC_DOMAIN (PHOBIUS); IPR001611 (PROSITE_PROFILES); SSF52058 (SUPERFAMILY); TMhelix (TMHMM)
CNUS0000105448.1	-	-	no IPS match
CNUS0000105470.1	-	-	no IPS match
CNUS0000105537.1	-	-	no IPS match
CNUS0000105557.1	C:membrane; F:metalloendopeptidase activity; P:proteolysis; P:cell adhesion	-	IPR001577 (PFAM); G3DSA:2.30.34.10 (GENE3D); G3DSA:3.10.170.20 (GENE3D); G3DSA:3.90.132.10 (GENE3D); G3DSA:2.10.55.10 (GENE3D); IPR001577 (PANTHER); CYTOPLASMIC_DOMAIN (PHOBIUS); NON_CYTOPLASMIC_DOMAIN (PHOBIUS); TRANSMEMBRANE (PHOBIUS); TRANSMEMBRANE (PHOBIUS); NON_CYTOPLASMIC_DOMAIN (PHOBIUS); SSF55486 (SUPERFAMILY)
CNUS0000105584.1	-	-	Coil (COILS); Coil (COILS); Coil (COILS); Coil (COILS); PTHR23159 (PANTHER); PTHR23159:SF15 (PANTHER)
CNUS0000105592.1	P:ossification	-	IPR031453 (PFAM); CYTOPLASMIC_DOMAIN (PHOBIUS); NON_CYTOPLASMIC_DOMAIN (PHOBIUS); TRANSMEMBRANE (PHOBIUS); TMhelix (TMHMM)
CNUS0000105596.1	-	-	IPR027417 (G3DSA:3.40.50.GENE3D); IPR027417 (SUPERFAMILY)
CNUS0000105598.1	-	-	IPR004000 (PRINTS); IPR004000 (SMART); IPR004000 (PFAM); G3DSA:3.30.420.40 (GENE3D); G3DSA:3.90.640.10 (GENE3D); G3DSA:3.30.420.40 (GENE3D); IPR004000 (PANTHER); IPR004001 (PROSITE_PATTERNS); SSF53067 (SUPERFAMILY); SSF53067 (SUPERFAMILY)
CNUS0000105599.1	-	-	G3DSA:1.20.1070.10 (GENE3D); TRANSMEMBRANE (PHOBIUS); NON_CYTOPLASMIC_DOMAIN (PHOBIUS); CYTOPLASMIC_DOMAIN (PHOBIUS); TRANSMEMBRANE (PHOBIUS); CYTOPLASMIC_DOMAIN (PHOBIUS); SSF81321 (SUPERFAMILY); TMhelix (TMHMM); TMhelix (TMHMM)
CNUS0000105622.1	C:microtubule associated complex; P:microtubule-based process	-	IPR001372 (G3DSA:3.30.740.GENE3D); IPR001372 (PFAM); IPR001372 (PANTHER); SSF54648 (SUPERFAMILY)
CNUS0000105666.1	-	-	no IPS match
CNUS0000105715.1	C:integral component of membrane; F:G-protein coupled receptor activity; P:G-protein coupled receptor signaling pathway	-	IPR000276 (PRINTS); IPR000276 (PFAM); G3DSA:1.20.1070.10 (GENE3D); PTHR22751 (PANTHER); PTHR22751:SF156 (PANTHER); NON_CYTOPLASMIC_DOMAIN (PHOBIUS); NON_CYTOPLASMIC_DOMAIN (PHOBIUS); CYTOPLASMIC_DOMAIN (PHOBIUS); CYTOPLASMIC_DOMAIN (PHOBIUS); NON_CYTOPLASMIC_DOMAIN (PHOBIUS); TRANSMEMBRANE (PHOBIUS); TRANSMEMBRANE (PHOBIUS); TRANSMEMBRANE (PHOBIUS); TRANSMEMBRANE (PHOBIUS); TRANSMEMBRANE (PHOBIUS…
CNUS0000105729.1	C:integral component of membrane	-	IPR001757 (PRINTS); IPR023214 (PFAM); IPR023214 (G3DSA:3.40.50.GENE3D); PTHR24093:SF259 (PANTHER); PTHR24093 (PANTHER); IPR023214 (SUPERFAMILY)
CNUS0000105780.1	-	-	no IPS match
CNUS0000105814.1	-	-	IPR011042 (G3DSA:2.120.10.GENE3D); PTHR10680 (PANTHER)
CNUS0000105824.1	F:protein binding	-	IPR001810 (SMART); G3DSA:1.20.1280.50 (GENE3D); IPR001810 (PFAM); IPR001810 (PROSITE_PROFILES); IPR001810 (SUPERFAMILY)
CNUS0000105892.1	C:gap junction	-	IPR000990 (PRINTS); IPR000990 (PFAM); IPR000990 (PANTHER); PTHR11893:SF0 (PANTHER); NON_CYTOPLASMIC_DOMAIN (PHOBIUS); NON_CYTOPLASMIC_DOMAIN (PHOBIUS); CYTOPLASMIC_DOMAIN (PHOBIUS); TRANSMEMBRANE (PHOBIUS); TRANSMEMBRANE (PHOBIUS); IPR000990 (PROSITE_PROFILES); TMhelix (TMHMM); TMhelix (TMHMM)
CNUS0000105895.1	-	-	SIGNAL_PEPTIDE (PHOBIUS); SIGNAL_PEPTIDE_H_REGION (PHOBIUS); SIGNAL_PEPTIDE_C_REGION (PHOBIUS); SIGNAL_PEPTIDE_N_REGION (PHOBIUS); NON_CYTOPLASMIC_DOMAIN (PHOBIUS); SignalP-noTM (SIGNALP_EUK); SignalP-TM (SIGNALP_GRAM_POSITIVE); SignalP-noTM (SIGNALP_GRAM_NEGATIVE)
CNUS0000105971.1	-	-	no IPS match
CNUS0000106119.1	-	-	no IPS match
CNUS0000106135.1	F:protein binding	-	IPR003877 (SMART); IPR003877 (PFAM); PTHR12864:SF21 (PANTHER); PTHR12864 (PANTHER); IPR001870 (PROSITE_PROFILES); IPR013320 (SUPERFAMILY)
CNUS0000106233.1	-	-	CYTOPLASMIC_DOMAIN (PHOBIUS); TRANSMEMBRANE (PHOBIUS); NON_CYTOPLASMIC_DOMAIN (PHOBIUS); TMhelix (TMHMM)
CNUS0000106243.1	C:integral component of membrane	-	no IPS match
CNUS0000106371.1	-	-	no IPS match
CNUS0000106386.1	P:motile cilium assembly	-	Coil (COILS)
CNUS0000106464.1	C:intracellular; C:membrane; F:GTPase activity; F:GTP binding; P:intracellular protein transport; P:nucleocytoplasmic transport; P:small GTPase mediated signal transduction	-	PR00449 (PRINTS); IPR020849 (SMART); IPR003579 (SMART); IPR003578 (SMART); IPR002041 (SMART); IPR005225 (TIGRFAM); IPR027417 (G3DSA:3.40.50.GENE3D); IPR001806 (PFAM); PTHR24073:SF477 (PANTHER); PTHR24073 (PANTHER); PS51419 (PROSITE_PROFILES); IPR027417 (SUPERFAMILY)
CNUS0000106473.1	-	-	NON_CYTOPLASMIC_DOMAIN (PHOBIUS); CYTOPLASMIC_DOMAIN (PHOBIUS); TRANSMEMBRANE (PHOBIUS)
CNUS0000106494.1	-	-	no IPS match
CNUS0000106628.1	-	-	Coil (COILS); CYTOPLASMIC_DOMAIN (PHOBIUS); TRANSMEMBRANE (PHOBIUS); NON_CYTOPLASMIC_DOMAIN (PHOBIUS); TRANSMEMBRANE (PHOBIUS); CYTOPLASMIC_DOMAIN (PHOBIUS); TRANSMEMBRANE (PHOBIUS); NON_CYTOPLASMIC_DOMAIN (PHOBIUS); TRANSMEMBRANE (PHOBIUS); NON_CYTOPLASMIC_DOMAIN (PHOBIUS); CYTOPLASMIC_DOMAIN (PHOBIUS); TRANSMEMBRANE (PHOBIUS); TMhelix (TMHMM); TMhelix (TMHMM); TMhelix (TMHMM); TMhelix (TMHMM); …
CNUS0000106673.1	F:protein binding	-	IPR000483 (SMART); G3DSA:3.80.10.10 (GENE3D); IPR013783 (G3DSA:2.60.40.GENE3D); IPR013098 (PFAM); PTHR10489 (PANTHER); PTHR10489:SF633 (PANTHER); TRANSMEMBRANE (PHOBIUS); CYTOPLASMIC_DOMAIN (PHOBIUS); NON_CYTOPLASMIC_DOMAIN (PHOBIUS); IPR007110 (PROSITE_PROFILES); SSF52058 (SUPERFAMILY); IPR007110 (SUPERFAMILY); TMhelix (TMHMM)
CNUS0000106675.1	F:actin filament binding	-	no IPS match
CNUS0000106731.1	-	-	Coil (COILS); Coil (COILS); IPR025254 (PFAM); G3DSA:2.20.100.10 (GENE3D); PTHR15654 (PANTHER); PTHR15654:SF1 (PANTHER); NON_CYTOPLASMIC_DOMAIN (PHOBIUS); TRANSMEMBRANE (PHOBIUS); CYTOPLASMIC_DOMAIN (PHOBIUS); IPR000884 (PROSITE_PROFILES); TMhelix (TMHMM)
CNUS0000106749.1	F:nucleic acid binding; F:protein dimerization activity	-	IPR008906 (PFAM); PTHR23272 (PANTHER); PTHR23272:SF38 (PANTHER); IPR012337 (SUPERFAMILY)
CNUS0000106936.1	C:membrane; F:sodium:dicarboxylate symporter activity; P:dicarboxylic acid transport	-	IPR001991 (PRINTS); IPR001991 (PFAM); IPR001991 (G3DSA:1.10.3860.GENE3D); PTHR11958:SF60 (PANTHER); IPR001991 (PANTHER); NON_CYTOPLASMIC_DOMAIN (PHOBIUS); CYTOPLASMIC_DOMAIN (PHOBIUS); TRANSMEMBRANE (PHOBIUS); IPR001991 (SUPERFAMILY); TMhelix (TMHMM)
CNUS0000107050.1	-	-	no IPS match
CNUS0000107188.1	-	-	no IPS match
CNUS0000107190.1	C:membrane; F:ionotropic glutamate receptor activity	-	Coil (COILS); IPR001320 (SMART); IPR001320 (PFAM); G3DSA:3.40.190.10 (GENE3D); G3DSA:3.40.190.10 (GENE3D); PTHR18966:SF228 (PANTHER); PTHR18966 (PANTHER); TRANSMEMBRANE (PHOBIUS); NON_CYTOPLASMIC_DOMAIN (PHOBIUS); CYTOPLASMIC_DOMAIN (PHOBIUS); SSF53850 (SUPERFAMILY); TMhelix (TMHMM)
CNUS0000107341.1	-	-	PTHR23556:SF5 (PANTHER); PTHR23556 (PANTHER); TRANSMEMBRANE (PHOBIUS); CYTOPLASMIC_DOMAIN (PHOBIUS); TRANSMEMBRANE (PHOBIUS); CYTOPLASMIC_DOMAIN (PHOBIUS); NON_CYTOPLASMIC_DOMAIN (PHOBIUS); TMhelix (TMHMM); TMhelix (TMHMM)
CNUS0000107394.1	F:protein binding	-	IPR001478 (SMART); IPR001478 (PFAM); IPR001478 (G3DSA:2.30.42.GENE3D); IPR001478 (PROSITE_PROFILES); IPR001478 (SUPERFAMILY); SSF50729 (SUPERFAMILY)
CNUS0000107395.1	-	-	PTHR11039 (PANTHER)
CNUS0000107423.1	F:protein kinase activity; P:protein phosphorylation	-	G3DSA:1.10.510.10 (GENE3D); IPR001245 (PFAM); IPR011009 (SUPERFAMILY)
CNUS0000107549.1	C:integral component of membrane; F:substrate-specific transmembrane transporter activity; P:transmembrane transport	-	Coil (COILS); IPR003663 (PRINTS); G3DSA:1.20.1250.20 (GENE3D); G3DSA:1.20.1250.20 (GENE3D); IPR005828 (PFAM); PTHR23503 (PANTHER); NON_CYTOPLASMIC_DOMAIN (PHOBIUS); CYTOPLASMIC_DOMAIN (PHOBIUS); NON_CYTOPLASMIC_DOMAIN (PHOBIUS); CYTOPLASMIC_DOMAIN (PHOBIUS); TRANSMEMBRANE (PHOBIUS); CYTOPLASMIC_DOMAIN (PHOBIUS); TRANSMEMBRANE (PHOBIUS); TRANSMEMBRANE (PHOBIUS); TRANSMEMBRANE (PHOBIUS); TRANSMEMBR…
CNUS0000107583.1	F:protein kinase regulator activity; F:PDZ domain binding; P:regulation of protein kinase activity	-	PTHR24116:SF0 (PANTHER); PTHR24116 (PANTHER); IPR013761 (SUPERFAMILY)
CNUS0000107596.1	F:protein binding	-	IPR002172 (PRINTS); IPR002172 (SMART); IPR002172 (PFAM); IPR002172 (G3DSA:4.10.400.GENE3D); PTHR10529 (PANTHER); IPR023415 (PROSITE_PATTERNS); IPR002172 (PROSITE_PROFILES); IPR002172 (SUPERFAMILY); IPR002172 (SUPERFAMILY)
CNUS0000107706.1	F:calcium ion binding	-	no IPS match
CNUS0000107739.1	-	-	G3DSA:2.10.25.10 (GENE3D); G3DSA:2.10.25.10 (GENE3D); G3DSA:2.20.100.10 (GENE3D); IPR013032 (PROSITE_PATTERNS); IPR013032 (PROSITE_PATTERNS); TRANSMEMBRANE (PHOBIUS); CYTOPLASMIC_DOMAIN (PHOBIUS); NON_CYTOPLASMIC_DOMAIN (PHOBIUS); IPR000884 (PROSITE_PROFILES); SignalP-noTM (SIGNALP_EUK); IPR000884 (SUPERFAMILY); TMhelix (TMHMM)
Sja_S53118070	-	-	Coil (COILS); Coil (COILS); Coil (COILS); Coil (COILS); Coil (COILS); IPR025254 (PFAM); PTHR15654 (PANTHER); PTHR15654:SF1 (PANTHER)
Sja_S23872899	-	-	no IPS match
Sja_S53120184	C:integral component of plasma membrane; F:purinergic nucleotide receptor activity; F:extracellular ATP-gated cation channel activity; P:response to ATP; P:cation transmembrane transport	-	Coil (COILS); IPR001429 (PRINTS); IPR001429 (PIRSF); IPR001429 (PFAM); IPR001429 (TIGRFAM); IPR027309 (G3DSA:2.60.490.GENE3D); IPR001429 (PANTHER); PTHR10125:SF23 (PANTHER); IPR001429 (PROSITE_PATTERNS); CYTOPLASMIC_DOMAIN (PHOBIUS); TRANSMEMBRANE (PHOBIUS); NON_CYTOPLASMIC_DOMAIN (PHOBIUS); TRANSMEMBRANE (PHOBIUS); CYTOPLASMIC_DOMAIN (PHOBIUS); TMhelix (TMHMM)
Sja_S53119064	F:calcium ion binding	-	IPR002048 (SMART); IPR011992 (G3DSA:1.10.238.GENE3D); IPR011992 (PFAM); IPR011992 (G3DSA:1.10.238.GENE3D); PTHR23050 (PANTHER); PTHR23050:SF134 (PANTHER); IPR018247 (PROSITE_PATTERNS); IPR002048 (PROSITE_PROFILES); SSF47473 (SUPERFAMILY)
Sja_S23515519	P:vacuolar transport	-	Coil (COILS); IPR005024 (PFAM); PTHR10476 (PANTHER); PTHR10476:SF9 (PANTHER)
Sja_S53118620	-	-	no IPS match
Sja_S53122112	-	-	no IPS match
Sja_S53122118	-	-	Coil (COILS); Coil (COILS); Coil (COILS)
Sja_S24187152	-	-	no IPS match
Sja_S24187155	-	-	IPR003306 (SMART); IPR003306 (PFAM); TRANSMEMBRANE (PHOBIUS); NON_CYTOPLASMIC_DOMAIN (PHOBIUS); CYTOPLASMIC_DOMAIN (PHOBIUS); IPR003306 (PRODOM); IPR003306 (PROSITE_PROFILES); TMhelix (TMHMM)
Sja_S38982486	C:extracellular region; F:receptor binding; P:multicellular organismal development; P:Wnt signaling pathway	-	Coil (COILS); IPR005817 (PRINTS); IPR005817 (SMART); IPR005817 (PFAM); PTHR12027:SF81 (PANTHER); PTHR12027:SF81 (PANTHER); IPR005817 (PANTHER); IPR005817 (PANTHER); PTHR12027:SF81 (PANTHER); IPR005817 (PANTHER); IPR018161 (PROSITE_PATTERNS); SIGNAL_PEPTIDE_C_REGION (PHOBIUS); SIGNAL_PEPTIDE_H_REGION (PHOBIUS); SIGNAL_PEPTIDE (PHOBIUS); SIGNAL_PEPTIDE_N_REGION (PHOBIUS); NON_CYTOPLASMIC_DOMAIN (PH…
Sja_S23515722	-	-	IPR000782 (SMART); IPR000782 (PFAM); IPR000782 (G3DSA:2.30.180.GENE3D); IPR000782 (G3DSA:2.30.180.GENE3D); PTHR21366:SF17 (PANTHER); PTHR21366 (PANTHER); IPR000782 (PROSITE_PROFILES); IPR000782 (SUPERFAMILY); IPR000782 (SUPERFAMILY); IPR000782 (SUPERFAMILY)
Sja_S23873558	-	-	no IPS match
Sja_S24185940	-	-	no IPS match
Sja_S53128677	C:membrane; F:calcium ion binding; F:protein binding; P:cell communication	-	IPR001881 (SMART); IPR000742 (SMART); IPR001774 (SMART); G3DSA:2.10.25.10 (GENE3D); G3DSA:2.10.25.10 (GENE3D); IPR001774 (PFAM); G3DSA:2.10.25.10 (GENE3D); PTHR24033 (PANTHER); IPR013032 (PROSITE_PATTERNS); IPR000152 (PROSITE_PATTERNS); IPR013032 (PROSITE_PATTERNS); NON_CYTOPLASMIC_DOMAIN (PHOBIUS); TRANSMEMBRANE (PHOBIUS); CYTOPLASMIC_DOMAIN (PHOBIUS); IPR000742 (PROSITE_PROFILES); SSF57196 (SUP…
Sja_S23873572	F:binding	-	IPR011989 (G3DSA:1.25.10.GENE3D); IPR016024 (SUPERFAMILY)
Sja_S53118195	-	-	TRANSMEMBRANE (PHOBIUS); NON_CYTOPLASMIC_DOMAIN (PHOBIUS); TRANSMEMBRANE (PHOBIUS); CYTOPLASMIC_DOMAIN (PHOBIUS); NON_CYTOPLASMIC_DOMAIN (PHOBIUS); SignalP-noTM (SIGNALP_EUK); TMhelix (TMHMM)
Sja_S53123604	C:plasma membrane; F:catalytic activity; P:metabolic process	-	IPR002591 (PFAM); IPR017849 (G3DSA:3.40.720.GENE3D); IPR029896 (PTHR10151:PANTHER); IPR024873 (PANTHER); CYTOPLASMIC_DOMAIN (PHOBIUS); SIGNAL_PEPTIDE_H_REGION (PHOBIUS); NON_CYTOPLASMIC_DOMAIN (PHOBIUS); SIGNAL_PEPTIDE (PHOBIUS); TRANSMEMBRANE (PHOBIUS); SIGNAL_PEPTIDE_C_REGION (PHOBIUS); SIGNAL_PEPTIDE_N_REGION (PHOBIUS); IPR017850 (SUPERFAMILY); TMhelix (TMHMM)
Sja_S24185044	P:cell-cell signaling	-	IPR000320 (PFAM); IPR009045 (G3DSA:3.30.1380.GENE3D); PTHR11889:SF54 (PANTHER); PTHR11889 (PANTHER); NON_CYTOPLASMIC_DOMAIN (PHOBIUS); SIGNAL_PEPTIDE_N_REGION (PHOBIUS); SIGNAL_PEPTIDE_C_REGION (PHOBIUS); SIGNAL_PEPTIDE_H_REGION (PHOBIUS); SIGNAL_PEPTIDE (PHOBIUS); SignalP-noTM (SIGNALP_EUK); IPR009045 (SUPERFAMILY); TMhelix (TMHMM)
Sja_S53120006	F:carbonate dehydratase activity; F:zinc ion binding; P:one-carbon metabolic process	-	IPR001148 (SMART); IPR001148 (PFAM); IPR001148 (G3DSA:3.10.200.GENE3D); IPR023561 (PANTHER); IPR018338 (PROSITE_PATTERNS); SIGNAL_PEPTIDE_C_REGION (PHOBIUS); SIGNAL_PEPTIDE (PHOBIUS); SIGNAL_PEPTIDE_H_REGION (PHOBIUS); SIGNAL_PEPTIDE_N_REGION (PHOBIUS); TRANSMEMBRANE (PHOBIUS); NON_CYTOPLASMIC_DOMAIN (PHOBIUS); CYTOPLASMIC_DOMAIN (PHOBIUS); IPR001148 (PROSITE_PROFILES); SignalP-noTM (SIGNALP_EUK)…
Sja_S53118417	C:integral component of membrane; F:extracellular ligand-gated ion channel activity; P:ion transport	-	Coil (COILS); G3DSA:1.20.58.390 (GENE3D); IPR006202 (G3DSA:2.70.170.GENE3D); PTHR18945:SF552 (PANTHER); IPR006201 (PANTHER); TRANSMEMBRANE (PHOBIUS); CYTOPLASMIC_DOMAIN (PHOBIUS); NON_CYTOPLASMIC_DOMAIN (PHOBIUS); TRANSMEMBRANE (PHOBIUS); CYTOPLASMIC_DOMAIN (PHOBIUS); NON_CYTOPLASMIC_DOMAIN (PHOBIUS); TRANSMEMBRANE (PHOBIUS); IPR006029 (SUPERFAMILY); IPR006202 (SUPERFAMILY); TMhelix (TMHMM); TMhe…
Sja_S24184509	F:RNA binding	-	IPR004087 (SMART); IPR004088 (G3DSA:3.30.1370.GENE3D); IPR004088 (PFAM); PTHR10288 (PANTHER); IPR004088 (PROSITE_PROFILES); IPR004088 (SUPERFAMILY)
Sja_S24184052	-	-	Coil (COILS); IPR014710 (G3DSA:2.60.120.GENE3D); PTHR24353:SF83 (PANTHER); PTHR24353 (PANTHER); IPR000595 (PROSITE_PROFILES); IPR018490 (SUPERFAMILY)
Sja_S41489464	C:voltage-gated calcium channel complex; F:voltage-gated calcium channel activity; F:protein binding; P:calcium ion transmembrane transport	-	Coil (COILS); IPR000584 (PRINTS); IPR008145 (SMART); IPR027417 (G3DSA:3.40.50.GENE3D); G3DSA:2.30.30.40 (GENE3D); IPR008145 (PFAM); PTHR11824:SF5 (PANTHER); IPR000584 (PANTHER); NON_CYTOPLASMIC_DOMAIN (PHOBIUS); CYTOPLASMIC_DOMAIN (PHOBIUS); TRANSMEMBRANE (PHOBIUS); IPR001452 (PROSITE_PROFILES); IPR001452 (SUPERFAMILY); IPR027417 (SUPERFAMILY)
Sja_S53127908	C:integral component of membrane	-	IPR000301 (PRINTS); IPR000301 (PIRSF); IPR018499 (PFAM); PTHR19282:SF215 (PANTHER); PTHR19282 (PANTHER); IPR018503 (PROSITE_PATTERNS); NON_CYTOPLASMIC_DOMAIN (PHOBIUS); CYTOPLASMIC_DOMAIN (PHOBIUS); TRANSMEMBRANE (PHOBIUS); NON_CYTOPLASMIC_DOMAIN (PHOBIUS); NON_CYTOPLASMIC_DOMAIN (PHOBIUS); TRANSMEMBRANE (PHOBIUS); TRANSMEMBRANE (PHOBIUS); TRANSMEMBRANE (PHOBIUS); CYTOPLASMIC_DOMAIN (PHOBIUS); IP…
Sja_S23873539	C:integral component of membrane	-	IPR018499 (PFAM); PTHR19282 (PANTHER); PTHR19282:SF190 (PANTHER); TRANSMEMBRANE (PHOBIUS); NON_CYTOPLASMIC_DOMAIN (PHOBIUS); CYTOPLASMIC_DOMAIN (PHOBIUS); TRANSMEMBRANE (PHOBIUS); TRANSMEMBRANE (PHOBIUS); NON_CYTOPLASMIC_DOMAIN (PHOBIUS); TRANSMEMBRANE (PHOBIUS); NON_CYTOPLASMIC_DOMAIN (PHOBIUS); CYTOPLASMIC_DOMAIN (PHOBIUS); IPR008952 (SUPERFAMILY); TMhelix (TMHMM); TMhelix (TMHMM); TMhelix (TMH…
Sja_S53121308	-	-	PTHR12305 (PANTHER); NON_CYTOPLASMIC_DOMAIN (PHOBIUS); TRANSMEMBRANE (PHOBIUS); NON_CYTOPLASMIC_DOMAIN (PHOBIUS); CYTOPLASMIC_DOMAIN (PHOBIUS); TRANSMEMBRANE (PHOBIUS); CYTOPLASMIC_DOMAIN (PHOBIUS); TRANSMEMBRANE (PHOBIUS); TMhelix (TMHMM); TMhelix (TMHMM)
Sja_S53122269	F:calcium ion binding	-	PR00450 (PRINTS); IPR002048 (SMART); IPR011992 (PFAM); IPR011992 (G3DSA:1.10.238.GENE3D); PTHR23055:SF69 (PANTHER); IPR028846 (PANTHER); IPR018247 (PROSITE_PATTERNS); IPR002048 (PROSITE_PROFILES); SSF47473 (SUPERFAMILY)
Sja_S24183381	-	-	CYTOPLASMIC_DOMAIN (PHOBIUS); TRANSMEMBRANE (PHOBIUS); NON_CYTOPLASMIC_DOMAIN (PHOBIUS); TRANSMEMBRANE (PHOBIUS); CYTOPLASMIC_DOMAIN (PHOBIUS); TMhelix (TMHMM); TMhelix (TMHMM)
Sja_S53122191	-	-	TRANSMEMBRANE (PHOBIUS); NON_CYTOPLASMIC_DOMAIN (PHOBIUS); NON_CYTOPLASMIC_DOMAIN (PHOBIUS); CYTOPLASMIC_DOMAIN (PHOBIUS); TRANSMEMBRANE (PHOBIUS); SignalP-noTM (SIGNALP_EUK); TMhelix (TMHMM); TMhelix (TMHMM)
Sja_S53122990	F:protein binding	-	IPR001680 (SMART); IPR015943 (G3DSA:2.130.10.GENE3D); PTHR12442 (PANTHER); PTHR12442:SF7 (PANTHER); IPR017986 (PROSITE_PROFILES); IPR017986 (SUPERFAMILY)
Sja_S23874911	-	-	no IPS match
Sja_S53111886	C:integral component of membrane; C:postsynaptic membrane; F:acetylcholine-activated cation-selective channel activity; P:ion transport	-	IPR002394 (PRINTS); IPR006201 (PRINTS); IPR027361 (G3DSA:1.20.120.GENE3D); IPR006202 (PFAM); IPR006202 (G3DSA:2.70.170.GENE3D); IPR006029 (PFAM); PTHR18945:SF536 (PANTHER); IPR006201 (PANTHER); IPR018000 (PROSITE_PATTERNS); TRANSMEMBRANE (PHOBIUS); TRANSMEMBRANE (PHOBIUS); NON_CYTOPLASMIC_DOMAIN (PHOBIUS); TRANSMEMBRANE (PHOBIUS); CYTOPLASMIC_DOMAIN (PHOBIUS); NON_CYTOPLASMIC_DOMAIN (PHOBIUS); CY…
Sja_S53126789	C:membrane; F:transporter activity; P:transport	-	IPR000425 (PRINTS); IPR000425 (PFAM); IPR000425 (TIGRFAM); IPR023271 (G3DSA:1.20.1080.GENE3D); PTHR19139:SF100 (PANTHER); IPR000425 (PANTHER); IPR022357 (PROSITE_PATTERNS); TRANSMEMBRANE (PHOBIUS); NON_CYTOPLASMIC_DOMAIN (PHOBIUS); NON_CYTOPLASMIC_DOMAIN (PHOBIUS); TRANSMEMBRANE (PHOBIUS); CYTOPLASMIC_DOMAIN (PHOBIUS); CYTOPLASMIC_DOMAIN (PHOBIUS); CYTOPLASMIC_DOMAIN (PHOBIUS); TRANSMEMBRANE (PHO…
Sja_S24187466	F:phosphoric diester hydrolase activity; P:lipid metabolic process	-	no IPS match
Sja_S53119623	C:integral component of membrane; P:transmembrane transport	-	G3DSA:1.20.1250.20 (GENE3D); IPR011701 (PFAM); PTHR10924:SF4 (PANTHER); PTHR10924 (PANTHER); TRANSMEMBRANE (PHOBIUS); CYTOPLASMIC_DOMAIN (PHOBIUS); CYTOPLASMIC_DOMAIN (PHOBIUS); NON_CYTOPLASMIC_DOMAIN (PHOBIUS); NON_CYTOPLASMIC_DOMAIN (PHOBIUS); TRANSMEMBRANE (PHOBIUS); TRANSMEMBRANE (PHOBIUS); TRANSMEMBRANE (PHOBIUS); TRANSMEMBRANE (PHOBIUS); TRANSMEMBRANE (PHOBIUS); NON_CYTOPLASMIC_DOMAIN (PHOB…
Sja_S23874693	C:integral component of membrane; F:neurotransmitter:sodium symporter activity; P:neurotransmitter transport	-	IPR000175 (PANTHER); PTHR11616:SF141 (PANTHER); TRANSMEMBRANE (PHOBIUS); TRANSMEMBRANE (PHOBIUS); TRANSMEMBRANE (PHOBIUS); NON_CYTOPLASMIC_DOMAIN (PHOBIUS); CYTOPLASMIC_DOMAIN (PHOBIUS); NON_CYTOPLASMIC_DOMAIN (PHOBIUS); TRANSMEMBRANE (PHOBIUS); CYTOPLASMIC_DOMAIN (PHOBIUS); TRANSMEMBRANE (PHOBIUS); NON_CYTOPLASMIC_DOMAIN (PHOBIUS); TRANSMEMBRANE (PHOBIUS); CYTOPLASMIC_DOMAIN (PHOBIUS); CYTOPLASM…
Sja_S23874694	-	-	no IPS match
Sja_S53123004	C:endoplasmic reticulum; F:procollagen-proline 4-dioxygenase activity; F:protein binding; F:oxidoreductase activity, acting on single donors with incorporation of molecular oxygen, incorporation of two atoms of oxygen; P:oxidation-reduction process	-	IPR013547 (PFAM); IPR011990 (G3DSA:1.25.40.GENE3D); PTHR10869:SF70 (PANTHER); PTHR10869 (PANTHER); SIGNAL_PEPTIDE (PHOBIUS); SIGNAL_PEPTIDE_H_REGION (PHOBIUS); NON_CYTOPLASMIC_DOMAIN (PHOBIUS); SIGNAL_PEPTIDE_C_REGION (PHOBIUS); SIGNAL_PEPTIDE_N_REGION (PHOBIUS); SignalP-noTM (SIGNALP_EUK); SSF48452 (SUPERFAMILY)
Sja_S24188026	-	-	no IPS match
Sja_S23873614	C:integral component of membrane	-	IPR000301 (PRINTS); IPR018499 (PFAM); PTHR19282 (PANTHER); NON_CYTOPLASMIC_DOMAIN (PHOBIUS); TRANSMEMBRANE (PHOBIUS); NON_CYTOPLASMIC_DOMAIN (PHOBIUS); TRANSMEMBRANE (PHOBIUS); CYTOPLASMIC_DOMAIN (PHOBIUS); CYTOPLASMIC_DOMAIN (PHOBIUS); TRANSMEMBRANE (PHOBIUS); TMhelix (TMHMM); TMhelix (TMHMM); TMhelix (TMHMM)
Sja_S53129135	F:protein binding	-	IPR001452 (PRINTS); IPR001452 (SMART); IPR001452 (PFAM); G3DSA:2.30.30.40 (GENE3D); G3DSA:2.30.30.40 (GENE3D); IPR001452 (PFAM); G3DSA:2.30.30.40 (GENE3D); G3DSA:2.30.30.40 (GENE3D); PTHR11216:SF70 (PANTHER); PTHR11216 (PANTHER); IPR001452 (PROSITE_PROFILES); IPR001452 (SUPERFAMILY); IPR001452 (SUPERFAMILY); IPR001452 (SUPERFAMILY); IPR001452 (SUPERFAMILY)
Sja_S23875428	C:membrane; F:metal ion transmembrane transporter activity; P:metal ion transport; P:transmembrane transport	-	IPR003689 (PFAM); PTHR12191 (PANTHER); NON_CYTOPLASMIC_DOMAIN (PHOBIUS); TRANSMEMBRANE (PHOBIUS); TRANSMEMBRANE (PHOBIUS); CYTOPLASMIC_DOMAIN (PHOBIUS); CYTOPLASMIC_DOMAIN (PHOBIUS); TRANSMEMBRANE (PHOBIUS); NON_CYTOPLASMIC_DOMAIN (PHOBIUS); TMhelix (TMHMM); TMhelix (TMHMM); TMhelix (TMHMM)
Sja_S23875426	F:protein kinase activity; F:ATP binding; P:protein phosphorylation	-	IPR000719 (PFAM); G3DSA:3.30.200.20 (GENE3D); PTHR24056 (PANTHER); PTHR24056:SF222 (PANTHER); IPR017441 (PROSITE_PATTERNS); IPR000719 (PROSITE_PROFILES); IPR011009 (SUPERFAMILY)
Sja_S23873867	F:metal ion binding	-	IPR007087 (PROSITE_PATTERNS)
Sja_S53123577	-	-	SIGNAL_PEPTIDE (PHOBIUS); SIGNAL_PEPTIDE_C_REGION (PHOBIUS); SIGNAL_PEPTIDE_H_REGION (PHOBIUS); SIGNAL_PEPTIDE_N_REGION (PHOBIUS); NON_CYTOPLASMIC_DOMAIN (PHOBIUS); PS51257 (PROSITE_PROFILES); SignalP-TM (SIGNALP_GRAM_POSITIVE); SignalP-noTM (SIGNALP_EUK); SignalP-noTM (SIGNALP_GRAM_NEGATIVE)
Sja_S24183254	F:protein binding	-	IPR013783 (G3DSA:2.60.40.GENE3D); IPR007110 (PROSITE_PROFILES); IPR007110 (SUPERFAMILY)
Sja_S53118495	-	-	TRANSMEMBRANE (PHOBIUS); TRANSMEMBRANE (PHOBIUS); NON_CYTOPLASMIC_DOMAIN (PHOBIUS); CYTOPLASMIC_DOMAIN (PHOBIUS); CYTOPLASMIC_DOMAIN (PHOBIUS); TMhelix (TMHMM)
Sja_S24185983	-	-	SIGNAL_PEPTIDE_C_REGION (PHOBIUS); SIGNAL_PEPTIDE (PHOBIUS); NON_CYTOPLASMIC_DOMAIN (PHOBIUS); SIGNAL_PEPTIDE_N_REGION (PHOBIUS); SIGNAL_PEPTIDE_H_REGION (PHOBIUS); SignalP-TM (SIGNALP_GRAM_POSITIVE); SignalP-noTM (SIGNALP_EUK)
Sja_S24185985	-	-	no IPS match
Sja_S23873958	C:integral component of membrane	-	IPR018499 (PFAM); PTHR19282:SF190 (PANTHER); PTHR19282 (PANTHER); CYTOPLASMIC_DOMAIN (PHOBIUS); TRANSMEMBRANE (PHOBIUS); TRANSMEMBRANE (PHOBIUS); CYTOPLASMIC_DOMAIN (PHOBIUS); TRANSMEMBRANE (PHOBIUS); NON_CYTOPLASMIC_DOMAIN (PHOBIUS); CYTOPLASMIC_DOMAIN (PHOBIUS); TRANSMEMBRANE (PHOBIUS); NON_CYTOPLASMIC_DOMAIN (PHOBIUS); IPR008952 (SUPERFAMILY); TMhelix (TMHMM); TMhelix (TMHMM); TMhelix (TMHMM);…
Sja_S24185364	F:protein binding	-	PF14559 (PFAM); IPR011990 (G3DSA:1.25.40.GENE3D); PTHR14699 (PANTHER); IPR013026 (PROSITE_PROFILES); SSF48452 (SUPERFAMILY)
Sja_S23872400	-	-	no IPS match
Sja_S53118539	C:microtubule associated complex; F:calcium ion binding; P:microtubule-based process	-	IPR002048 (SMART); IPR011992 (G3DSA:1.10.238.GENE3D); IPR001372 (G3DSA:3.30.740.GENE3D); IPR011992 (PFAM); IPR001372 (PFAM); IPR001372 (PANTHER); PTHR11886:SF35 (PANTHER); IPR018247 (PROSITE_PATTERNS); IPR002048 (PROSITE_PROFILES); SSF47473 (SUPERFAMILY); SSF54648 (SUPERFAMILY)
Sja_S24187931	F:nucleotide binding	-	IPR012677 (G3DSA:3.30.70.GENE3D); TRANSMEMBRANE (PHOBIUS); NON_CYTOPLASMIC_DOMAIN (PHOBIUS); CYTOPLASMIC_DOMAIN (PHOBIUS); SSF54928 (SUPERFAMILY); TMhelix (TMHMM)
Sja_S23872363	F:zinc ion binding	-	IPR000433 (SMART); IPR000433 (PFAM); PTHR12268 (PANTHER); IPR000433 (PROSITE_PATTERNS); IPR000433 (PROSITE_PROFILES); SSF57850 (SUPERFAMILY)
Sja_S24186973	-	-	no IPS match
Sja_S23872824	F:protein binding	-	IPR013783 (G3DSA:2.60.40.GENE3D); IPR003961 (PFAM); IPR003961 (PROSITE_PROFILES); IPR003961 (SUPERFAMILY)
Sja_S23872822	-	-	no IPS match
Sja_S24186025	-	-	SIGNAL_PEPTIDE_C_REGION (PHOBIUS); NON_CYTOPLASMIC_DOMAIN (PHOBIUS); SIGNAL_PEPTIDE (PHOBIUS); SIGNAL_PEPTIDE_N_REGION (PHOBIUS); SIGNAL_PEPTIDE_H_REGION (PHOBIUS); SignalP-noTM (SIGNALP_EUK); TMhelix (TMHMM)
Sja_S24186028	-	-	no IPS match
Sja_S53121827	-	-	Coil (COILS); Coil (COILS); Coil (COILS); Coil (COILS); IPR032013 (PFAM); PTHR23343:SF93 (PANTHER); PTHR23343 (PANTHER)
Sja_S53123259	-	-	no IPS match
Sja_S53123012	-	-	Coil (COILS); Coil (COILS); Coil (COILS); Coil (COILS); Coil (COILS); Coil (COILS); IPR008636 (PFAM); IPR008636 (PANTHER); PTHR18947:SF39 (PANTHER); SSF116907 (SUPERFAMILY)
Sja_S24186003	-	-	no IPS match
Sja_S23874564	-	-	no IPS match
Sja_S23873692	C:membrane; P:cell adhesion	-	IPR002159 (PRINTS); IPR002159 (PFAM); IPR002159 (PANTHER); CYTOPLASMIC_DOMAIN (PHOBIUS); TRANSMEMBRANE (PHOBIUS); TRANSMEMBRANE (PHOBIUS); CYTOPLASMIC_DOMAIN (PHOBIUS); NON_CYTOPLASMIC_DOMAIN (PHOBIUS); TMhelix (TMHMM); TMhelix (TMHMM)
Sja_S53123115	F:nucleoside diphosphate kinase activity; P:nucleoside diphosphate phosphorylation; P:GTP biosynthetic process; P:UTP biosynthetic process; P:CTP biosynthetic process; P:cell redox homeostasis	-	Coil (COILS); IPR001564 (PRINTS); IPR001564 (SMART); IPR012336 (G3DSA:3.40.30.GENE3D); G3DSA:3.30.70.141 (GENE3D); IPR013766 (PFAM); IPR001564 (PFAM); PTHR11349:SF32 (PANTHER); PTHR11349 (PANTHER); IPR017937 (PROSITE_PATTERNS); SSF54919 (SUPERFAMILY); SSF54919 (SUPERFAMILY); SSF54919 (SUPERFAMILY); IPR012336 (SUPERFAMILY)
Sja_S53123110	-	-	Coil (COILS); Coil (COILS); Coil (COILS); Coil (COILS); Coil (COILS); PF13868 (PFAM); PTHR15504:SF0 (PANTHER); PTHR15504 (PANTHER)
Sja_S23515078	F:calcium ion binding	-	IPR002048 (SMART); IPR002048 (PFAM); IPR011992 (G3DSA:1.10.238.GENE3D); IPR011992 (G3DSA:1.10.238.GENE3D); IPR011992 (PFAM); PTHR10891 (PANTHER); IPR018247 (PROSITE_PATTERNS); IPR002048 (PROSITE_PROFILES); SSF47473 (SUPERFAMILY)
Sja_S53119563	F:oxidoreductase activity; P:metabolic process	-	IPR002198 (PRINTS); IPR002347 (PRINTS); G3DSA:3.40.50.720 (GENE3D); IPR002198 (PFAM); PTHR24322:SF514 (PANTHER); PTHR24322 (PANTHER); IPR020904 (PROSITE_PATTERNS); CYTOPLASMIC_DOMAIN (PHOBIUS); NON_CYTOPLASMIC_DOMAIN (PHOBIUS); TRANSMEMBRANE (PHOBIUS); IPR016040 (SUPERFAMILY)
Sja_S23875572	-	-	IPR027417 (G3DSA:3.40.50.GENE3D); PTHR23122:SF42 (PANTHER); PTHR23122 (PANTHER); IPR027417 (SUPERFAMILY)
Sja_S53127357	-	-	Coil (COILS); Coil (COILS); Coil (COILS); Coil (COILS); IPR000533 (PFAM); PTHR19269 (PANTHER); SSF57997 (SUPERFAMILY)
Sja_S24185878	-	-	no IPS match
Sja_S53119353	F:syntaxin binding; P:neurotransmitter transport	-	Coil (COILS); G3DSA:1.20.5.580 (GENE3D); IPR008849 (PFAM); PTHR16705:SF4 (PANTHER); IPR008849 (PANTHER); SSF58038 (SUPERFAMILY)
Sja_S53118557	-	-	IPR005240 (PFAM); PTHR20992 (PANTHER); PTHR20992:SF9 (PANTHER); NON_CYTOPLASMIC_DOMAIN (PHOBIUS); SIGNAL_PEPTIDE (PHOBIUS); TRANSMEMBRANE (PHOBIUS); SIGNAL_PEPTIDE_H_REGION (PHOBIUS); TRANSMEMBRANE (PHOBIUS); TRANSMEMBRANE (PHOBIUS); TRANSMEMBRANE (PHOBIUS); NON_CYTOPLASMIC_DOMAIN (PHOBIUS); TRANSMEMBRANE (PHOBIUS); CYTOPLASMIC_DOMAIN (PHOBIUS); SIGNAL_PEPTIDE_C_REGION (PHOBIUS); TRANSMEMBRANE (P…
Sja_S53123137	-	-	no IPS match
Sja_S53128746	-	-	IPR015664 (PANTHER); PTHR14399:SF5 (PANTHER); CYTOPLASMIC_DOMAIN (PHOBIUS); NON_CYTOPLASMIC_DOMAIN (PHOBIUS); TRANSMEMBRANE (PHOBIUS); CYTOPLASMIC_DOMAIN (PHOBIUS); TRANSMEMBRANE (PHOBIUS); TRANSMEMBRANE (PHOBIUS); TRANSMEMBRANE (PHOBIUS); NON_CYTOPLASMIC_DOMAIN (PHOBIUS); CYTOPLASMIC_DOMAIN (PHOBIUS); TMhelix (TMHMM); TMhelix (TMHMM); TMhelix (TMHMM); TMhelix (TMHMM)
Sja_S24186639	-	-	no IPS match
Sja_S53121746	F:serine-type endopeptidase activity; P:proteolysis	-	IPR015500 (PRINTS); IPR000209 (G3DSA:3.40.50.GENE3D); IPR000209 (PFAM); IPR008979 (G3DSA:2.60.120.GENE3D); IPR002884 (PFAM); IPR015500 (PANTHER); PTHR10795:SF407 (PANTHER); IPR022398 (PROSITE_PATTERNS); IPR023828 (PROSITE_PATTERNS); IPR023827 (PROSITE_PATTERNS); SIGNAL_PEPTIDE_H_REGION (PHOBIUS); SIGNAL_PEPTIDE_C_REGION (PHOBIUS); SIGNAL_PEPTIDE_N_REGION (PHOBIUS); SIGNAL_PEPTIDE (PHOBIUS); NON_C…
Sja_S53128680	F:hydrolase activity; P:metabolic process	-	IPR029058 (G3DSA:3.40.50.GENE3D); IPR029059 (PFAM); PTHR12277 (PANTHER); PTHR12277:SF50 (PANTHER); NON_CYTOPLASMIC_DOMAIN (PHOBIUS); SIGNAL_PEPTIDE (PHOBIUS); SIGNAL_PEPTIDE_H_REGION (PHOBIUS); SIGNAL_PEPTIDE_N_REGION (PHOBIUS); SIGNAL_PEPTIDE_C_REGION (PHOBIUS); IPR029058 (SUPERFAMILY); TMhelix (TMHMM)
Sja_S24185237	F:protein binding; P:intracellular signal transduction	-	IPR002110 (PRINTS); IPR001496 (SMART); IPR002110 (SMART); IPR020683 (PFAM); IPR020683 (G3DSA:1.25.40.GENE3D); IPR002110 (PFAM); IPR020683 (G3DSA:1.25.40.GENE3D); IPR020683 (G3DSA:1.25.40.GENE3D); IPR001496 (PFAM); PTHR24188:SF22 (PANTHER); PTHR24188 (PANTHER); IPR001496 (PROSITE_PROFILES); IPR020683 (PROSITE_PROFILES); IPR002110 (PROSITE_PROFILES); IPR020683 (SUPERFAMILY); SSF158235 (SUPERFAMILY)
Sja_S53121886	-	-	IPR007858 (PFAM)
Sja_S53128768	-	-	IPR004142 (PFAM); IPR029058 (G3DSA:3.40.50.GENE3D); PTHR11034:SF26 (PANTHER); IPR004142 (PANTHER); IPR029058 (SUPERFAMILY)
Sja_S23872670	C:ciliary basal body	-	Coil (COILS); PTHR14845 (PANTHER); IPR029582 (PTHR14845:PANTHER)
Sja_S24186659	-	-	no IPS match
Sja_S53129198	C:membrane	-	NON_CYTOPLASMIC_DOMAIN (PHOBIUS); CYTOPLASMIC_DOMAIN (PHOBIUS); CYTOPLASMIC_DOMAIN (PHOBIUS); NON_CYTOPLASMIC_DOMAIN (PHOBIUS); TRANSMEMBRANE (PHOBIUS); NON_CYTOPLASMIC_DOMAIN (PHOBIUS); TRANSMEMBRANE (PHOBIUS); TRANSMEMBRANE (PHOBIUS); TRANSMEMBRANE (PHOBIUS); IPR008253 (PROSITE_PROFILES); TMhelix (TMHMM); TMhelix (TMHMM); TMhelix (TMHMM); TMhelix (TMHMM)
Sja_S53119745	-	-	Coil (COILS); SIGNAL_PEPTIDE_C_REGION (PHOBIUS); SIGNAL_PEPTIDE_H_REGION (PHOBIUS); SIGNAL_PEPTIDE_N_REGION (PHOBIUS); NON_CYTOPLASMIC_DOMAIN (PHOBIUS); SIGNAL_PEPTIDE (PHOBIUS); SignalP-noTM (SIGNALP_EUK)
Sja_S23874588	-	-	Coil (COILS); IPR019143 (PFAM); PTHR13886 (PANTHER)
Sja_S53123171	F:protein binding; F:zinc ion binding	-	IPR000008 (SMART); IPR013083 (G3DSA:3.30.40.GENE3D); IPR000008 (G3DSA:2.60.40.GENE3D); IPR000008 (PFAM); PTHR10024:SF215 (PANTHER); PTHR10024 (PANTHER); IPR000008 (PROSITE_PROFILES); IPR001841 (PROSITE_PROFILES); IPR017455 (PROSITE_PROFILES); IPR011011 (SUPERFAMILY); IPR000008 (SUPERFAMILY)
Sja_S23873055	C:cAMP-dependent protein kinase complex; F:cAMP-dependent protein kinase regulator activity; P:regulation of protein kinase activity	-	PR00103 (PRINTS); IPR000595 (PFAM); IPR014710 (G3DSA:2.60.120.GENE3D); PTHR11635:SF122 (PANTHER); PTHR11635 (PANTHER); IPR018488 (PROSITE_PATTERNS); IPR000595 (PROSITE_PROFILES); IPR018490 (SUPERFAMILY)
Sja_S53129045	-	-	Coil (COILS); Coil (COILS); Coil (COILS)
Sja_S23515016	F:iron ion binding; F:oxidoreductase activity, acting on paired donors, with incorporation or reduction of molecular oxygen, reduced pteridine as one donor, and incorporation of one atom of oxygen; P:aromatic amino acid family metabolic process; P:oxidation-reduction process	-	IPR019774 (PRINTS); IPR019774 (PFAM); IPR001273 (G3DSA:1.10.800.GENE3D); IPR001273 (PANTHER); IPR018301 (PROSITE_PATTERNS); IPR019774 (PROSITE_PROFILES); IPR019774 (SUPERFAMILY)
Sja_S53118901	-	-	Coil (COILS); SIGNAL_PEPTIDE_N_REGION (PHOBIUS); SIGNAL_PEPTIDE_C_REGION (PHOBIUS); SIGNAL_PEPTIDE (PHOBIUS); SIGNAL_PEPTIDE_H_REGION (PHOBIUS); NON_CYTOPLASMIC_DOMAIN (PHOBIUS); SignalP-noTM (SIGNALP_EUK)
Sja_S24186676	-	-	PTHR13056 (PANTHER)
Sja_S23874649	-	-	IPR006629 (SMART); IPR006629 (PFAM); PTHR23292 (PANTHER); TRANSMEMBRANE (PHOBIUS); CYTOPLASMIC_DOMAIN (PHOBIUS); NON_CYTOPLASMIC_DOMAIN (PHOBIUS); TMhelix (TMHMM)
Sja_S23873266	F:hydrolase activity, acting on carbon-nitrogen (but not peptide) bonds, in linear amidines; P:metabolic process	-	IPR003198 (PFAM); G3DSA:3.75.10.10 (GENE3D); PTHR10488 (PANTHER); SSF55909 (SUPERFAMILY)
Sja_S45451804	-	-	IPR029021 (G3DSA:3.90.190.GENE3D)
Sja_S24187103	-	-	CYTOPLASMIC_DOMAIN (PHOBIUS); TRANSMEMBRANE (PHOBIUS); CYTOPLASMIC_DOMAIN (PHOBIUS); TRANSMEMBRANE (PHOBIUS); NON_CYTOPLASMIC_DOMAIN (PHOBIUS); TMhelix (TMHMM); TMhelix (TMHMM)
Sja_S45451807	-	-	IPR000095 (G3DSA:3.90.810.GENE3D); PTHR13502 (PANTHER); IPR000095 (PROSITE_PROFILES)
Sja_S53125235	C:membrane; F:peptidylglycine monooxygenase activity; F:copper ion binding; P:peptide metabolic process; P:oxidation-reduction process	-	IPR000720 (PRINTS); IPR000323 (G3DSA:2.60.120.GENE3D); IPR014784 (G3DSA:2.60.120.GENE3D); IPR024548 (PFAM); IPR000323 (PFAM); PTHR10680:SF18 (PANTHER); PTHR10680 (PANTHER); IPR020611 (PROSITE_PATTERNS); NON_CYTOPLASMIC_DOMAIN (PHOBIUS); SIGNAL_PEPTIDE_C_REGION (PHOBIUS); SIGNAL_PEPTIDE_N_REGION (PHOBIUS); SIGNAL_PEPTIDE_H_REGION (PHOBIUS); SIGNAL_PEPTIDE (PHOBIUS); SignalP-noTM (SIGNALP_EUK); IPR…
Sja_S53121043	C:integral component of membrane; F:extracellular ligand-gated ion channel activity; P:ion transport	-	IPR006028 (PRINTS); IPR006201 (PRINTS); IPR006202 (PFAM); IPR006202 (G3DSA:2.70.170.GENE3D); G3DSA:1.20.58.390 (GENE3D); IPR006201 (TIGRFAM); IPR006029 (PFAM); IPR006201 (PANTHER); PTHR18945:SF487 (PANTHER); IPR018000 (PROSITE_PATTERNS); CYTOPLASMIC_DOMAIN (PHOBIUS); NON_CYTOPLASMIC_DOMAIN (PHOBIUS); NON_CYTOPLASMIC_DOMAIN (PHOBIUS); TRANSMEMBRANE (PHOBIUS); TRANSMEMBRANE (PHOBIUS); TRANSMEMBRANE…
Sja_S53129066	-	-	IPR003590 (SMART); G3DSA:3.80.10.10 (GENE3D); PTHR24112 (PANTHER); PTHR24112:SF42 (PANTHER); SSF52047 (SUPERFAMILY)
Sja_S23872944	-	-	no IPS match
Sja_S23873936	C:microtubule; F:tubulin N-acetyltransferase activity; P:alpha-tubulin acetylation	-	IPR016181 (G3DSA:3.40.630.GENE3D); IPR007965 (PFAM); IPR007965 (PANTHER); CYTOPLASMIC_DOMAIN (PHOBIUS); TRANSMEMBRANE (PHOBIUS); NON_CYTOPLASMIC_DOMAIN (PHOBIUS); IPR007965 (PROSITE_PROFILES); IPR007965 (HAMAP); IPR016181 (SUPERFAMILY)
Sja_S24185950	-	-	CYTOPLASMIC_DOMAIN (PHOBIUS); TRANSMEMBRANE (PHOBIUS); NON_CYTOPLASMIC_DOMAIN (PHOBIUS); TMhelix (TMHMM)
Sja_S53118639	-	-	IPR004000 (PRINTS); IPR004000 (SMART); G3DSA:3.90.640.10 (GENE3D); G3DSA:3.30.420.40 (GENE3D); IPR004000 (PFAM); G3DSA:3.30.420.40 (GENE3D); IPR004000 (PANTHER); SSF53067 (SUPERFAMILY); SSF53067 (SUPERFAMILY)
Sja_S53122121	F:ligase activity; P:metabolic process	-	IPR000859 (SMART); IPR000859 (G3DSA:2.60.120.GENE3D); IPR000859 (G3DSA:2.60.120.GENE3D); IPR000859 (G3DSA:2.60.120.GENE3D); IPR000859 (G3DSA:2.60.120.GENE3D); IPR000859 (PFAM); PTHR10127 (PANTHER); CYTOPLASMIC_DOMAIN (PHOBIUS); NON_CYTOPLASMIC_DOMAIN (PHOBIUS); TRANSMEMBRANE (PHOBIUS); IPR000859 (PROSITE_PROFILES); IPR000859 (SUPERFAMILY); IPR000859 (SUPERFAMILY); IPR000859 (SUPERFAMILY)
Sja_S53127895	C:membrane	-	PTHR22776:SF44 (PANTHER); PTHR22776 (PANTHER); TRANSMEMBRANE (PHOBIUS); CYTOPLASMIC_DOMAIN (PHOBIUS); NON_CYTOPLASMIC_DOMAIN (PHOBIUS); TRANSMEMBRANE (PHOBIUS); TRANSMEMBRANE (PHOBIUS); CYTOPLASMIC_DOMAIN (PHOBIUS); CYTOPLASMIC_DOMAIN (PHOBIUS); TRANSMEMBRANE (PHOBIUS); NON_CYTOPLASMIC_DOMAIN (PHOBIUS); IPR008253 (PROSITE_PROFILES); TMhelix (TMHMM); TMhelix (TMHMM); TMhelix (TMHMM); TMhelix (TMHM…
Sja_S53119252	F:hydrolase activity; P:nucleotide catabolic process	-	IPR006179 (PRINTS); IPR004843 (PFAM); IPR008334 (PFAM); IPR029052 (G3DSA:3.60.21.GENE3D); IPR008334 (G3DSA:3.90.780.GENE3D); PTHR11575:SF24 (PANTHER); IPR006179 (PANTHER); IPR008334 (SUPERFAMILY); IPR029052 (SUPERFAMILY)
Sja_S53123064	-	-	IPR029358 (PFAM); PTHR31144:SF1 (PANTHER); IPR029358 (PANTHER)
Sja_S53118614	F:iron ion binding; F:oxidoreductase activity, acting on paired donors, with incorporation or reduction of molecular oxygen; F:L-ascorbic acid binding; P:oxidation-reduction process	-	IPR006620 (SMART); PTHR10730:SF26 (PANTHER); PTHR10730 (PANTHER); NON_CYTOPLASMIC_DOMAIN (PHOBIUS); SIGNAL_PEPTIDE_H_REGION (PHOBIUS); SIGNAL_PEPTIDE_C_REGION (PHOBIUS); SIGNAL_PEPTIDE_N_REGION (PHOBIUS); SIGNAL_PEPTIDE (PHOBIUS); IPR005123 (PROSITE_PROFILES); SignalP-noTM (SIGNALP_EUK); SignalP-noTM (SIGNALP_GRAM_NEGATIVE); TMhelix (TMHMM)
Sja_S24186304	F:protein binding	-	IPR015943 (G3DSA:2.130.10.GENE3D); IPR017986 (SUPERFAMILY)
Sja_S23874371	F:cysteine-type peptidase activity; P:proteolysis	-	IPR000668 (PRINTS); IPR000668 (SMART); IPR013201 (SMART); IPR000668 (PFAM); G3DSA:3.10.450.10 (GENE3D); G3DSA:3.90.70.10 (GENE3D); IPR013201 (PFAM); IPR013128 (PANTHER); PTHR12411:SF316 (PANTHER); IPR025661 (PROSITE_PATTERNS); IPR000169 (PROSITE_PATTERNS); IPR025660 (PROSITE_PATTERNS); SIGNAL_PEPTIDE_N_REGION (PHOBIUS); SIGNAL_PEPTIDE_H_REGION (PHOBIUS); SIGNAL_PEPTIDE_C_REGION (PHOBIUS); NON_CYT…
Sja_S24183522	-	-	no IPS match
Sja_S53128390	F:protein binding	-	IPR001452 (PRINTS); IPR001452 (SMART); IPR001452 (PFAM); G3DSA:2.30.30.40 (GENE3D); PTHR10829:SF19 (PANTHER); PTHR10829 (PANTHER); IPR001452 (PROSITE_PROFILES); IPR001452 (SUPERFAMILY)
Sja_S24188191	F:protein kinase activity; F:ATP binding; P:protein phosphorylation	-	IPR002290 (SMART); G3DSA:1.10.510.10 (GENE3D); IPR000719 (PFAM); PTHR24349 (PANTHER); IPR008271 (PROSITE_PATTERNS); IPR000719 (PROSITE_PROFILES); IPR011009 (SUPERFAMILY)
Sja_S24188199	-	-	IPR029052 (G3DSA:3.60.21.GENE3D); PTHR11668:SF261 (PANTHER); PTHR11668 (PANTHER); IPR029052 (SUPERFAMILY)
Sja_S23874418	-	-	IPR014044 (G3DSA:3.40.33.GENE3D); CYTOPLASMIC_DOMAIN (PHOBIUS); TRANSMEMBRANE (PHOBIUS); NON_CYTOPLASMIC_DOMAIN (PHOBIUS); IPR014044 (SUPERFAMILY); TMhelix (TMHMM)
Sja_S24185666	C:integral component of membrane; F:small conductance calcium-activated potassium channel activity; P:potassium ion transport	-	IPR015449 (PFAM); IPR015449 (PANTHER); PTHR10153:SF33 (PANTHER); TRANSMEMBRANE (PHOBIUS); CYTOPLASMIC_DOMAIN (PHOBIUS); NON_CYTOPLASMIC_DOMAIN (PHOBIUS); TRANSMEMBRANE (PHOBIUS); NON_CYTOPLASMIC_DOMAIN (PHOBIUS); TMhelix (TMHMM); TMhelix (TMHMM)
Sja_S23872253	-	-	IPR022557 (PFAM)
Sja_S53123612	-	-	G3DSA:1.20.1250.20 (GENE3D); PTHR23556 (PANTHER); NON_CYTOPLASMIC_DOMAIN (PHOBIUS); NON_CYTOPLASMIC_DOMAIN (PHOBIUS); NON_CYTOPLASMIC_DOMAIN (PHOBIUS); TRANSMEMBRANE (PHOBIUS); NON_CYTOPLASMIC_DOMAIN (PHOBIUS); CYTOPLASMIC_DOMAIN (PHOBIUS); CYTOPLASMIC_DOMAIN (PHOBIUS); TRANSMEMBRANE (PHOBIUS); TRANSMEMBRANE (PHOBIUS); TRANSMEMBRANE (PHOBIUS); TRANSMEMBRANE (PHOBIUS); CYTOPLASMIC_DOMAIN (PHOBIUS)…
Sja_S24184986	-	-	Coil (COILS); SSF46966 (SUPERFAMILY)
Sja_S23874955	-	-	IPR023210 (G3DSA:3.20.20.GENE3D); IPR023210 (PFAM); IPR001395 (PANTHER); IPR023210 (SUPERFAMILY)
Sja_S24186802	-	-	no IPS match
Sja_S23874899	-	-	IPR014044 (SMART); IPR014044 (PFAM); IPR014044 (G3DSA:3.40.33.GENE3D); PTHR10334:SF211 (PANTHER); IPR001283 (PANTHER); IPR014044 (SUPERFAMILY)
Sja_S53122272	-	-	SIGNAL_PEPTIDE_H_REGION (PHOBIUS); SIGNAL_PEPTIDE_C_REGION (PHOBIUS); NON_CYTOPLASMIC_DOMAIN (PHOBIUS); SIGNAL_PEPTIDE (PHOBIUS); SIGNAL_PEPTIDE_N_REGION (PHOBIUS); SignalP-noTM (SIGNALP_EUK)
Sja_S24186046	-	-	no IPS match
Sja_S23874331	-	-	G3DSA:3.80.10.10 (GENE3D); SIGNAL_PEPTIDE_N_REGION (PHOBIUS); SIGNAL_PEPTIDE_H_REGION (PHOBIUS); SIGNAL_PEPTIDE (PHOBIUS); NON_CYTOPLASMIC_DOMAIN (PHOBIUS); SIGNAL_PEPTIDE_C_REGION (PHOBIUS); SignalP-TM (SIGNALP_EUK); SSF52058 (SUPERFAMILY)
Sja_S24188069	-	-	no IPS match
Sja_S53111894	F:protein binding	-	IPR001715 (SMART); IPR001715 (PFAM); IPR001715 (G3DSA:1.10.418.GENE3D); IPR001715 (G3DSA:1.10.418.GENE3D); IPR001715 (G3DSA:1.10.418.GENE3D); PTHR19961:SF18 (PANTHER); PTHR19961 (PANTHER); IPR001589 (PROSITE_PATTERNS); TRANSMEMBRANE (PHOBIUS); NON_CYTOPLASMIC_DOMAIN (PHOBIUS); CYTOPLASMIC_DOMAIN (PHOBIUS); IPR001715 (PROSITE_PROFILES); IPR001715 (SUPERFAMILY)
Sja_S24186281	F:carbon-nitrogen ligase activity, with glutamine as amido-N-donor	-	IPR023631 (PFAM); IPR023631 (G3DSA:3.90.1300.GENE3D); PTHR11895:SF4 (PANTHER); IPR000120 (PANTHER); IPR023631 (SUPERFAMILY)
Sja_S53118448	C:voltage-gated potassium channel complex; F:voltage-gated potassium channel activity; P:potassium ion transport; P:transmembrane transport	-	IPR003973 (PRINTS); IPR028325 (PRINTS); IPR003968 (PRINTS); IPR005821 (PFAM); G3DSA:1.10.287.70 (GENE3D); IPR028325 (PANTHER); PTHR11537:SF162 (PANTHER); CYTOPLASMIC_DOMAIN (PHOBIUS); CYTOPLASMIC_DOMAIN (PHOBIUS); NON_CYTOPLASMIC_DOMAIN (PHOBIUS); CYTOPLASMIC_DOMAIN (PHOBIUS); TRANSMEMBRANE (PHOBIUS); TRANSMEMBRANE (PHOBIUS); TRANSMEMBRANE (PHOBIUS); TRANSMEMBRANE (PHOBIUS); TRANSMEMBRANE (PHOBIU…
Sja_S53123038	F:GTP binding; P:small GTPase mediated signal transduction	-	PR00449 (PRINTS); IPR001806 (PFAM); IPR027417 (G3DSA:3.40.50.GENE3D); PTHR24072 (PANTHER); PTHR24072:SF142 (PANTHER); IPR027417 (SUPERFAMILY)
Sja_S53123039	C:dystrophin-associated glycoprotein complex; F:structural molecule activity; F:protein binding; P:synapse organization	-	IPR001849 (SMART); IPR001478 (SMART); IPR001478 (PFAM); IPR011993 (G3DSA:2.30.29.GENE3D); IPR001478 (G3DSA:2.30.42.GENE3D); IPR031072 (PTHR10554:PANTHER); IPR015482 (PANTHER); IPR001849 (PROSITE_PROFILES); IPR001478 (PROSITE_PROFILES); IPR001478 (SUPERFAMILY); SSF50729 (SUPERFAMILY)
Sja_S53123032	-	-	IPR027974 (PFAM); IPR028235 (PFAM); PTHR22118:SF14 (PANTHER); PTHR22118 (PANTHER)
Sja_S53123036	F:O-acyltransferase activity; P:lipid metabolic process	-	IPR003386 (PFAM); IPR029058 (G3DSA:3.40.50.GENE3D); PTHR11440 (PANTHER); NON_CYTOPLASMIC_DOMAIN (PHOBIUS); TRANSMEMBRANE (PHOBIUS); CYTOPLASMIC_DOMAIN (PHOBIUS); IPR029058 (SUPERFAMILY); TMhelix (TMHMM)
Sja_S23875433	-	-	G3DSA:3.40.190.10 (GENE3D)
Sja_S23873875	-	-	no IPS match
Sja_S23873293	-	-	IPR019402 (PFAM); TRANSMEMBRANE (PHOBIUS); TRANSMEMBRANE (PHOBIUS); CYTOPLASMIC_DOMAIN (PHOBIUS); CYTOPLASMIC_DOMAIN (PHOBIUS); TRANSMEMBRANE (PHOBIUS); NON_CYTOPLASMIC_DOMAIN (PHOBIUS); TRANSMEMBRANE (PHOBIUS); TRANSMEMBRANE (PHOBIUS); NON_CYTOPLASMIC_DOMAIN (PHOBIUS); TRANSMEMBRANE (PHOBIUS); CYTOPLASMIC_DOMAIN (PHOBIUS); NON_CYTOPLASMIC_DOMAIN (PHOBIUS); CYTOPLASMIC_DOMAIN (PHOBIUS); TMhelix (…
Sja_S24185350	F:protein binding	-	IPR003599 (SMART); IPR003598 (SMART); IPR013783 (G3DSA:2.60.40.GENE3D); IPR013098 (PFAM); PTHR12231 (PANTHER); PTHR12231:SF108 (PANTHER); IPR007110 (PROSITE_PROFILES); IPR007110 (SUPERFAMILY)
Sja_S53118663	F:zinc ion binding	-	IPR001781 (SMART); IPR001781 (PFAM); IPR001781 (G3DSA:2.10.110.GENE3D); PTHR24208:SF47 (PANTHER); PTHR24208 (PANTHER); IPR001781 (PROSITE_PATTERNS); IPR001781 (PROSITE_PROFILES); SSF57716 (SUPERFAMILY); SSF57716 (SUPERFAMILY)
Sja_S23872238	-	-	IPR001849 (SMART); IPR001849 (PFAM); IPR011993 (G3DSA:2.30.29.GENE3D); PTHR10219:SF43 (PANTHER); PTHR10219 (PANTHER); CYTOPLASMIC_DOMAIN (PHOBIUS); TRANSMEMBRANE (PHOBIUS); NON_CYTOPLASMIC_DOMAIN (PHOBIUS); IPR001849 (PROSITE_PROFILES); SSF50729 (SUPERFAMILY)
Sja_S24187473	F:metalloendopeptidase activity; P:proteolysis	-	IPR024079 (G3DSA:3.40.390.GENE3D); PTHR13723:SF183 (PANTHER); PTHR13723 (PANTHER); IPR001590 (PROSITE_PROFILES); SignalP-noTM (SIGNALP_EUK); SSF55486 (SUPERFAMILY)
Sja_S23875601	-	-	IPR001436 (PRINTS); IPR002068 (PFAM); IPR008978 (G3DSA:2.60.40.GENE3D); PTHR11527:SF120 (PANTHER); IPR031107 (PANTHER); IPR002068 (PROSITE_PROFILES); IPR008978 (SUPERFAMILY); IPR008978 (SUPERFAMILY)
Sja_S23872854	-	-	PTHR12969 (PANTHER)
Sja_S53122943	F:zinc ion binding	-	IPR001781 (SMART); IPR001781 (G3DSA:2.10.110.GENE3D); IPR001781 (PFAM); IPR001781 (G3DSA:2.10.110.GENE3D); IPR001781 (G3DSA:2.10.110.GENE3D); PTHR24205 (PANTHER); IPR001781 (PROSITE_PATTERNS); IPR001781 (PROSITE_PROFILES); SSF57716 (SUPERFAMILY); SSF57716 (SUPERFAMILY); SSF57716 (SUPERFAMILY); SSF57716 (SUPERFAMILY); SSF57716 (SUPERFAMILY)
Sja_S23872976	-	-	no IPS match
Sja_S45451795	F:protein binding; F:zinc ion binding	-	IPR001781 (SMART); IPR001452 (PFAM); G3DSA:2.30.30.40 (GENE3D); IPR001781 (G3DSA:2.10.110.GENE3D); IPR001781 (PFAM); PTHR11039 (PANTHER); IPR001781 (PROSITE_PATTERNS); IPR001452 (PROSITE_PROFILES); IPR001781 (PROSITE_PROFILES); SSF57716 (SUPERFAMILY); IPR001452 (SUPERFAMILY)
Sja_S23875456	C:Arp2/3 protein complex; F:ATP binding; P:Arp2/3 complex-mediated actin nucleation	-	IPR004000 (PRINTS); IPR004000 (SMART); G3DSA:3.30.420.40 (GENE3D); IPR004000 (PFAM); G3DSA:3.90.640.10 (GENE3D); G3DSA:3.30.420.40 (GENE3D); IPR027306 (PTHR11937:PANTHER); IPR004000 (PANTHER); IPR020902 (PROSITE_PATTERNS); SSF53067 (SUPERFAMILY); SSF53067 (SUPERFAMILY)
Sja_S53122555	-	-	G3DSA:2.60.20.10 (GENE3D); SIGNAL_PEPTIDE_C_REGION (PHOBIUS); SIGNAL_PEPTIDE_N_REGION (PHOBIUS); SIGNAL_PEPTIDE_H_REGION (PHOBIUS); SIGNAL_PEPTIDE (PHOBIUS); NON_CYTOPLASMIC_DOMAIN (PHOBIUS); SignalP-noTM (SIGNALP_EUK); IPR011024 (SUPERFAMILY)
Sja_S24187623	C:intracellular; C:membrane; F:GTPase activity; F:GTP binding; P:intracellular protein transport; P:nucleocytoplasmic transport; P:small GTPase mediated signal transduction	-	Coil (COILS); PR00449 (PRINTS); IPR003579 (SMART); IPR003578 (SMART); IPR020849 (SMART); IPR002041 (SMART); IPR001806 (PFAM); IPR005225 (TIGRFAM); IPR027417 (G3DSA:3.40.50.GENE3D); PTHR24073 (PANTHER); PTHR24073:SF473 (PANTHER); PS51419 (PROSITE_PROFILES); IPR027417 (SUPERFAMILY)
Sja_S24185996	-	-	no IPS match
Sja_S24184248	F:protein binding	-	IPR000008 (SMART); IPR000008 (G3DSA:2.60.40.GENE3D); IPR000008 (PFAM); PTHR10024 (PANTHER); PTHR10024:SF193 (PANTHER); NON_CYTOPLASMIC_DOMAIN (PHOBIUS); CYTOPLASMIC_DOMAIN (PHOBIUS); TRANSMEMBRANE (PHOBIUS); IPR000008 (PROSITE_PROFILES); IPR000008 (SUPERFAMILY); TMhelix (TMHMM)
Sja_S23874491	C:collagen trimer; F:extracellular matrix structural constituent	-	IPR000885 (SMART); IPR000885 (PFAM); IPR008160 (PFAM); PTHR24023:SF526 (PANTHER); PTHR24023 (PANTHER); IPR000885 (PRODOM); IPR000885 (PROSITE_PROFILES)
Sja_S24185372	-	-	no IPS match
Sja_S23873625	C:myosin complex; F:DNA binding; F:motor activity; P:double-strand break repair; P:DNA recombination	-	Coil (COILS); IPR002928 (PFAM); IPR014751 (G3DSA:1.20.5.GENE3D); PTHR13140:SF373 (PANTHER); PTHR13140 (PANTHER); SSF58022 (SUPERFAMILY)
Sja_S53129109	-	-	Coil (COILS); Coil (COILS); PF14916 (PFAM); PTHR14882 (PANTHER)
Sja_S24186260	-	-	NON_CYTOPLASMIC_DOMAIN (PHOBIUS); TRANSMEMBRANE (PHOBIUS); CYTOPLASMIC_DOMAIN (PHOBIUS); TMhelix (TMHMM)
Sja_S23872372	-	-	IPR005399 (PRINTS); IPR023210 (G3DSA:3.20.20.GENE3D); IPR023210 (PFAM); IPR001395 (PANTHER); PTHR11732:SF137 (PANTHER); IPR023210 (SUPERFAMILY)
Sja_S23515640	F:NAD+ nucleosidase activity	-	G3DSA:3.40.50.720 (GENE3D); IPR003193 (PFAM); G3DSA:1.20.82.10 (GENE3D); IPR003193 (PANTHER); SIGNAL_PEPTIDE_C_REGION (PHOBIUS); SIGNAL_PEPTIDE_N_REGION (PHOBIUS); NON_CYTOPLASMIC_DOMAIN (PHOBIUS); SIGNAL_PEPTIDE_H_REGION (PHOBIUS); SIGNAL_PEPTIDE (PHOBIUS); SignalP-noTM (SIGNALP_EUK); SSF52309 (SUPERFAMILY)
Sja_S23875474	F:deaminase activity; P:purine ribonucleoside monophosphate biosynthetic process	-	IPR006330 (TIGRFAM); IPR001365 (PFAM); G3DSA:3.20.20.140 (GENE3D); PTHR11409:SF43 (PANTHER); PTHR11409 (PANTHER); IPR006650 (PROSITE_PATTERNS); IPR032466 (SUPERFAMILY)
Sja_S53122573	-	-	NON_CYTOPLASMIC_DOMAIN (PHOBIUS); CYTOPLASMIC_DOMAIN (PHOBIUS); TRANSMEMBRANE (PHOBIUS); TMhelix (TMHMM)
Sja_S53123595	-	-	Coil (COILS)
Sja_S53122905	-	-	PTHR34914:SF1 (PANTHER); PTHR34914 (PANTHER)
Sja_S24186039	-	-	CYTOPLASMIC_DOMAIN (PHOBIUS); NON_CYTOPLASMIC_DOMAIN (PHOBIUS); TRANSMEMBRANE (PHOBIUS); TMhelix (TMHMM)
Sja_S23875646	F:protein binding	-	Coil (COILS); IPR003599 (SMART); IPR003598 (SMART); IPR013783 (G3DSA:2.60.40.GENE3D); IPR013783 (G3DSA:2.60.40.GENE3D); IPR013783 (G3DSA:2.60.40.GENE3D); IPR013098 (PFAM); PTHR10489 (PANTHER); IPR007110 (PROSITE_PROFILES); IPR007110 (SUPERFAMILY); IPR007110 (SUPERFAMILY); IPR007110 (SUPERFAMILY); IPR007110 (SUPERFAMILY); IPR007110 (SUPERFAMILY)
Sja_S24185780	C:dynactin complex; F:dynein binding; P:microtubule-based transport	-	IPR000938 (SMART); IPR000938 (PFAM); IPR000938 (G3DSA:2.30.30.GENE3D); PTHR18916 (PANTHER); IPR027663 (PTHR18916:PANTHER); IPR000938 (PROSITE_PATTERNS); IPR000938 (PROSITE_PROFILES); IPR000938 (SUPERFAMILY)
Sja_S23872602	C:exocyst; P:exocytosis	-	IPR004140 (PFAM); PTHR12542:SF7 (PANTHER); IPR004140 (PANTHER); IPR016159 (SUPERFAMILY)
Sja_S24187006	F:protein binding; P:signal transduction	-	IPR000157 (G3DSA:3.40.50.GENE3D); IPR000157 (PFAM); PTHR23097:SF119 (PANTHER); PTHR23097 (PANTHER); IPR000157 (SUPERFAMILY)
Sja_S53128226	-	-	Coil (COILS); Coil (COILS); IPR000533 (PRINTS); IPR000533 (PFAM); IPR000533 (PFAM); G3DSA:1.20.5.340 (GENE3D); PTHR19269 (PANTHER); SSF57997 (SUPERFAMILY); SSF57997 (SUPERFAMILY)
Sja_S53122923	-	-	Coil (COILS); PF14772 (PFAM); PTHR21625:SF0 (PANTHER); PTHR21625 (PANTHER)
Sja_S53122928	-	-	IPR022096 (PFAM); PTHR13663 (PANTHER); PTHR13663:SF2 (PANTHER)
Sja_S23873406	-	-	no IPS match
Sja_S24184411	-	-	SignalP-TM (SIGNALP_GRAM_POSITIVE)
Sja_S53118734	-	-	SIGNAL_PEPTIDE_N_REGION (PHOBIUS); SIGNAL_PEPTIDE (PHOBIUS); NON_CYTOPLASMIC_DOMAIN (PHOBIUS); SIGNAL_PEPTIDE_C_REGION (PHOBIUS); SIGNAL_PEPTIDE_H_REGION (PHOBIUS); TMhelix (TMHMM)
Sja_S23874998	-	-	G3DSA:3.90.1200.10 (GENE3D); PF01633 (PFAM); PTHR22603:SF38 (PANTHER); PTHR22603 (PANTHER); IPR011009 (SUPERFAMILY)
Sja_S24185459	-	-	no IPS match
Sja_S23875563	F:protein binding	-	IPR001680 (SMART); IPR015943 (G3DSA:2.130.10.GENE3D); IPR001680 (PFAM); IPR027106 (PANTHER); IPR001680 (PROSITE_PROFILES); IPR017986 (PROSITE_PROFILES); IPR017986 (SUPERFAMILY)
Sja_S53122937	-	-	IPR008978 (SUPERFAMILY)
Sja_S53118564	F:oxidoreductase activity; P:oxidation-reduction process	-	G3DSA:1.10.1530.10 (GENE3D); IPR003767 (PFAM); G3DSA:3.30.1370.60 (GENE3D); IPR003767 (PANTHER); PTHR11091:SF0 (PANTHER); IPR003767 (SUPERFAMILY); TMhelix (TMHMM)
Sja_S24183214	-	-	no IPS match
Sja_S53123103	-	-	Coil (COILS); Coil (COILS); Coil (COILS); G3DSA:1.10.287.950 (GENE3D); IPR029619 (PANTHER); PTHR22420:SF4 (PANTHER)
Sja_S24184798	F:zinc ion binding	-	IPR001781 (SMART); IPR001781 (G3DSA:2.10.110.GENE3D); IPR001781 (G3DSA:2.10.110.GENE3D); IPR001781 (PFAM); IPR017351 (PANTHER); PTHR24210:SF0 (PANTHER); IPR001781 (PROSITE_PATTERNS); IPR001781 (PROSITE_PROFILES); SSF57716 (SUPERFAMILY); SSF57716 (SUPERFAMILY); SSF57716 (SUPERFAMILY)
Sja_S24186620	-	-	no IPS match
Sja_S23873255	C:integral component of membrane; P:vesicle-mediated transport	-	G3DSA:1.20.5.110 (GENE3D); PTHR10241 (PANTHER); IPR001388 (PROSITE_PROFILES); SSF58038 (SUPERFAMILY)
Sja_S23515814	C:myosin complex; F:motor activity	-	Coil (COILS); Coil (COILS); Coil (COILS); Coil (COILS); Coil (COILS); Coil (COILS); Coil (COILS); IPR002928 (PFAM); G3DSA:1.20.5.1000 (GENE3D); PTHR13140:SF364 (PANTHER); PTHR13140 (PANTHER); SSF90257 (SUPERFAMILY); SSF90257 (SUPERFAMILY); SSF57997 (SUPERFAMILY); SSF90257 (SUPERFAMILY)
Sja_S24184666	F:protein kinase activity; P:protein phosphorylation	-	PTHR24416:SF363 (PANTHER); PTHR24416 (PANTHER)
Sja_S53127673	P:response to stress	-	IPR006015 (PRINTS); IPR014729 (G3DSA:3.40.50.GENE3D); IPR006016 (PFAM); PTHR31964 (PANTHER); PTHR31964:SF30 (PANTHER); SSF52402 (SUPERFAMILY)
Sja_S53118736	F:serine-type endopeptidase inhibitor activity	-	IPR002223 (SMART); IPR002223 (PFAM); IPR002223 (G3DSA:4.10.410.GENE3D); PTHR10083 (PANTHER); NON_CYTOPLASMIC_DOMAIN (PHOBIUS); SIGNAL_PEPTIDE_N_REGION (PHOBIUS); SIGNAL_PEPTIDE_C_REGION (PHOBIUS); SIGNAL_PEPTIDE_H_REGION (PHOBIUS); SIGNAL_PEPTIDE (PHOBIUS); IPR002223 (PROSITE_PROFILES); SignalP-noTM (SIGNALP_EUK); IPR002223 (SUPERFAMILY); TMhelix (TMHMM)
Sja_S24187874	F:protein kinase activity; F:ATP binding; P:protein phosphorylation	-	IPR000719 (PFAM); G3DSA:3.30.200.20 (GENE3D); PTHR24353 (PANTHER); PTHR24353:SF82 (PANTHER); IPR017441 (PROSITE_PATTERNS); IPR000719 (PROSITE_PROFILES); IPR011009 (SUPERFAMILY)
Sja_S24185706	P:lipid metabolic process	-	IPR002641 (PFAM); G3DSA:3.40.1090.10 (GENE3D); PTHR24139 (PANTHER); IPR016035 (SUPERFAMILY)
Sja_S53121898	-	-	Coil (COILS); Coil (COILS); Coil (COILS); IPR000435 (PRINTS); PF03148 (PFAM); PTHR19960 (PANTHER); PTHR19960:SF7 (PANTHER)
Sja_S53128778	-	-	IPR019402 (PFAM); TRANSMEMBRANE (PHOBIUS); SIGNAL_PEPTIDE_C_REGION (PHOBIUS); TRANSMEMBRANE (PHOBIUS); CYTOPLASMIC_DOMAIN (PHOBIUS); NON_CYTOPLASMIC_DOMAIN (PHOBIUS); TRANSMEMBRANE (PHOBIUS); SIGNAL_PEPTIDE_H_REGION (PHOBIUS); CYTOPLASMIC_DOMAIN (PHOBIUS); SIGNAL_PEPTIDE_N_REGION (PHOBIUS); SIGNAL_PEPTIDE (PHOBIUS); NON_CYTOPLASMIC_DOMAIN (PHOBIUS); NON_CYTOPLASMIC_DOMAIN (PHOBIUS); CYTOPLASMIC_D…
Sja_S53119973	-	-	IPR021442 (PFAM); NON_CYTOPLASMIC_DOMAIN (PHOBIUS); SIGNAL_PEPTIDE (PHOBIUS); SIGNAL_PEPTIDE_N_REGION (PHOBIUS); SIGNAL_PEPTIDE_C_REGION (PHOBIUS); SIGNAL_PEPTIDE_H_REGION (PHOBIUS); SignalP-noTM (SIGNALP_EUK)
Sja_S23874864	C:extracellular space	-	IPR023796 (SMART); G3DSA:3.30.497.10 (GENE3D); IPR023796 (PFAM); G3DSA:2.30.39.10 (GENE3D); IPR000215 (PANTHER); IPR023796 (SUPERFAMILY)
Sja_S53122583	C:gap junction	-	IPR000990 (PRINTS); IPR000990 (PFAM); IPR000990 (PANTHER); NON_CYTOPLASMIC_DOMAIN (PHOBIUS); TRANSMEMBRANE (PHOBIUS); CYTOPLASMIC_DOMAIN (PHOBIUS); TRANSMEMBRANE (PHOBIUS); CYTOPLASMIC_DOMAIN (PHOBIUS); NON_CYTOPLASMIC_DOMAIN (PHOBIUS); NON_CYTOPLASMIC_DOMAIN (PHOBIUS); TRANSMEMBRANE (PHOBIUS); TRANSMEMBRANE (PHOBIUS); IPR000990 (PROSITE_PROFILES); TMhelix (TMHMM); TMhelix (TMHMM); TMhelix (TMHMM…
Sja_S24186425	-	-	no IPS match
Sja_S23873271	F:single-stranded RNA binding; P:regulation of translation	-	IPR004087 (SMART); IPR032377 (PFAM); IPR004088 (G3DSA:3.30.1370.GENE3D); IPR031119 (PTHR11208:PANTHER); PTHR11208 (PANTHER); IPR004088 (SUPERFAMILY)
Sja_S53129229	F:nucleic acid binding; F:metal ion binding	-	IPR015880 (SMART); IPR013087 (G3DSA:3.30.160.GENE3D); IPR013087 (G3DSA:3.30.160.GENE3D); PF13912 (PFAM); PF13894 (PFAM); PTHR24409 (PANTHER); IPR007087 (PROSITE_PATTERNS); IPR007087 (PROSITE_PROFILES); SSF57667 (SUPERFAMILY); SSF57667 (SUPERFAMILY)
Sja_S53119980	-	-	TRANSMEMBRANE (PHOBIUS); SIGNAL_PEPTIDE (PHOBIUS); SIGNAL_PEPTIDE_N_REGION (PHOBIUS); SIGNAL_PEPTIDE_C_REGION (PHOBIUS); NON_CYTOPLASMIC_DOMAIN (PHOBIUS); CYTOPLASMIC_DOMAIN (PHOBIUS); SIGNAL_PEPTIDE_H_REGION (PHOBIUS); SignalP-noTM (SIGNALP_EUK); TMhelix (TMHMM); TMhelix (TMHMM)
Sja_S53118582	F:catalytic activity; P:metabolic process	-	IPR000873 (PFAM); G3DSA:3.40.50.980 (GENE3D); G3DSA:3.40.50.980 (GENE3D); G3DSA:2.30.38.10 (GENE3D); PTHR24096 (PANTHER); PTHR24096:SF221 (PANTHER); IPR020845 (PROSITE_PATTERNS); SSF56801 (SUPERFAMILY)
Sja_S53118276	F:catalytic activity; P:metabolic process	-	G3DSA:2.30.38.10 (GENE3D); G3DSA:3.40.50.980 (GENE3D); G3DSA:3.40.50.980 (GENE3D); IPR000873 (PFAM); PTHR24096 (PANTHER); PTHR24096:SF221 (PANTHER); IPR020845 (PROSITE_PATTERNS); SSF56801 (SUPERFAMILY)
Sja_S53111841	C:integral component of membrane; P:transmembrane transport	-	IPR011701 (PFAM); G3DSA:1.20.1250.20 (GENE3D); PTHR23506 (PANTHER); PTHR23506:SF13 (PANTHER); TRANSMEMBRANE (PHOBIUS); NON_CYTOPLASMIC_DOMAIN (PHOBIUS); CYTOPLASMIC_DOMAIN (PHOBIUS); TRANSMEMBRANE (PHOBIUS); NON_CYTOPLASMIC_DOMAIN (PHOBIUS); CYTOPLASMIC_DOMAIN (PHOBIUS); CYTOPLASMIC_DOMAIN (PHOBIUS); TRANSMEMBRANE (PHOBIUS); TRANSMEMBRANE (PHOBIUS); NON_CYTOPLASMIC_DOMAIN (PHOBIUS); CYTOPLASMIC_D…
Sja_S23874245	-	-	no IPS match
Sja_S53127848	F:calcium ion binding; F:calcium-dependent phospholipid binding	-	IPR018502 (G3DSA:1.10.220.GENE3D); IPR018502 (PFAM); PTHR10502 (PANTHER); CYTOPLASMIC_DOMAIN (PHOBIUS); TRANSMEMBRANE (PHOBIUS); NON_CYTOPLASMIC_DOMAIN (PHOBIUS); SSF47874 (SUPERFAMILY); TMhelix (TMHMM)
Sja_S53123161	-	-	IPR021442 (PFAM); TRANSMEMBRANE (PHOBIUS); NON_CYTOPLASMIC_DOMAIN (PHOBIUS); CYTOPLASMIC_DOMAIN (PHOBIUS); NON_CYTOPLASMIC_DOMAIN (PHOBIUS); TRANSMEMBRANE (PHOBIUS); SignalP-noTM (SIGNALP_EUK); TMhelix (TMHMM); TMhelix (TMHMM)
Sja_S53123163	F:protein binding	-	Coil (COILS); IPR002110 (SMART); PF13637 (PFAM); IPR020683 (G3DSA:1.25.40.GENE3D); PTHR24168 (PANTHER); IPR020683 (PROSITE_PROFILES); IPR002110 (PROSITE_PROFILES); IPR020683 (SUPERFAMILY)
Sja_S53123165	-	-	PTHR24274 (PANTHER)
Sja_S53129051	C:Arp2/3 protein complex; P:Arp2/3 complex-mediated actin nucleation	-	G3DSA:3.30.1460.20 (GENE3D); G3DSA:3.30.1460.20 (GENE3D); IPR007188 (PFAM); IPR007188 (PANTHER); PTHR12058:SF0 (PANTHER); SSF69645 (SUPERFAMILY); SSF69645 (SUPERFAMILY)
Sja_S23872954	-	-	IPR023214 (G3DSA:3.40.50.GENE3D); PTHR12725 (PANTHER); PTHR12725:SF40 (PANTHER); IPR023214 (SUPERFAMILY)
Sja_S53118642	F:protein kinase activity; F:ATP binding; P:protein phosphorylation	-	IPR002290 (SMART); G3DSA:1.10.510.10 (GENE3D); G3DSA:3.30.200.20 (GENE3D); IPR000719 (PFAM); PTHR24056 (PANTHER); PTHR24056:SF222 (PANTHER); IPR017441 (PROSITE_PATTERNS); IPR008271 (PROSITE_PATTERNS); IPR000719 (PROSITE_PROFILES); IPR011009 (SUPERFAMILY)
Sja_S53122951	-	-	IPR028266 (PFAM); PTHR31584:SF1 (PANTHER); PTHR31584 (PANTHER); NON_CYTOPLASMIC_DOMAIN (PHOBIUS); TRANSMEMBRANE (PHOBIUS); TRANSMEMBRANE (PHOBIUS); CYTOPLASMIC_DOMAIN (PHOBIUS); TRANSMEMBRANE (PHOBIUS); TRANSMEMBRANE (PHOBIUS); CYTOPLASMIC_DOMAIN (PHOBIUS); CYTOPLASMIC_DOMAIN (PHOBIUS); NON_CYTOPLASMIC_DOMAIN (PHOBIUS); TMhelix (TMHMM); TMhelix (TMHMM); TMhelix (TMHMM); TMhelix (TMHMM)
Sja_S24184776	C:voltage-gated potassium channel complex; F:voltage-gated potassium channel activity; P:potassium ion transport; P:transmembrane transport	-	IPR005821 (PFAM); G3DSA:1.10.287.70 (GENE3D); PTHR11537:SF131 (PANTHER); IPR028325 (PANTHER); NON_CYTOPLASMIC_DOMAIN (PHOBIUS); CYTOPLASMIC_DOMAIN (PHOBIUS); TRANSMEMBRANE (PHOBIUS); SSF81324 (SUPERFAMILY); TMhelix (TMHMM)
PG000041	F:protein binding	-	IPR001791 (PFAM); IPR015915 (G3DSA:2.120.10.GENE3D); IPR013320 (G3DSA:2.60.120.GENE3D); IPR001791 (PROSITE_PROFILES); IPR013320 (SUPERFAMILY)
PG000143	-	-	IPR021134 (PFAM); PTHR10736:SF0 (PANTHER); IPR000615 (PANTHER); CYTOPLASMIC_DOMAIN (PHOBIUS); NON_CYTOPLASMIC_DOMAIN (PHOBIUS); TRANSMEMBRANE (PHOBIUS); NON_CYTOPLASMIC_DOMAIN (PHOBIUS); TRANSMEMBRANE (PHOBIUS); TRANSMEMBRANE (PHOBIUS); CYTOPLASMIC_DOMAIN (PHOBIUS); NON_CYTOPLASMIC_DOMAIN (PHOBIUS); TRANSMEMBRANE (PHOBIUS); TMhelix (TMHMM); TMhelix (TMHMM); TMhelix (TMHMM); TMhelix (TMHMM)
PG000221	C:bounding membrane of organelle; F:lipoprotein lipase activity; P:lipid metabolic process	EC:3.1.1.34	no IPS match
PG000240	-	-	IPR014775 (PFAM); SSF101288 (SUPERFAMILY)
PG000268	C:membrane; F:voltage-gated ion channel activity; F:cation channel activity; P:metal ion transport; P:biological regulation; P:cation transmembrane transport	-	no IPS match
PG000392	-	-	no IPS match
PG000447	F:calcium ion binding	-	IPR011992 (G3DSA:1.10.238.GENE3D); IPR011992 (G3DSA:1.10.238.GENE3D); IPR011992 (G3DSA:1.10.238.GENE3D); PTHR23048:SF12 (PANTHER); PTHR23048 (PANTHER); IPR002048 (PROSITE_PROFILES); SSF47473 (SUPERFAMILY)
PG000505	C:integral component of membrane	-	IPR018499 (PFAM); PTHR19282 (PANTHER); CYTOPLASMIC_DOMAIN (PHOBIUS); TRANSMEMBRANE (PHOBIUS); CYTOPLASMIC_DOMAIN (PHOBIUS); TRANSMEMBRANE (PHOBIUS); TRANSMEMBRANE (PHOBIUS); NON_CYTOPLASMIC_DOMAIN (PHOBIUS); NON_CYTOPLASMIC_DOMAIN (PHOBIUS); IPR008952 (SUPERFAMILY); TMhelix (TMHMM); TMhelix (TMHMM); TMhelix (TMHMM)
PG000721	-	-	no IPS match
PG000752	-	-	NON_CYTOPLASMIC_DOMAIN (PHOBIUS); TRANSMEMBRANE (PHOBIUS); CYTOPLASMIC_DOMAIN (PHOBIUS)
PG000976	F:protein binding	-	Coil (COILS); Coil (COILS); IPR000727 (SMART); G3DSA:1.20.5.110 (GENE3D); G3DSA:1.20.5.110 (GENE3D); IPR000928 (PFAM); PTHR19305:SF6 (PANTHER); PTHR19305 (PANTHER); IPR000727 (PROSITE_PROFILES); IPR000727 (PROSITE_PROFILES); SSF58038 (SUPERFAMILY); SSF58038 (SUPERFAMILY)
PG000986	-	-	PTHR16160 (PANTHER); PTHR16160:SF13 (PANTHER); NON_CYTOPLASMIC_DOMAIN (PHOBIUS); TRANSMEMBRANE (PHOBIUS); CYTOPLASMIC_DOMAIN (PHOBIUS)
PG000988	F:calcium ion binding	-	IPR002048 (SMART); IPR011992 (G3DSA:1.10.238.GENE3D); IPR011992 (PFAM); PTHR10891 (PANTHER); IPR018247 (PROSITE_PATTERNS); IPR018247 (PROSITE_PATTERNS); IPR002048 (PROSITE_PROFILES); IPR002048 (PROSITE_PROFILES); SSF47473 (SUPERFAMILY)
PG001155	C:cytoplasmic dynein complex; F:microtubule motor activity; P:microtubule-based movement	-	Coil (COILS); Coil (COILS); IPR022780 (PFAM); IPR027417 (G3DSA:3.40.50.GENE3D); IPR008467 (PANTHER); IPR027417 (SUPERFAMILY)
PG001397	F:protein binding	-	IPR000008 (G3DSA:2.60.40.GENE3D); PTHR12546 (PANTHER); PTHR12546:SF42 (PANTHER); IPR000008 (SUPERFAMILY)
PG001398	C:integral component of membrane; F:protein binding	-	Coil (COILS); IPR000008 (SMART); IPR000008 (PFAM); IPR000008 (G3DSA:2.60.40.GENE3D); IPR012561 (PFAM); IPR000008 (G3DSA:2.60.40.GENE3D); PTHR12546 (PANTHER); PTHR12546 (PANTHER); PTHR12546:SF42 (PANTHER); PTHR12546:SF42 (PANTHER); PTHR12546:SF42 (PANTHER); PTHR12546:SF42 (PANTHER); PTHR12546 (PANTHER); IPR000008 (PROSITE_PROFILES); IPR000008 (PROSITE_PROFILES); IPR000008 (SUPERFAMILY); IPR000008 …
PG001413	F:protein binding	-	IPR000884 (SMART); G3DSA:2.20.100.10 (GENE3D); IPR001627 (PFAM); IPR000884 (PFAM); IPR027231 (PANTHER); IPR027231 (PANTHER); PTHR11036:SF82 (PANTHER); NON_CYTOPLASMIC_DOMAIN (PHOBIUS); CYTOPLASMIC_DOMAIN (PHOBIUS); TRANSMEMBRANE (PHOBIUS); IPR000884 (PROSITE_PROFILES); IPR000884 (PROSITE_PROFILES); IPR000884 (SUPERFAMILY); IPR001627 (SUPERFAMILY); IPR000884 (SUPERFAMILY); TMhelix (TMHMM)
PG001586	-	-	Coil (COILS)
PG001824	-	-	no IPS match
PG001950	-	-	Coil (COILS); IPR000533 (PRINTS); G3DSA:1.20.5.340 (GENE3D); IPR000533 (PFAM); PTHR19269 (PANTHER); SSF57997 (SUPERFAMILY)
PG002051	-	-	Coil (COILS); NON_CYTOPLASMIC_DOMAIN (PHOBIUS); CYTOPLASMIC_DOMAIN (PHOBIUS); TRANSMEMBRANE (PHOBIUS); TMhelix (TMHMM)
PG002062	-	-	SignalP-TM (SIGNALP_GRAM_POSITIVE)
PG002108	-	-	no IPS match
PG002265	-	-	no IPS match
PG002480	F:protein binding	-	IPR001680 (SMART); IPR015943 (G3DSA:2.130.10.GENE3D); PTHR12442:SF7 (PANTHER); PTHR12442 (PANTHER); IPR017986 (SUPERFAMILY)
PG002485	-	-	CYTOPLASMIC_DOMAIN (PHOBIUS); TRANSMEMBRANE (PHOBIUS); NON_CYTOPLASMIC_DOMAIN (PHOBIUS); TMhelix (TMHMM)
PG002546	-	-	no IPS match
PG002596	F:calcium ion binding; F:calcium-dependent phospholipid binding	-	IPR018502 (G3DSA:1.10.220.GENE3D); IPR018502 (PFAM); PTHR10502:SF102 (PANTHER); PTHR10502 (PANTHER); SSF47874 (SUPERFAMILY); SSF47874 (SUPERFAMILY)
PG002714	C:integral component of membrane	-	IPR009635 (PFAM); IPR009635 (PANTHER); NON_CYTOPLASMIC_DOMAIN (PHOBIUS); TRANSMEMBRANE (PHOBIUS); TRANSMEMBRANE (PHOBIUS); CYTOPLASMIC_DOMAIN (PHOBIUS); CYTOPLASMIC_DOMAIN (PHOBIUS); TMhelix (TMHMM); TMhelix (TMHMM)
PG002790	F:protein binding	-	IPR002172 (PRINTS); IPR003598 (SMART); IPR002172 (SMART); IPR003599 (SMART); IPR002172 (G3DSA:4.10.400.GENE3D); PF13927 (PFAM); G3DSA:4.10.1220.10 (GENE3D); IPR002172 (G3DSA:4.10.400.GENE3D); IPR013783 (G3DSA:2.60.40.GENE3D); IPR013098 (PFAM); IPR013783 (G3DSA:2.60.40.GENE3D); IPR002172 (PFAM); IPR013783 (G3DSA:2.60.40.GENE3D); IPR013783 (G3DSA:2.60.40.GENE3D); IPR013783 (G3DSA:2.60.40.GENE3D); P…
PG002896	-	-	Coil (COILS)
PG002985	C:integral component of membrane; F:G-protein coupled receptor activity; P:G-protein coupled receptor signaling pathway	-	G3DSA:1.20.1070.10 (GENE3D); IPR000276 (PFAM); PTHR24247:SF96 (PANTHER); PTHR24247 (PANTHER); PTHR24247 (PANTHER); PTHR24247:SF96 (PANTHER); PTHR24247:SF96 (PANTHER); CYTOPLASMIC_DOMAIN (PHOBIUS); SIGNAL_PEPTIDE_H_REGION (PHOBIUS); SIGNAL_PEPTIDE_C_REGION (PHOBIUS); NON_CYTOPLASMIC_DOMAIN (PHOBIUS); SIGNAL_PEPTIDE_N_REGION (PHOBIUS); TRANSMEMBRANE (PHOBIUS); NON_CYTOPLASMIC_DOMAIN (PHOBIUS); TRAN…
PG003065	-	-	no IPS match
PG003162	-	-	no IPS match
PG003240	-	-	IPR007588 (PFAM)
PG003364	C:integral component of membrane; F:neurotransmitter:sodium symporter activity; P:neurotransmitter transport	-	IPR000175 (PRINTS); IPR000175 (PFAM); PTHR11616:SF141 (PANTHER); IPR000175 (PANTHER); TRANSMEMBRANE (PHOBIUS); TRANSMEMBRANE (PHOBIUS); CYTOPLASMIC_DOMAIN (PHOBIUS); NON_CYTOPLASMIC_DOMAIN (PHOBIUS); TRANSMEMBRANE (PHOBIUS); TRANSMEMBRANE (PHOBIUS); NON_CYTOPLASMIC_DOMAIN (PHOBIUS); TRANSMEMBRANE (PHOBIUS); TRANSMEMBRANE (PHOBIUS); CYTOPLASMIC_DOMAIN (PHOBIUS); NON_CYTOPLASMIC_DOMAIN (PHOBIUS); C…
PG003385	-	-	Coil (COILS); IPR014720 (SMART); IPR014720 (G3DSA:3.30.160.GENE3D); IPR014720 (G3DSA:3.30.160.GENE3D); IPR014720 (G3DSA:3.30.160.GENE3D); IPR014720 (PROSITE_PROFILES); IPR014720 (PROSITE_PROFILES); SSF54768 (SUPERFAMILY); SSF54768 (SUPERFAMILY); SSF54768 (SUPERFAMILY)
PG003428	-	-	Coil (COILS)
PG003467	-	-	IPR013057 (PFAM); PTHR22950 (PANTHER); PTHR22950:SF244 (PANTHER); PTHR22950:SF244 (PANTHER); CYTOPLASMIC_DOMAIN (PHOBIUS); TRANSMEMBRANE (PHOBIUS); CYTOPLASMIC_DOMAIN (PHOBIUS); TRANSMEMBRANE (PHOBIUS); NON_CYTOPLASMIC_DOMAIN (PHOBIUS); TRANSMEMBRANE (PHOBIUS); CYTOPLASMIC_DOMAIN (PHOBIUS); TRANSMEMBRANE (PHOBIUS); NON_CYTOPLASMIC_DOMAIN (PHOBIUS); TRANSMEMBRANE (PHOBIUS); NON_CYTOPLASMIC_DOMAIN …
PG003881	-	-	Coil (COILS); Coil (COILS); SIGNAL_PEPTIDE (PHOBIUS); SIGNAL_PEPTIDE_H_REGION (PHOBIUS); SIGNAL_PEPTIDE_N_REGION (PHOBIUS); SIGNAL_PEPTIDE_C_REGION (PHOBIUS); NON_CYTOPLASMIC_DOMAIN (PHOBIUS); SignalP-TM (SIGNALP_GRAM_POSITIVE); SignalP-noTM (SIGNALP_EUK); SignalP-noTM (SIGNALP_GRAM_NEGATIVE)
PG004129	C:integral component of membrane	-	PF13347 (PFAM); G3DSA:1.20.1250.20 (GENE3D); IPR002076 (PFAM); IPR002076 (PANTHER); PTHR11157:SF57 (PANTHER); NON_CYTOPLASMIC_DOMAIN (PHOBIUS); NON_CYTOPLASMIC_DOMAIN (PHOBIUS); TRANSMEMBRANE (PHOBIUS); CYTOPLASMIC_DOMAIN (PHOBIUS); TRANSMEMBRANE (PHOBIUS); CYTOPLASMIC_DOMAIN (PHOBIUS); TRANSMEMBRANE (PHOBIUS); TRANSMEMBRANE (PHOBIUS); TRANSMEMBRANE (PHOBIUS); NON_CYTOPLASMIC_DOMAIN (PHOBIUS); CY…
PG004147	-	-	Coil (COILS); NON_CYTOPLASMIC_DOMAIN (PHOBIUS); SIGNAL_PEPTIDE_H_REGION (PHOBIUS); SIGNAL_PEPTIDE_C_REGION (PHOBIUS); SIGNAL_PEPTIDE (PHOBIUS); SIGNAL_PEPTIDE_N_REGION (PHOBIUS)
PG004163	F:protein binding	-	IPR011990 (G3DSA:1.25.40.GENE3D); IPR002893 (PFAM); PTHR12298 (PANTHER); IPR002893 (PROSITE_PATTERNS); IPR002893 (PROSITE_PROFILES); SSF48452 (SUPERFAMILY); SSF144232 (SUPERFAMILY)
PG004368	C:membrane; F:receptor signaling protein serine/threonine kinase activity; F:ATP binding; P:protein phosphorylation; P:transmembrane receptor protein serine/threonine kinase signaling pathway	-	G3DSA:1.10.510.10 (GENE3D); PTHR23255:SF71 (PANTHER); IPR000333 (PANTHER); PTHR23255:SF71 (PANTHER); IPR000333 (PANTHER); IPR008271 (PROSITE_PATTERNS); IPR000719 (PROSITE_PROFILES); IPR011009 (SUPERFAMILY)
PG004421	-	-	TRANSMEMBRANE (PHOBIUS); NON_CYTOPLASMIC_DOMAIN (PHOBIUS); CYTOPLASMIC_DOMAIN (PHOBIUS)
PG004468	C:membrane; F:GTP binding; P:small GTPase mediated signal transduction; P:protein transport	-	PR00449 (PRINTS); IPR020849 (SMART); IPR003579 (SMART); IPR027417 (G3DSA:3.40.50.GENE3D); IPR001806 (PFAM); PTHR24073 (PANTHER); PTHR24073:SF422 (PANTHER); PS51419 (PROSITE_PROFILES); IPR027417 (SUPERFAMILY)
PG004541	-	-	PTHR21517 (PANTHER)
PG004575	-	-	IPR013621 (PFAM); PTHR10217 (PANTHER); PTHR10217:SF11 (PANTHER); PTHR10217:SF11 (PANTHER); PTHR10217 (PANTHER)
PG004629	-	-	no IPS match
PG005051	-	-	SIGNAL_PEPTIDE_C_REGION (PHOBIUS); NON_CYTOPLASMIC_DOMAIN (PHOBIUS); SIGNAL_PEPTIDE_N_REGION (PHOBIUS); SIGNAL_PEPTIDE (PHOBIUS); SIGNAL_PEPTIDE_H_REGION (PHOBIUS); SignalP-noTM (SIGNALP_EUK)
PG005102	P:response to stress	-	IPR006015 (PRINTS); IPR006016 (PFAM); IPR014729 (G3DSA:3.40.50.GENE3D); PTHR31964:SF30 (PANTHER); PTHR31964 (PANTHER); SSF52402 (SUPERFAMILY)
PG005114	C:integral component of membrane	-	IPR000301 (PRINTS); IPR018499 (PFAM); PTHR19282 (PANTHER); IPR018503 (PROSITE_PATTERNS); TRANSMEMBRANE (PHOBIUS); CYTOPLASMIC_DOMAIN (PHOBIUS); TRANSMEMBRANE (PHOBIUS); CYTOPLASMIC_DOMAIN (PHOBIUS); TRANSMEMBRANE (PHOBIUS); NON_CYTOPLASMIC_DOMAIN (PHOBIUS); TRANSMEMBRANE (PHOBIUS); CYTOPLASMIC_DOMAIN (PHOBIUS); NON_CYTOPLASMIC_DOMAIN (PHOBIUS); TMhelix (TMHMM); TMhelix (TMHMM); TMhelix (TMHMM); T…
PG005116	-	-	no IPS match
PG005125	-	-	Coil (COILS); NON_CYTOPLASMIC_DOMAIN (PHOBIUS); SIGNAL_PEPTIDE_H_REGION (PHOBIUS); SIGNAL_PEPTIDE_C_REGION (PHOBIUS); SIGNAL_PEPTIDE_N_REGION (PHOBIUS); SIGNAL_PEPTIDE (PHOBIUS); SignalP-noTM (SIGNALP_EUK)
PG005329	C:gap junction	-	IPR000990 (PRINTS); IPR000990 (PFAM); PTHR11893:SF0 (PANTHER); IPR000990 (PANTHER); CYTOPLASMIC_DOMAIN (PHOBIUS); NON_CYTOPLASMIC_DOMAIN (PHOBIUS); CYTOPLASMIC_DOMAIN (PHOBIUS); TRANSMEMBRANE (PHOBIUS); TRANSMEMBRANE (PHOBIUS); IPR000990 (PROSITE_PROFILES); TMhelix (TMHMM); TMhelix (TMHMM); TMhelix (TMHMM)
PG005400	C:integral component of membrane; F:magnesium ion binding; F:phospholipid-translocating ATPase activity; F:ATP binding; P:phospholipid transport	-	IPR023299 (G3DSA:3.40.1110.GENE3D); PF13246 (PFAM); PF12710 (PFAM); IPR023214 (G3DSA:3.40.50.GENE3D); IPR006539 (PANTHER); TRANSMEMBRANE (PHOBIUS); CYTOPLASMIC_DOMAIN (PHOBIUS); NON_CYTOPLASMIC_DOMAIN (PHOBIUS); NON_CYTOPLASMIC_DOMAIN (PHOBIUS); TRANSMEMBRANE (PHOBIUS); IPR023214 (SUPERFAMILY); IPR023299 (SUPERFAMILY); TMhelix (TMHMM); TMhelix (TMHMM)
PG006033	F:protein binding	-	IPR003599 (SMART); IPR013783 (G3DSA:2.60.40.GENE3D); PF13927 (PFAM); IPR007110 (PROSITE_PROFILES); IPR007110 (PROSITE_PROFILES); IPR007110 (PROSITE_PROFILES); IPR007110 (SUPERFAMILY); IPR007110 (SUPERFAMILY)
PG006238	F:serine-type endopeptidase inhibitor activity; F:protein binding	-	IPR002223 (PRINTS); IPR002223 (SMART); IPR013783 (G3DSA:2.60.40.GENE3D); IPR002223 (G3DSA:4.10.410.GENE3D); IPR002223 (PFAM); IPR002223 (G3DSA:4.10.410.GENE3D); PTHR10083:SF202 (PANTHER); PTHR10083:SF202 (PANTHER); PTHR10083 (PANTHER); PTHR10083 (PANTHER); IPR020901 (PROSITE_PATTERNS); IPR002223 (PROSITE_PROFILES); IPR002223 (PROSITE_PROFILES); IPR002223 (PROSITE_PROFILES); IPR002223 (SUPERFAMILY…
PG006362	-	-	Coil (COILS); Coil (COILS); Coil (COILS); Coil (COILS); Coil (COILS); Coil (COILS); PTHR18978:SF1 (PANTHER); IPR026204 (PANTHER); NON_CYTOPLASMIC_DOMAIN (PHOBIUS); TRANSMEMBRANE (PHOBIUS); CYTOPLASMIC_DOMAIN (PHOBIUS); TMhelix (TMHMM)
PG006376	-	-	IPR031569 (PFAM)
PG006452	-	-	Coil (COILS); Coil (COILS); PTHR14881 (PANTHER)
PG006703	C:membrane	-	IPR001972 (PRINTS); IPR001107 (SMART); IPR001107 (PFAM); IPR001972 (PANTHER); PTHR10264:SF77 (PANTHER); IPR018080 (PROSITE_PATTERNS); CYTOPLASMIC_DOMAIN (PHOBIUS); TRANSMEMBRANE (PHOBIUS); NON_CYTOPLASMIC_DOMAIN (PHOBIUS); SSF117892 (SUPERFAMILY); TMhelix (TMHMM); TMhelix (TMHMM)
PG006707	F:protein kinase activity; F:ATP binding; P:protein phosphorylation	-	IPR002290 (SMART); G3DSA:3.30.200.20 (GENE3D); IPR000719 (PFAM); G3DSA:1.10.510.10 (GENE3D); PTHR24055:SF203 (PANTHER); PTHR24055 (PANTHER); IPR017441 (PROSITE_PATTERNS); IPR000719 (PROSITE_PROFILES); IPR011009 (SUPERFAMILY)
PG007070	-	-	IPR027417 (G3DSA:3.40.50.GENE3D)
PG007235	F:protein binding; F:zinc ion binding	-	IPR001965 (SMART); IPR013083 (G3DSA:3.30.40.GENE3D); IPR019787 (PFAM); PTHR10615:SF102 (PANTHER); PTHR10615 (PANTHER); IPR019787 (PROSITE_PROFILES); IPR011011 (SUPERFAMILY)
PG007245	F:protein binding	-	IPR001478 (PFAM); IPR001478 (G3DSA:2.30.42.GENE3D); PTHR24217 (PANTHER); PTHR24217:SF0 (PANTHER); IPR001478 (PROSITE_PROFILES); IPR001478 (SUPERFAMILY)
PG007269	F:DNA binding; F:protein dimerization activity	-	IPR002100 (PRINTS); IPR002100 (SMART); IPR002100 (PFAM); PTHR11945 (PANTHER); PTHR11945 (PANTHER); PTHR11945:SF141 (PANTHER); PTHR11945:SF141 (PANTHER); PTHR11945 (PANTHER); IPR002100 (PROSITE_PATTERNS); IPR002100 (PROSITE_PROFILES); IPR002100 (SUPERFAMILY)
PG007365	P:phosphatidylinositol dephosphorylation	-	IPR000300 (SMART); IPR005135 (G3DSA:3.60.10.GENE3D); IPR005135 (PFAM); PTHR11200 (PANTHER); IPR005135 (SUPERFAMILY)
PG007466	-	-	SIGNAL_PEPTIDE_C_REGION (PHOBIUS); SIGNAL_PEPTIDE_N_REGION (PHOBIUS); SIGNAL_PEPTIDE (PHOBIUS); CYTOPLASMIC_DOMAIN (PHOBIUS); TRANSMEMBRANE (PHOBIUS); SIGNAL_PEPTIDE_H_REGION (PHOBIUS); NON_CYTOPLASMIC_DOMAIN (PHOBIUS); SignalP-noTM (SIGNALP_EUK); TMhelix (TMHMM)
PG007482	F:zinc ion binding	-	IPR001781 (G3DSA:2.10.110.GENE3D); IPR001781 (PFAM); IPR001781 (PROSITE_PROFILES)
PG007515	-	-	Coil (COILS); IPR016137 (PRINTS); IPR016137 (SMART); G3DSA:1.10.167.10 (GENE3D); IPR024066 (G3DSA:1.10.196.GENE3D); IPR016137 (PFAM); PTHR10845 (PANTHER); IPR016137 (PROSITE_PROFILES); IPR016137 (SUPERFAMILY)
PG007708	-	-	IPR021442 (PFAM); SIGNAL_PEPTIDE (PHOBIUS); NON_CYTOPLASMIC_DOMAIN (PHOBIUS); SIGNAL_PEPTIDE_H_REGION (PHOBIUS); SIGNAL_PEPTIDE_N_REGION (PHOBIUS); SIGNAL_PEPTIDE_C_REGION (PHOBIUS); SignalP-noTM (SIGNALP_EUK)
PG007716	-	-	CYTOPLASMIC_DOMAIN (PHOBIUS); NON_CYTOPLASMIC_DOMAIN (PHOBIUS); TRANSMEMBRANE (PHOBIUS); CYTOPLASMIC_DOMAIN (PHOBIUS); TRANSMEMBRANE (PHOBIUS); TMhelix (TMHMM); TMhelix (TMHMM)
PG007766	-	-	CYTOPLASMIC_DOMAIN (PHOBIUS); NON_CYTOPLASMIC_DOMAIN (PHOBIUS); TRANSMEMBRANE (PHOBIUS); TMhelix (TMHMM)
PG007773	-	-	no IPS match
PG007967	C:plasma membrane; F:calcium ion binding; P:homophilic cell adhesion via plasma membrane adhesion molecules	-	IPR002126 (PRINTS); IPR002126 (SMART); IPR002126 (G3DSA:2.60.40.GENE3D); IPR002126 (PFAM); PTHR24028:SF121 (PANTHER); PTHR24028 (PANTHER); IPR020894 (PROSITE_PATTERNS); IPR020894 (PROSITE_PATTERNS); SIGNAL_PEPTIDE_N_REGION (PHOBIUS); SIGNAL_PEPTIDE_H_REGION (PHOBIUS); SIGNAL_PEPTIDE (PHOBIUS); SIGNAL_PEPTIDE_C_REGION (PHOBIUS); NON_CYTOPLASMIC_DOMAIN (PHOBIUS); IPR002126 (PROSITE_PROFILES); IPR00…
PG007986	-	-	IPR029021 (G3DSA:3.90.190.GENE3D)
PG007989	-	-	Coil (COILS); Coil (COILS); Coil (COILS); Coil (COILS); Coil (COILS); Coil (COILS); IPR029440 (PFAM); PF14772 (PFAM); PTHR21625:SF1 (PANTHER); PTHR21625 (PANTHER); PTHR21625:SF1 (PANTHER); PTHR21625 (PANTHER)
PG008574	F:protein kinase activity; F:ATP binding; P:protein phosphorylation	-	IPR002290 (SMART); G3DSA:1.10.510.10 (GENE3D); IPR000719 (PFAM); PTHR24056 (PANTHER); PTHR24056:SF189 (PANTHER); IPR008271 (PROSITE_PATTERNS); IPR000719 (PROSITE_PROFILES); IPR011009 (SUPERFAMILY)
PG008575	F:protein kinase activity; F:ATP binding; P:protein phosphorylation	-	G3DSA:3.30.200.20 (GENE3D); IPR000719 (PFAM); PTHR24056:SF189 (PANTHER); PTHR24056 (PANTHER); IPR017441 (PROSITE_PATTERNS); IPR000719 (PROSITE_PROFILES); IPR011009 (SUPERFAMILY)
PG008586	F:binding	-	IPR015425 (SMART); IPR015425 (PFAM); PTHR23213 (PANTHER); PTHR23213:SF184 (PANTHER); IPR015425 (PROSITE_PROFILES); SSF101447 (SUPERFAMILY); IPR016024 (SUPERFAMILY)
PG009076	-	-	IPR021442 (PFAM)
PG009440	C:troponin complex	-	Coil (COILS); Coil (COILS); Coil (COILS); IPR001978 (PFAM); G3DSA:1.20.5.350 (GENE3D); PTHR13738 (PANTHER); SSF90250 (SUPERFAMILY)
PG009481	-	-	IPR000782 (SMART); IPR000782 (G3DSA:2.30.180.GENE3D); IPR000782 (PFAM); IPR000782 (G3DSA:2.30.180.GENE3D); PTHR10900:SF77 (PANTHER); PTHR10900 (PANTHER); SIGNAL_PEPTIDE_N_REGION (PHOBIUS); SIGNAL_PEPTIDE_H_REGION (PHOBIUS); SIGNAL_PEPTIDE_C_REGION (PHOBIUS); NON_CYTOPLASMIC_DOMAIN (PHOBIUS); SIGNAL_PEPTIDE (PHOBIUS); IPR000782 (PROSITE_PROFILES); SignalP-noTM (SIGNALP_EUK); IPR000782 (SUPERFAMILY…
PG009490	C:microtubule associated complex; P:microtubule-based process	-	IPR001372 (G3DSA:3.30.740.GENE3D); IPR001372 (PFAM); PTHR11886:SF33 (PANTHER); IPR001372 (PANTHER); IPR019763 (PROSITE_PATTERNS); NON_CYTOPLASMIC_DOMAIN (PHOBIUS); TRANSMEMBRANE (PHOBIUS); CYTOPLASMIC_DOMAIN (PHOBIUS); SSF54648 (SUPERFAMILY)
PG009532	-	-	Coil (COILS); PF14961 (PFAM); IPR005373 (PANTHER); PTHR13465:SF3 (PANTHER)
PG009533	F:zinc ion binding; F:oxidoreductase activity; P:oxidation-reduction process	-	IPR020843 (SMART); IPR013154 (PFAM); PF13602 (PFAM); G3DSA:3.40.50.720 (GENE3D); IPR011032 (G3DSA:3.90.180.GENE3D); IPR002085 (PANTHER); IPR002085 (PANTHER); PTHR11695:SF612 (PANTHER); PTHR11695:SF612 (PANTHER); IPR016040 (SUPERFAMILY); IPR011032 (SUPERFAMILY)
PG009602	-	-	Coil (COILS); Coil (COILS); Coil (COILS); Coil (COILS); Coil (COILS); Coil (COILS); Coil (COILS); PTHR18863 (PANTHER)
PG009933	-	-	no IPS match
PG010064	-	-	CYTOPLASMIC_DOMAIN (PHOBIUS); TRANSMEMBRANE (PHOBIUS); TRANSMEMBRANE (PHOBIUS); NON_CYTOPLASMIC_DOMAIN (PHOBIUS); NON_CYTOPLASMIC_DOMAIN (PHOBIUS); TMhelix (TMHMM); TMhelix (TMHMM)
PG010100	-	-	IPR026755 (PFAM); PTHR31214:SF3 (PANTHER); IPR026755 (PANTHER)
PG010136	-	-	PTHR18962 (PANTHER)
PG010171	F:translation initiation factor activity; P:translational initiation	-	IPR004521 (TIGRFAM); IPR001950 (PFAM); IPR015947 (G3DSA:2.30.130.GENE3D); PTHR12217 (PANTHER); PTHR12217:SF4 (PANTHER); IPR002478 (PROSITE_PROFILES); IPR015947 (SUPERFAMILY); IPR001950 (SUPERFAMILY)
PG010345	F:metalloendopeptidase activity; P:proteolysis	-	Coil (COILS); IPR018497 (PRINTS); IPR008753 (PFAM); IPR024079 (G3DSA:3.40.390.GENE3D); IPR018497 (PFAM); IPR000718 (PANTHER); CYTOPLASMIC_DOMAIN (PHOBIUS); NON_CYTOPLASMIC_DOMAIN (PHOBIUS); TRANSMEMBRANE (PHOBIUS); SSF55486 (SUPERFAMILY); TMhelix (TMHMM)
PG010562	C:membrane; F:ion channel activity; F:protein binding; P:ion transport; P:transmembrane transport	-	IPR002110 (SMART); IPR005821 (PFAM); IPR002110 (PFAM); IPR027359 (G3DSA:1.20.120.GENE3D); IPR020683 (G3DSA:1.25.40.GENE3D); PTHR13800 (PANTHER); PTHR13800:SF12 (PANTHER); TRANSMEMBRANE (PHOBIUS); TRANSMEMBRANE (PHOBIUS); NON_CYTOPLASMIC_DOMAIN (PHOBIUS); NON_CYTOPLASMIC_DOMAIN (PHOBIUS); TRANSMEMBRANE (PHOBIUS); CYTOPLASMIC_DOMAIN (PHOBIUS); CYTOPLASMIC_DOMAIN (PHOBIUS); CYTOPLASMIC_DOMAIN (PHOBI…
PG010646	C:nucleus; F:sequence-specific DNA binding; P:regulation of transcription, DNA-templated; P:multicellular organismal development	-	Coil (COILS); IPR020479 (PRINTS); IPR000747 (PRINTS); IPR001356 (SMART); IPR009057 (G3DSA:1.10.10.GENE3D); IPR019549 (PFAM); IPR001356 (PFAM); PTHR24341 (PANTHER); IPR019737 (PROSITE_PATTERNS); IPR017970 (PROSITE_PATTERNS); IPR001356 (PROSITE_PROFILES); IPR009057 (SUPERFAMILY)
PG010716	F:protein binding	-	Coil (COILS); IPR019734 (SMART); IPR011990 (G3DSA:1.25.40.GENE3D); PTHR23083 (PANTHER); CYTOPLASMIC_DOMAIN (PHOBIUS); NON_CYTOPLASMIC_DOMAIN (PHOBIUS); TRANSMEMBRANE (PHOBIUS); IPR019734 (PROSITE_PROFILES); IPR013026 (PROSITE_PROFILES); IPR019734 (PROSITE_PROFILES); IPR019734 (PROSITE_PROFILES); IPR019734 (PROSITE_PROFILES); IPR013026 (PROSITE_PROFILES); SSF48439 (SUPERFAMILY); SSF48452 (SUPERFAM…
PG010826	-	-	no IPS match
PG010861	P:regulation of transcription, DNA-templated; P:steroid hormone mediated signaling pathway	-	IPR000536 (G3DSA:1.10.565.GENE3D); PTHR24085 (PANTHER); PTHR24085:SF4 (PANTHER); IPR000536 (SUPERFAMILY)
PG010980	F:zinc ion binding	-	IPR001781 (SMART); IPR001781 (PFAM); IPR001781 (G3DSA:2.10.110.GENE3D); PTHR24215 (PANTHER); IPR001781 (PROSITE_PATTERNS); IPR001781 (PROSITE_PATTERNS); IPR001781 (PROSITE_PROFILES); IPR001781 (PROSITE_PROFILES); SSF57716 (SUPERFAMILY); SSF57716 (SUPERFAMILY); SSF57716 (SUPERFAMILY); SSF57716 (SUPERFAMILY)
PG011014	P:lipid transport	-	IPR000648 (PFAM); IPR000648 (PANTHER); PTHR10972:SF71 (PANTHER); PTHR10972:SF71 (PANTHER); PTHR10972:SF71 (PANTHER); IPR000648 (PANTHER); IPR000648 (PANTHER); IPR018494 (PROSITE_PATTERNS); SSF144000 (SUPERFAMILY)
PG011035	-	-	Coil (COILS); IPR022782 (PFAM)
PG011261	F:protein binding	-	IPR013783 (G3DSA:2.60.40.GENE3D); IPR000008 (PFAM); IPR000008 (G3DSA:2.60.40.GENE3D); IPR000008 (SUPERFAMILY); IPR014756 (SUPERFAMILY)
PG011450	F:protein binding	-	IPR001478 (SMART); IPR001478 (PFAM); IPR001478 (G3DSA:2.30.42.GENE3D); PTHR23116 (PANTHER); IPR001478 (PROSITE_PROFILES); IPR001478 (PROSITE_PROFILES); IPR001478 (SUPERFAMILY); IPR001478 (SUPERFAMILY)
PG011652	F:phosphoric ester hydrolase activity	-	Coil (COILS); IPR002013 (PFAM); PTHR11200:SF171 (PANTHER); PTHR11200 (PANTHER); PTHR11200:SF171 (PANTHER); PTHR11200 (PANTHER); PTHR11200 (PANTHER); PTHR11200:SF171 (PANTHER); IPR002013 (PROSITE_PROFILES)
PG011680	-	-	Coil (COILS); Coil (COILS); IPR019347 (PFAM); PTHR13183 (PANTHER)
PG011712	-	-	no IPS match
PG011747	F:nucleotide binding; F:diacylglycerol kinase activity; P:protein kinase C-activating G-protein coupled receptor signaling pathway; P:intracellular signal transduction	-	IPR020454 (PRINTS); IPR002219 (SMART); IPR000756 (SMART); IPR001206 (SMART); IPR012677 (G3DSA:3.30.70.GENE3D); IPR000756 (PFAM); IPR002219 (PFAM); G3DSA:3.30.60.20 (GENE3D); IPR001206 (PFAM); PTHR11255:SF51 (PANTHER); PTHR11255 (PANTHER); IPR002219 (PROSITE_PATTERNS); IPR001206 (PROSITE_PROFILES); IPR002219 (PROSITE_PROFILES); SSF54928 (SUPERFAMILY); SSF57889 (SUPERFAMILY); IPR016064 (SUPERFAMILY)
PG011944	F:metallocarboxypeptidase activity; F:zinc ion binding; P:proteolysis	-	IPR000834 (PRINTS); IPR000834 (SMART); IPR003146 (G3DSA:3.30.70.GENE3D); IPR003146 (PFAM); IPR000834 (PFAM); G3DSA:3.40.630.10 (GENE3D); G3DSA:3.40.630.10 (GENE3D); PTHR11705:SF73 (PANTHER); PTHR11705 (PANTHER); IPR000834 (PROSITE_PATTERNS); SSF53187 (SUPERFAMILY); SSF53187 (SUPERFAMILY); IPR009020 (SUPERFAMILY)
PG011965	-	-	no IPS match
PG011992	C:membrane; F:metal ion transmembrane transporter activity; P:metal ion transport; P:transmembrane transport	-	IPR003689 (PFAM); PTHR12191 (PANTHER); SIGNAL_PEPTIDE_C_REGION (PHOBIUS); NON_CYTOPLASMIC_DOMAIN (PHOBIUS); SIGNAL_PEPTIDE_N_REGION (PHOBIUS); SIGNAL_PEPTIDE_H_REGION (PHOBIUS); TRANSMEMBRANE (PHOBIUS); SIGNAL_PEPTIDE (PHOBIUS); NON_CYTOPLASMIC_DOMAIN (PHOBIUS); TRANSMEMBRANE (PHOBIUS); TRANSMEMBRANE (PHOBIUS); CYTOPLASMIC_DOMAIN (PHOBIUS); CYTOPLASMIC_DOMAIN (PHOBIUS); SignalP-noTM (SIGNALP_EUK)…
PG012020	-	-	Coil (COILS); Coil (COILS); Coil (COILS); PTHR14885 (PANTHER); PTHR14885:SF2 (PANTHER); PTHR14885:SF2 (PANTHER)
PG012132	-	-	no IPS match
PG012178	C:integral component of membrane; C:postsynaptic membrane; F:acetylcholine-activated cation-selective channel activity; P:ion transport	-	IPR006201 (PRINTS); IPR002394 (PRINTS); IPR027361 (G3DSA:1.20.120.GENE3D); IPR006029 (PFAM); IPR006202 (G3DSA:2.70.170.GENE3D); IPR006202 (PFAM); IPR006201 (PANTHER); PTHR18945:SF481 (PANTHER); IPR006201 (PANTHER); IPR018000 (PROSITE_PATTERNS); CYTOPLASMIC_DOMAIN (PHOBIUS); CYTOPLASMIC_DOMAIN (PHOBIUS); NON_CYTOPLASMIC_DOMAIN (PHOBIUS); TRANSMEMBRANE (PHOBIUS); TRANSMEMBRANE (PHOBIUS); TRANSMEMBR…
PG012289	-	-	Coil (COILS); Coil (COILS)
PG012298	C:integral component of membrane; F:ryanodine-sensitive calcium-release channel activity; P:calcium ion transport; P:cellular calcium ion homeostasis; P:transmembrane transport	-	Coil (COILS); IPR009460 (PFAM); IPR005821 (PFAM); PTHR13715:SF79 (PANTHER); IPR015925 (PANTHER); TRANSMEMBRANE (PHOBIUS); NON_CYTOPLASMIC_DOMAIN (PHOBIUS); TRANSMEMBRANE (PHOBIUS); TRANSMEMBRANE (PHOBIUS); NON_CYTOPLASMIC_DOMAIN (PHOBIUS); CYTOPLASMIC_DOMAIN (PHOBIUS); CYTOPLASMIC_DOMAIN (PHOBIUS); NON_CYTOPLASMIC_DOMAIN (PHOBIUS); TRANSMEMBRANE (PHOBIUS); CYTOPLASMIC_DOMAIN (PHOBIUS); TRANSMEMBR…
PG012318	C:membrane; F:protein binding	-	Coil (COILS); IPR000008 (PRINTS); IPR001565 (PRINTS); IPR000008 (SMART); IPR000008 (PFAM); IPR000008 (G3DSA:2.60.40.GENE3D); PTHR10024:SF227 (PANTHER); PTHR10024 (PANTHER); NON_CYTOPLASMIC_DOMAIN (PHOBIUS); TRANSMEMBRANE (PHOBIUS); CYTOPLASMIC_DOMAIN (PHOBIUS); IPR000008 (PROSITE_PROFILES); IPR000008 (PROSITE_PROFILES); IPR000008 (SUPERFAMILY); IPR000008 (SUPERFAMILY); TMhelix (TMHMM)
PG012383	C:intracellular; F:transporter activity; P:transport	-	IPR001071 (PRINTS); IPR001251 (SMART); IPR001251 (G3DSA:3.40.525.GENE3D); IPR001251 (PFAM); PTHR10174:SF130 (PANTHER); PTHR10174 (PANTHER); PTHR10174 (PANTHER); IPR001251 (PROSITE_PROFILES); IPR011074 (SUPERFAMILY); IPR001251 (SUPERFAMILY)
PG013036	-	-	TRANSMEMBRANE (PHOBIUS); CYTOPLASMIC_DOMAIN (PHOBIUS); NON_CYTOPLASMIC_DOMAIN (PHOBIUS); TMhelix (TMHMM)
PG013735	-	-	Coil (COILS); Coil (COILS); Coil (COILS); Coil (COILS)
PG013806	F:oxidoreductase activity, acting on CH-OH group of donors; P:oxidation-reduction process	-	G3DSA:3.30.560.10 (GENE3D); IPR023753 (G3DSA:3.50.50.GENE3D); IPR007867 (PFAM); PTHR11552 (PANTHER); PTHR11552:SF51 (PANTHER); PTHR11552 (PANTHER); PTHR11552:SF51 (PANTHER); IPR023753 (SUPERFAMILY); SSF54373 (SUPERFAMILY)
PG014028	-	-	CYTOPLASMIC_DOMAIN (PHOBIUS); NON_CYTOPLASMIC_DOMAIN (PHOBIUS); TRANSMEMBRANE (PHOBIUS); TMhelix (TMHMM)
PG014734	F:protein binding	-	IPR013783 (G3DSA:2.60.40.GENE3D); IPR013783 (G3DSA:2.60.40.GENE3D); IPR013098 (PFAM); PTHR10489 (PANTHER); IPR007110 (SUPERFAMILY); IPR007110 (SUPERFAMILY)
PG014802	F:phospholipid binding	-	G3DSA:1.20.1250.20 (GENE3D); IPR011417 (PFAM); PTHR21286 (PANTHER); CYTOPLASMIC_DOMAIN (PHOBIUS); NON_CYTOPLASMIC_DOMAIN (PHOBIUS); NON_CYTOPLASMIC_DOMAIN (PHOBIUS); TRANSMEMBRANE (PHOBIUS); TRANSMEMBRANE (PHOBIUS); TMhelix (TMHMM)
PG014888	F:protein binding	-	IPR013783 (G3DSA:2.60.40.GENE3D); PTHR23279 (PANTHER); PTHR23279:SF0 (PANTHER); TRANSMEMBRANE (PHOBIUS); NON_CYTOPLASMIC_DOMAIN (PHOBIUS); CYTOPLASMIC_DOMAIN (PHOBIUS); IPR007110 (PROSITE_PROFILES); IPR007110 (SUPERFAMILY)
PG014890	-	-	no IPS match
PG015143	-	-	no IPS match
PG015168	F:protein binding	-	IPR000008 (G3DSA:2.60.40.GENE3D); IPR000008 (PFAM); PTHR12546 (PANTHER); IPR000008 (SUPERFAMILY)
PG015311	-	-	IPR021442 (PFAM)
PG015645	C:integral component of membrane; F:substrate-specific transmembrane transporter activity; P:transmembrane transport	-	IPR003663 (PRINTS); G3DSA:1.20.1250.20 (GENE3D); IPR005828 (PFAM); IPR003663 (TIGRFAM); PTHR23503 (PANTHER); IPR005829 (PROSITE_PATTERNS); IPR005829 (PROSITE_PATTERNS); NON_CYTOPLASMIC_DOMAIN (PHOBIUS); CYTOPLASMIC_DOMAIN (PHOBIUS); CYTOPLASMIC_DOMAIN (PHOBIUS); TRANSMEMBRANE (PHOBIUS); CYTOPLASMIC_DOMAIN (PHOBIUS); CYTOPLASMIC_DOMAIN (PHOBIUS); NON_CYTOPLASMIC_DOMAIN (PHOBIUS); NON_CYTOPLASMIC_D…
