# Supplementary material for: Comprehensive Transcriptome Analysis of Sex-Biased Expressed Genes Reveals Discrete Biological and Physiological Features of Male and Female Schistosoma japonicum
Source: PLoS Negl Trop Dis. 2016 Apr 29;10(4):e0004684. doi: 10.1371/journal.pntd.0004684 (PMC4851400; doi:10.1371/journal.pntd.0004684)
Supplement: S8 Table — (XLSX) [file pntd.0004684.s011.xlsx]

## Sheet: Sheet1
Table S8. Detailed GO annotation for adult female-biased expressed genes.
SeqName	GO Names list	Enzyme Codes list	InterPro IDs
CNUS0000095397.1	C:nucleus; F:recombinase activity; F:double-stranded DNA binding; F:single-stranded DNA binding; F:ATP binding; F:DNA-dependent ATPase activity; P:double-strand break repair via homologous recombination; P:reciprocal meiotic recombination; P:homologous recombination-dependent replication fork processing	-	IPR016467 (PIRSF); IPR003593 (SMART); IPR011941 (TIGRFAM); G3DSA:1.10.150.20 (GENE3D); IPR027417 (G3DSA:3.40.50.GENE3D); PF14520 (PFAM); IPR013632 (PFAM); PTHR22942 (PANTHER); PTHR22942:SF39 (PANTHER); IPR020588 (PROSITE_PROFILES); IPR020587 (PROSITE_PROFILES); IPR010995 (SUPERFAMILY); IPR027417 (SUPERFAMILY)
CNUS0000095418.1	-	-	IPR006616 (SMART); IPR024518 (PFAM); PTHR31649 (PANTHER)
CNUS0000095435.1	F:serine-type endopeptidase inhibitor activity	-	Coil (COILS); IPR004094 (G3DSA:2.10.22.GENE3D); IPR004094 (PFAM); IPR004094 (PROSITE_PROFILES); IPR011061 (SUPERFAMILY)
CNUS0000095439.1	C:intracellular; F:transporter activity; P:transport	-	IPR001251 (PFAM); IPR001251 (G3DSA:3.40.525.GENE3D); PTHR10174:SF130 (PANTHER); PTHR10174 (PANTHER); IPR001251 (PROSITE_PROFILES); IPR011074 (SUPERFAMILY); IPR001251 (SUPERFAMILY)
CNUS0000095469.1	C:integral component of membrane; F:G-protein coupled receptor activity; P:G-protein coupled receptor signaling pathway	-	IPR000276 (PRINTS); IPR000276 (PFAM); G3DSA:1.20.1070.10 (GENE3D); PTHR10489:SF740 (PANTHER); PTHR10489 (PANTHER); NON_CYTOPLASMIC_DOMAIN (PHOBIUS); TRANSMEMBRANE (PHOBIUS); TRANSMEMBRANE (PHOBIUS); TRANSMEMBRANE (PHOBIUS); CYTOPLASMIC_DOMAIN (PHOBIUS); NON_CYTOPLASMIC_DOMAIN (PHOBIUS); NON_CYTOPLASMIC_DOMAIN (PHOBIUS); NON_CYTOPLASMIC_DOMAIN (PHOBIUS); TRANSMEMBRANE (PHOBIUS); CYTOPLASMIC_DOMAIN…
CNUS0000095500.1	-	-	IPR010987 (G3DSA:1.20.1050.GENE3D); PTHR12289:SF41 (PANTHER); PTHR12289 (PANTHER); CYTOPLASMIC_DOMAIN (PHOBIUS); NON_CYTOPLASMIC_DOMAIN (PHOBIUS); TRANSMEMBRANE (PHOBIUS); IPR010987 (SUPERFAMILY); TMhelix (TMHMM)
CNUS0000095505.1	C:cytoplasmic dynein complex; F:microtubule motor activity; P:microtubule-based movement	-	IPR022780 (PFAM); PTHR12688:SF0 (PANTHER); IPR008467 (PANTHER)
CNUS0000095576.1	C:nucleus; P:DNA replication	-	IPR007257 (PIRSF); IPR021151 (PFAM); IPR007257 (PANTHER); SSF158573 (SUPERFAMILY); SSF160059 (SUPERFAMILY)
CNUS0000095604.1	-	-	PTHR34098 (PANTHER); PTHR34098:SF1 (PANTHER)
CNUS0000095632.1	F:metal ion binding	-	IPR000571 (SMART); IPR000571 (PFAM); IPR000571 (G3DSA:4.10.1000.GENE3D); PTHR12547 (PANTHER); IPR000571 (PROSITE_PROFILES); SSF90229 (SUPERFAMILY); SSF90229 (SUPERFAMILY)
CNUS0000095637.1	-	-	Coil (COILS); Coil (COILS)
CNUS0000095877.1	-	-	IPR015880 (SMART)
CNUS0000095945.1	-	-	Coil (COILS); IPR008560 (PFAM); IPR008560 (PANTHER)
CNUS0000096107.1	C:cytoplasm; F:pyridoxal phosphate binding; F:kynureninase activity; P:tryptophan catabolic process; P:quinolinate biosynthetic process; P:'de novo' NAD biosynthetic process from tryptophan; P:anthranilate metabolic process; P:L-kynurenine catabolic process	EC:3.7.1.3	IPR010111 (PIRSF); IPR000192 (PFAM); IPR015422 (G3DSA:3.90.1150.GENE3D); IPR015421 (G3DSA:3.40.640.GENE3D); PTHR14084:SF0 (PANTHER); IPR010111 (PANTHER); IPR010111 (HAMAP); IPR015424 (SUPERFAMILY)
CNUS0000096232.1	C:extracellular region	-	IPR001283 (PRINTS); IPR002413 (PRINTS); IPR014044 (SMART); IPR014044 (PFAM); IPR014044 (G3DSA:3.40.33.GENE3D); PTHR10334:SF203 (PANTHER); IPR001283 (PANTHER); IPR018244 (PROSITE_PATTERNS); SIGNAL_PEPTIDE_H_REGION (PHOBIUS); SIGNAL_PEPTIDE (PHOBIUS); NON_CYTOPLASMIC_DOMAIN (PHOBIUS); SIGNAL_PEPTIDE_N_REGION (PHOBIUS); SIGNAL_PEPTIDE_C_REGION (PHOBIUS); SignalP-noTM (SIGNALP_EUK); IPR014044 (SUPERF…
CNUS0000096292.1	-	-	IPR024445 (PFAM); PTHR31524:SF5 (PANTHER); PTHR31524 (PANTHER); TRANSMEMBRANE (PHOBIUS); CYTOPLASMIC_DOMAIN (PHOBIUS); NON_CYTOPLASMIC_DOMAIN (PHOBIUS); TMhelix (TMHMM)
CNUS0000096298.1	F:lipid transporter activity; P:lipid transport	-	IPR011030 (SUPERFAMILY)
CNUS0000096332.1	F:protein binding	-	IPR000210 (SMART); G3DSA:3.30.710.10 (GENE3D); IPR000210 (PFAM); PTHR32370 (PANTHER); IPR000210 (PROSITE_PROFILES); IPR011333 (SUPERFAMILY)
CNUS0000096425.1	C:integral component of membrane; F:secondary active sulfate transmembrane transporter activity; P:sulfate transport; P:transmembrane transport	-	IPR002645 (G3DSA:3.30.750.GENE3D); IPR011547 (PFAM); IPR002645 (PFAM); IPR001902 (PANTHER); TRANSMEMBRANE (PHOBIUS); CYTOPLASMIC_DOMAIN (PHOBIUS); CYTOPLASMIC_DOMAIN (PHOBIUS); TRANSMEMBRANE (PHOBIUS); NON_CYTOPLASMIC_DOMAIN (PHOBIUS); TRANSMEMBRANE (PHOBIUS); NON_CYTOPLASMIC_DOMAIN (PHOBIUS); NON_CYTOPLASMIC_DOMAIN (PHOBIUS); TRANSMEMBRANE (PHOBIUS); TRANSMEMBRANE (PHOBIUS); TRANSMEMBRANE (PHOBI…
CNUS0000096464.1	F:calcium ion binding	-	Coil (COILS); IPR002048 (SMART); IPR011992 (G3DSA:1.10.238.GENE3D); IPR011992 (G3DSA:1.10.238.GENE3D); IPR011992 (PFAM); PTHR23050 (PANTHER); IPR000629 (PROSITE_PATTERNS); IPR018247 (PROSITE_PATTERNS); IPR002048 (PROSITE_PROFILES); SSF47473 (SUPERFAMILY)
CNUS0000096587.1	-	-	Coil (COILS); IPR019392 (PFAM); IPR019392 (PANTHER); PTHR21508:SF4 (PANTHER); NON_CYTOPLASMIC_DOMAIN (PHOBIUS); TRANSMEMBRANE (PHOBIUS); CYTOPLASMIC_DOMAIN (PHOBIUS); TRANSMEMBRANE (PHOBIUS); NON_CYTOPLASMIC_DOMAIN (PHOBIUS); TMhelix (TMHMM)
CNUS0000096637.1	C:endoplasmic reticulum; C:integral component of membrane	-	IPR006634 (PFAM); PTHR12560:SF0 (PANTHER); IPR016439 (PANTHER); TRANSMEMBRANE (PHOBIUS); NON_CYTOPLASMIC_DOMAIN (PHOBIUS); TRANSMEMBRANE (PHOBIUS); CYTOPLASMIC_DOMAIN (PHOBIUS); CYTOPLASMIC_DOMAIN (PHOBIUS); TMhelix (TMHMM); TMhelix (TMHMM)
CNUS0000096687.1	F:protein binding	-	IPR001810 (SMART); IPR001810 (PFAM); G3DSA:1.20.1280.50 (GENE3D); PTHR20872 (PANTHER); IPR001810 (PROSITE_PROFILES); IPR001810 (SUPERFAMILY)
CNUS0000096872.1	F:zinc ion binding	-	IPR001781 (SMART); IPR001781 (G3DSA:2.10.110.GENE3D); IPR001781 (PFAM); PTHR24213 (PANTHER); IPR001781 (PROSITE_PATTERNS); IPR001781 (PROSITE_PROFILES); SSF57716 (SUPERFAMILY)
CNUS0000096884.1	C:cytoplasm; F:magnesium ion binding; F:adenylosuccinate synthase activity; F:GTP binding; P:'de novo' AMP biosynthetic process	EC:6.3.4.4	IPR001114 (SMART); G3DSA:3.40.440.10 (GENE3D); G3DSA:1.10.300.10 (GENE3D); IPR001114 (TIGRFAM); G3DSA:3.90.170.10 (GENE3D); IPR001114 (PFAM); IPR001114 (PANTHER); IPR018220 (PROSITE_PATTERNS); IPR018220 (PROSITE_PATTERNS); IPR001114 (HAMAP); IPR027417 (SUPERFAMILY)
CNUS0000096990.1	-	-	CYTOPLASMIC_DOMAIN (PHOBIUS); NON_CYTOPLASMIC_DOMAIN (PHOBIUS); NON_CYTOPLASMIC_DOMAIN (PHOBIUS); TRANSMEMBRANE (PHOBIUS); TRANSMEMBRANE (PHOBIUS); TMhelix (TMHMM); TMhelix (TMHMM)
CNUS0000097035.1	C:endoplasmic reticulum membrane; F:transferase activity; P:GPI anchor biosynthetic process	-	IPR017849 (G3DSA:3.40.720.GENE3D); IPR002591 (PFAM); IPR007070 (PANTHER); CYTOPLASMIC_DOMAIN (PHOBIUS); NON_CYTOPLASMIC_DOMAIN (PHOBIUS); TRANSMEMBRANE (PHOBIUS); IPR017850 (SUPERFAMILY); TMhelix (TMHMM)
CNUS0000097078.1	-	-	IPR014939 (SMART); IPR032054 (PFAM); IPR014939 (PFAM); PTHR28637 (PANTHER); PTHR28637:SF1 (PANTHER); SSF46785 (SUPERFAMILY)
CNUS0000097160.1	F:L-alanine:2-oxoglutarate aminotransferase activity; F:pyridoxal phosphate binding; P:biosynthetic process	EC:2.6.1.2	IPR004839 (PFAM); IPR015421 (G3DSA:3.40.640.GENE3D); IPR015422 (G3DSA:3.90.1150.GENE3D); PTHR11751 (PANTHER); PTHR11751:SF29 (PANTHER); IPR015424 (SUPERFAMILY)
CNUS0000097195.1	-	-	no IPS match
CNUS0000097199.1	C:nucleus; F:protein binding	-	IPR000953 (SMART); IPR002110 (SMART); IPR023780 (PFAM); G3DSA:2.40.50.40 (GENE3D); IPR020683 (G3DSA:1.25.40.GENE3D); PF13637 (PFAM); PTHR22812 (PANTHER); IPR023779 (PROSITE_PATTERNS); IPR000953 (PROSITE_PROFILES); IPR020683 (PROSITE_PROFILES); IPR016197 (SUPERFAMILY); IPR020683 (SUPERFAMILY)
CNUS0000097263.1	C:intracellular; C:membrane; F:GTP binding; P:small GTPase mediated signal transduction; P:protein transport	-	PR00449 (PRINTS); IPR003578 (SMART); IPR020849 (SMART); IPR003579 (SMART); IPR001806 (PFAM); IPR005225 (TIGRFAM); IPR027417 (G3DSA:3.40.50.GENE3D); PTHR24073:SF464 (PANTHER); PTHR24073 (PANTHER); PS51419 (PROSITE_PROFILES); IPR027417 (SUPERFAMILY)
CNUS0000097348.1	F:fatty-acyl-CoA binding	-	IPR000582 (PRINTS); IPR031315 (SMART); IPR031703 (PFAM); IPR023214 (G3DSA:3.40.50.GENE3D); IPR013209 (PFAM); IPR014352 (G3DSA:1.20.80.GENE3D); IPR007651 (PFAM); IPR000582 (PFAM); PTHR12181 (PANTHER); PTHR12181:SF12 (PANTHER); IPR000582 (PROSITE_PROFILES); IPR023214 (SUPERFAMILY); IPR000582 (SUPERFAMILY)
CNUS0000097352.1	C:kinesin complex; C:microtubule; F:microtubule motor activity; F:ATP binding; F:microtubule binding; F:ATPase activity; P:microtubule-based movement; P:metabolic process; P:cytoskeleton-dependent intracellular transport	EC:3.6.1.3	IPR001752 (PRINTS); IPR001752 (SMART); IPR001752 (G3DSA:3.40.850.GENE3D); IPR001752 (PFAM); PTHR24115:SF448 (PANTHER); IPR027640 (PANTHER); IPR019821 (PROSITE_PATTERNS); IPR001752 (PROSITE_PROFILES); IPR027417 (SUPERFAMILY)
CNUS0000097354.1	F:nucleic acid binding; F:metal ion binding	-	IPR015880 (SMART); IPR013087 (G3DSA:3.30.160.GENE3D); IPR013087 (G3DSA:3.30.160.GENE3D); PTHR24409 (PANTHER); IPR007087 (PROSITE_PATTERNS); IPR007087 (PROSITE_PROFILES); SSF57667 (SUPERFAMILY)
CNUS0000097388.1	P:G-protein coupled receptor signaling pathway; P:response to pheromone	-	IPR019336 (PFAM); PTHR23252:SF29 (PANTHER); PTHR23252 (PANTHER); TRANSMEMBRANE (PHOBIUS); TRANSMEMBRANE (PHOBIUS); NON_CYTOPLASMIC_DOMAIN (PHOBIUS); TRANSMEMBRANE (PHOBIUS); SIGNAL_PEPTIDE_N_REGION (PHOBIUS); TRANSMEMBRANE (PHOBIUS); SIGNAL_PEPTIDE (PHOBIUS); SIGNAL_PEPTIDE_H_REGION (PHOBIUS); TRANSMEMBRANE (PHOBIUS); CYTOPLASMIC_DOMAIN (PHOBIUS); CYTOPLASMIC_DOMAIN (PHOBIUS); CYTOPLASMIC_DOMAIN …
CNUS0000097444.1	P:signaling	-	IPR005026 (PFAM); PTHR12353 (PANTHER); PTHR12353:SF1 (PANTHER)
CNUS0000097452.1	-	-	NON_CYTOPLASMIC_DOMAIN (PHOBIUS); CYTOPLASMIC_DOMAIN (PHOBIUS); TRANSMEMBRANE (PHOBIUS); TMhelix (TMHMM)
CNUS0000097569.1	F:hydrolase activity, hydrolyzing O-glycosyl compounds; P:carbohydrate metabolic process	-	IPR002241 (PRINTS); IPR013785 (G3DSA:3.20.20.GENE3D); IPR002241 (PFAM); PTHR11452:SF12 (PANTHER); PTHR11452 (PANTHER); SIGNAL_PEPTIDE_C_REGION (PHOBIUS); SIGNAL_PEPTIDE_N_REGION (PHOBIUS); SIGNAL_PEPTIDE_H_REGION (PHOBIUS); NON_CYTOPLASMIC_DOMAIN (PHOBIUS); SIGNAL_PEPTIDE (PHOBIUS); SignalP-noTM (SIGNALP_EUK); IPR017853 (SUPERFAMILY)
CNUS0000097571.1	C:cytoplasm; F:alpha-galactosidase activity; P:oligosaccharide metabolic process; P:glycoside catabolic process; P:glycosylceramide catabolic process	EC:3.2.1.22	IPR002241 (PRINTS); IPR013785 (G3DSA:3.20.20.GENE3D); IPR013780 (G3DSA:2.60.40.GENE3D); IPR002241 (PFAM); PTHR11452 (PANTHER); PTHR11452:SF12 (PANTHER); TRANSMEMBRANE (PHOBIUS); NON_CYTOPLASMIC_DOMAIN (PHOBIUS); CYTOPLASMIC_DOMAIN (PHOBIUS); SSF51011 (SUPERFAMILY); IPR017853 (SUPERFAMILY)
CNUS0000097578.1	F:translation initiation factor activity; F:eukaryotic initiation factor 4E binding; P:negative regulation of translational initiation	-	IPR008606 (PFAM); PTHR12669:SF12 (PANTHER); PTHR12669 (PANTHER)
CNUS0000097647.1	F:isomerase activity; P:metabolic process	-	CYTOPLASMIC_DOMAIN (PHOBIUS); CYTOPLASMIC_DOMAIN (PHOBIUS); NON_CYTOPLASMIC_DOMAIN (PHOBIUS); TRANSMEMBRANE (PHOBIUS); TRANSMEMBRANE (PHOBIUS); TMhelix (TMHMM); TMhelix (TMHMM)
CNUS0000097741.1	F:protein binding; F:zinc ion binding	-	IPR001965 (SMART); IPR013083 (G3DSA:3.30.40.GENE3D); IPR019787 (PFAM); IPR013083 (G3DSA:3.30.40.GENE3D); IPR025750 (PFAM); PTHR10615:SF105 (PANTHER); PTHR10615 (PANTHER); IPR007087 (PROSITE_PATTERNS); IPR007087 (PROSITE_PROFILES); IPR019787 (PROSITE_PROFILES); IPR011011 (SUPERFAMILY); IPR011011 (SUPERFAMILY); SSF57667 (SUPERFAMILY)
CNUS0000097774.1	-	-	SIGNAL_PEPTIDE_N_REGION (PHOBIUS); SIGNAL_PEPTIDE_H_REGION (PHOBIUS); SIGNAL_PEPTIDE (PHOBIUS); SIGNAL_PEPTIDE_C_REGION (PHOBIUS); NON_CYTOPLASMIC_DOMAIN (PHOBIUS)
CNUS0000097880.1	C:nucleus; F:ATP binding; F:polynucleotide 5'-hydroxyl-kinase activity; P:cleavage in ITS2 between 5.8S rRNA and LSU-rRNA of tricistronic rRNA transcript (SSU-rRNA, 5.8S rRNA, LSU-rRNA); P:phosphorylation	EC:2.7.1	G3DSA:1.10.510.10 (GENE3D); IPR027417 (G3DSA:3.40.50.GENE3D); IPR032319 (PFAM); PTHR12755:SF3 (PANTHER); PTHR12755 (PANTHER); IPR011009 (SUPERFAMILY); IPR027417 (SUPERFAMILY)
CNUS0000097938.1	F:cysteine-type peptidase activity; P:proteolysis	EC:3.4	IPR000668 (PRINTS); IPR013201 (SMART); IPR000668 (SMART); IPR000668 (PFAM); G3DSA:3.90.70.10 (GENE3D); IPR013201 (PFAM); IPR013128 (PANTHER); IPR025660 (PROSITE_PATTERNS); SignalP-noTM (SIGNALP_EUK); SSF54001 (SUPERFAMILY)
CNUS0000097951.1	F:hydrolase activity; P:metabolic process	-	IPR003734 (PFAM); PTHR16255 (PANTHER); PTHR16255:SF1 (PANTHER); TRANSMEMBRANE (PHOBIUS); CYTOPLASMIC_DOMAIN (PHOBIUS); NON_CYTOPLASMIC_DOMAIN (PHOBIUS)
CNUS0000097991.1	-	-	PTHR23118 (PANTHER); PTHR23118:SF0 (PANTHER); SSF56059 (SUPERFAMILY)
CNUS0000098080.1	-	-	CYTOPLASMIC_DOMAIN (PHOBIUS); NON_CYTOPLASMIC_DOMAIN (PHOBIUS); TRANSMEMBRANE (PHOBIUS)
CNUS0000098102.1	C:membrane; F:delta14-sterol reductase activity; P:oxidation-reduction process	EC:1.3.1.70	IPR001171 (PFAM); PTHR21257 (PANTHER); PTHR21257:SF17 (PANTHER); NON_CYTOPLASMIC_DOMAIN (PHOBIUS); CYTOPLASMIC_DOMAIN (PHOBIUS); TRANSMEMBRANE (PHOBIUS); TRANSMEMBRANE (PHOBIUS); NON_CYTOPLASMIC_DOMAIN (PHOBIUS); CYTOPLASMIC_DOMAIN (PHOBIUS); TRANSMEMBRANE (PHOBIUS); TRANSMEMBRANE (PHOBIUS); TRANSMEMBRANE (PHOBIUS); CYTOPLASMIC_DOMAIN (PHOBIUS); NON_CYTOPLASMIC_DOMAIN (PHOBIUS); TRANSMEMBRANE (PH…
CNUS0000098162.1	F:serine C-palmitoyltransferase activity; F:pyridoxal phosphate binding; P:biosynthetic process	EC:2.3.1.50	IPR004839 (PFAM); IPR015421 (G3DSA:3.40.640.GENE3D); PTHR13693:SF2 (PANTHER); PTHR13693 (PANTHER); TRANSMEMBRANE (PHOBIUS); CYTOPLASMIC_DOMAIN (PHOBIUS); CYTOPLASMIC_DOMAIN (PHOBIUS); TRANSMEMBRANE (PHOBIUS); NON_CYTOPLASMIC_DOMAIN (PHOBIUS); IPR015424 (SUPERFAMILY); TMhelix (TMHMM)
CNUS0000098310.1	F:calcium ion binding	-	IPR002048 (SMART); IPR011992 (PFAM); IPR002048 (PFAM); IPR011992 (G3DSA:1.10.238.GENE3D); IPR011992 (G3DSA:1.10.238.GENE3D); PF13833 (PFAM); PTHR10827 (PANTHER); IPR018247 (PROSITE_PATTERNS); IPR002048 (PROSITE_PROFILES); SignalP-noTM (SIGNALP_EUK); SSF47473 (SUPERFAMILY); SSF47473 (SUPERFAMILY)
CNUS0000098330.1	F:protein kinase activity; F:ATP binding; P:protein phosphorylation	-	IPR002290 (SMART); IPR000719 (PFAM); G3DSA:3.30.200.20 (GENE3D); G3DSA:1.10.510.10 (GENE3D); PTHR24056 (PANTHER); IPR017441 (PROSITE_PATTERNS); IPR008271 (PROSITE_PATTERNS); IPR000719 (PROSITE_PROFILES); IPR011009 (SUPERFAMILY)
CNUS0000098369.1	C:integral component of membrane; F:ER retention sequence binding; P:protein retention in ER lumen	-	IPR000133 (PRINTS); IPR000133 (PFAM); IPR000133 (PANTHER); TRANSMEMBRANE (PHOBIUS); NON_CYTOPLASMIC_DOMAIN (PHOBIUS); TRANSMEMBRANE (PHOBIUS); NON_CYTOPLASMIC_DOMAIN (PHOBIUS); CYTOPLASMIC_DOMAIN (PHOBIUS); CYTOPLASMIC_DOMAIN (PHOBIUS); TRANSMEMBRANE (PHOBIUS); TRANSMEMBRANE (PHOBIUS); CYTOPLASMIC_DOMAIN (PHOBIUS); NON_CYTOPLASMIC_DOMAIN (PHOBIUS); TRANSMEMBRANE (PHOBIUS); IPR020846 (SUPERFAMILY)…
CNUS0000098679.1	F:protein binding	-	IPR002110 (SMART); IPR020683 (PFAM); IPR020683 (G3DSA:1.25.40.GENE3D); PTHR14491:SF7 (PANTHER); PTHR14491 (PANTHER); IPR020683 (PROSITE_PROFILES); IPR002110 (PROSITE_PROFILES); IPR020683 (SUPERFAMILY)
CNUS0000098699.1	-	-	Coil (COILS); Coil (COILS); SIGNAL_PEPTIDE (PHOBIUS); SIGNAL_PEPTIDE_N_REGION (PHOBIUS); NON_CYTOPLASMIC_DOMAIN (PHOBIUS); SIGNAL_PEPTIDE_H_REGION (PHOBIUS); SIGNAL_PEPTIDE_C_REGION (PHOBIUS); SignalP-noTM (SIGNALP_EUK)
CNUS0000098796.1	C:nuclear origin of replication recognition complex; F:DNA binding; P:DNA replication	-	IPR020795 (PFAM); PTHR12748:SF0 (PANTHER); IPR020795 (PANTHER); NON_CYTOPLASMIC_DOMAIN (PHOBIUS); CYTOPLASMIC_DOMAIN (PHOBIUS); TRANSMEMBRANE (PHOBIUS)
CNUS0000098863.1	C:membrane; F:metal ion transmembrane transporter activity; P:metal ion transport; P:transmembrane transport	-	IPR003689 (PFAM); PTHR16950 (PANTHER); PTHR16950:SF19 (PANTHER); TRANSMEMBRANE (PHOBIUS); CYTOPLASMIC_DOMAIN (PHOBIUS); CYTOPLASMIC_DOMAIN (PHOBIUS); TRANSMEMBRANE (PHOBIUS); TRANSMEMBRANE (PHOBIUS); CYTOPLASMIC_DOMAIN (PHOBIUS); TRANSMEMBRANE (PHOBIUS); SIGNAL_PEPTIDE (PHOBIUS); TRANSMEMBRANE (PHOBIUS); SIGNAL_PEPTIDE_H_REGION (PHOBIUS); NON_CYTOPLASMIC_DOMAIN (PHOBIUS); NON_CYTOPLASMIC_DOMAIN (…
CNUS0000098891.1	C:integral component of membrane; F:secondary active sulfate transmembrane transporter activity; P:sulfate transmembrane transport	-	IPR002645 (G3DSA:3.30.750.GENE3D); IPR002645 (PFAM); IPR011547 (PFAM); IPR001902 (PANTHER); TRANSMEMBRANE (PHOBIUS); TRANSMEMBRANE (PHOBIUS); CYTOPLASMIC_DOMAIN (PHOBIUS); CYTOPLASMIC_DOMAIN (PHOBIUS); NON_CYTOPLASMIC_DOMAIN (PHOBIUS); CYTOPLASMIC_DOMAIN (PHOBIUS); TRANSMEMBRANE (PHOBIUS); CYTOPLASMIC_DOMAIN (PHOBIUS); NON_CYTOPLASMIC_DOMAIN (PHOBIUS); TRANSMEMBRANE (PHOBIUS); CYTOPLASMIC_DOMAIN …
CNUS0000098998.1	F:zinc ion binding; F:ligase activity; P:metabolic process	-	IPR011016 (SMART); IPR013083 (G3DSA:3.30.40.GENE3D); IPR011016 (PFAM); PTHR23012:SF58 (PANTHER); PTHR23012 (PANTHER); TRANSMEMBRANE (PHOBIUS); TRANSMEMBRANE (PHOBIUS); CYTOPLASMIC_DOMAIN (PHOBIUS); NON_CYTOPLASMIC_DOMAIN (PHOBIUS); CYTOPLASMIC_DOMAIN (PHOBIUS); IPR011016 (PROSITE_PROFILES); SSF57850 (SUPERFAMILY); TMhelix (TMHMM); TMhelix (TMHMM)
CNUS0000099105.1	F:cysteine-type endopeptidase activity; P:proteolysis; P:apoptotic process	EC:3.4.22	IPR015917 (PRINTS); IPR015917 (SMART); IPR029030 (G3DSA:3.40.50.GENE3D); IPR011600 (PFAM); PTHR10454 (PANTHER); IPR016129 (PROSITE_PATTERNS); IPR002138 (PROSITE_PROFILES); IPR001309 (PROSITE_PROFILES); SSF52129 (SUPERFAMILY)
CNUS0000099126.1	F:UDP-N-acetylglucosamine diphosphorylase activity; P:metabolic process	EC:2.7.7.23	IPR002618 (PFAM); IPR029044 (G3DSA:3.90.550.GENE3D); PTHR11952:SF6 (PANTHER); IPR002618 (PANTHER); IPR029044 (SUPERFAMILY)
CNUS0000099197.1	C:actin cytoskeleton; F:structural molecule activity; F:actin filament binding; P:cell-matrix adhesion	-	IPR019140 (PFAM); IPR019140 (PANTHER); PTHR13489:SF0 (PANTHER)
CNUS0000099216.1	-	-	no IPS match
CNUS0000099444.1	F:superoxide dismutase activity; F:metal ion binding; P:removal of superoxide radicals; P:oxidation-reduction process	EC:1.15.1.1	IPR001424 (PRINTS); IPR001424 (PFAM); IPR001424 (G3DSA:2.60.40.GENE3D); IPR024134 (PANTHER); IPR018152 (PROSITE_PATTERNS); IPR001424 (SUPERFAMILY)
CNUS0000099510.1	F:tRNA-intron endonuclease activity; F:nucleic acid binding; F:metal ion binding; P:tRNA splicing, via endonucleolytic cleavage and ligation; P:nucleic acid phosphodiester bond hydrolysis	-	IPR015880 (SMART); IPR013087 (G3DSA:3.30.160.GENE3D); IPR011856 (G3DSA:3.40.1350.GENE3D); IPR006677 (PFAM); IPR013087 (G3DSA:3.30.160.GENE3D); IPR013087 (G3DSA:3.30.160.GENE3D); PTHR13070 (PANTHER); PTHR13070:SF0 (PANTHER); IPR007087 (PROSITE_PATTERNS); IPR007087 (PROSITE_PROFILES); IPR006677 (SUPERFAMILY); SSF57667 (SUPERFAMILY)
CNUS0000099511.1	C:integral component of membrane; F:tRNA-intron endonuclease activity; F:nucleic acid binding; F:metal ion binding; P:tRNA splicing, via endonucleolytic cleavage and ligation; P:RNA phosphodiester bond hydrolysis, endonucleolytic	EC:3.1.27.9	IPR004299 (PFAM); PTHR13906 (PANTHER); PTHR13906:SF12 (PANTHER); TRANSMEMBRANE (PHOBIUS); NON_CYTOPLASMIC_DOMAIN (PHOBIUS); CYTOPLASMIC_DOMAIN (PHOBIUS); NON_CYTOPLASMIC_DOMAIN (PHOBIUS); CYTOPLASMIC_DOMAIN (PHOBIUS); CYTOPLASMIC_DOMAIN (PHOBIUS); TRANSMEMBRANE (PHOBIUS); TRANSMEMBRANE (PHOBIUS); NON_CYTOPLASMIC_DOMAIN (PHOBIUS); TRANSMEMBRANE (PHOBIUS); NON_CYTOPLASMIC_DOMAIN (PHOBIUS); TRANSMEM…
CNUS0000099525.1	-	-	no IPS match
CNUS0000099528.1	C:transcriptional repressor complex; F:RNA binding; F:protein binding; P:regulation of transcription, DNA-templated; P:cell cycle	-	Coil (COILS); IPR015327 (G3DSA:1.25.40.GENE3D); IPR001660 (PFAM); IPR013761 (G3DSA:1.10.150.GENE3D); IPR010561 (PFAM); IPR010561 (PANTHER); IPR013761 (SUPERFAMILY)
CNUS0000099540.1	P:transmembrane transport	-	IPR013657 (PFAM); PTHR10778:SF13 (PANTHER); PTHR10778 (PANTHER); CYTOPLASMIC_DOMAIN (PHOBIUS); CYTOPLASMIC_DOMAIN (PHOBIUS); TRANSMEMBRANE (PHOBIUS); NON_CYTOPLASMIC_DOMAIN (PHOBIUS); TRANSMEMBRANE (PHOBIUS); TRANSMEMBRANE (PHOBIUS); NON_CYTOPLASMIC_DOMAIN (PHOBIUS); TMhelix (TMHMM); TMhelix (TMHMM); TMhelix (TMHMM)
CNUS0000099547.1	C:integral component of membrane; C:Golgi cisterna membrane; F:fucosyltransferase activity; P:protein glycosylation; P:fucosylation	EC:2.4.1	IPR031481 (PFAM); IPR001503 (PFAM); IPR001503 (PANTHER); SSF53756 (SUPERFAMILY)
CNUS0000099756.1	C:small-subunit processome; C:Pwp2p-containing subcomplex of 90S preribosome; F:protein binding; F:snoRNA binding; P:maturation of SSU-rRNA from tricistronic rRNA transcript (SSU-rRNA, 5.8S rRNA, LSU-rRNA)	-	IPR020472 (PRINTS); IPR001680 (SMART); IPR013934 (PFAM); IPR015943 (G3DSA:2.130.10.GENE3D); IPR001680 (PFAM); IPR015943 (G3DSA:2.130.10.GENE3D); PTHR19854:SF15 (PANTHER); PTHR19854 (PANTHER); IPR019775 (PROSITE_PATTERNS); IPR017986 (PROSITE_PROFILES); IPR001680 (PROSITE_PROFILES); IPR011047 (SUPERFAMILY); IPR017986 (SUPERFAMILY)
CNUS0000099819.1	C:cytoplasm; C:microtubule associated complex; F:calcium ion binding; P:microtubule-based process	-	IPR007967 (PFAM); IPR001372 (PFAM); IPR001372 (G3DSA:3.30.740.GENE3D); IPR028275 (PFAM); IPR011992 (G3DSA:1.10.238.GENE3D); PTHR12601 (PANTHER); PTHR12601:SF10 (PANTHER); IPR002048 (PROSITE_PROFILES); IPR023231 (SUPERFAMILY); SSF54648 (SUPERFAMILY); SSF47473 (SUPERFAMILY)
CNUS0000099829.1	-	-	no IPS match
CNUS0000099921.1	C:checkpoint clamp complex; F:transcription cofactor activity; P:DNA damage checkpoint; P:DNA repair; P:posttranscriptional gene silencing by RNA	-	IPR001357 (SMART); IPR016071 (SMART); IPR016071 (G3DSA:2.40.50.GENE3D); IPR016071 (G3DSA:2.40.50.GENE3D); IPR001357 (PFAM); IPR001357 (PFAM); IPR001357 (G3DSA:3.40.50.GENE3D); IPR001357 (G3DSA:3.40.50.GENE3D); IPR007150 (PFAM); IPR016071 (PFAM); IPR030481 (PTHR12302:PANTHER); PTHR12302 (PANTHER); IPR016071 (PROSITE_PROFILES); IPR001357 (PROSITE_PROFILES); IPR001357 (SUPERFAMILY); IPR016071 (SUPER…
CNUS0000099994.1	-	-	IPR013880 (PFAM)
CNUS0000099997.1	C:nucleosome; C:nucleus; F:DNA binding; F:protein heterodimerization activity	-	IPR002119 (PRINTS); IPR002119 (SMART); IPR009072 (G3DSA:1.10.20.GENE3D); IPR007125 (PFAM); IPR032454 (PFAM); PTHR23430 (PANTHER); IPR032458 (PROSITE_PATTERNS); IPR009072 (SUPERFAMILY)
CNUS0000100161.1	-	-	SIGNAL_PEPTIDE_C_REGION (PHOBIUS); SIGNAL_PEPTIDE (PHOBIUS); SIGNAL_PEPTIDE_N_REGION (PHOBIUS); SIGNAL_PEPTIDE_H_REGION (PHOBIUS); NON_CYTOPLASMIC_DOMAIN (PHOBIUS); SignalP-noTM (SIGNALP_EUK)
CNUS0000100162.1	-	-	Coil (COILS); PTHR28661:SF1 (PANTHER); PTHR28661 (PANTHER); PD968187 (PRODOM)
CNUS0000100218.1	-	-	IPR007484 (PFAM); G3DSA:3.40.630.10 (GENE3D); PTHR12283 (PANTHER); CYTOPLASMIC_DOMAIN (PHOBIUS); NON_CYTOPLASMIC_DOMAIN (PHOBIUS); TRANSMEMBRANE (PHOBIUS); SignalP-noTM (SIGNALP_EUK); SSF53187 (SUPERFAMILY)
CNUS0000100242.1	F:protein binding	-	Coil (COILS); Coil (COILS); Coil (COILS); IPR019734 (SMART); IPR011990 (G3DSA:1.25.40.GENE3D); PF13424 (PFAM); PTHR19959 (PANTHER); PTHR19959:SF148 (PANTHER); SIGNAL_PEPTIDE_H_REGION (PHOBIUS); SIGNAL_PEPTIDE (PHOBIUS); SIGNAL_PEPTIDE_C_REGION (PHOBIUS); SIGNAL_PEPTIDE_N_REGION (PHOBIUS); NON_CYTOPLASMIC_DOMAIN (PHOBIUS); IPR013026 (PROSITE_PROFILES); SSF48452 (SUPERFAMILY)
CNUS0000100249.1	C:nucleus; C:MCM complex; F:DNA binding; F:DNA helicase activity; F:ATP binding; P:DNA replication initiation; P:DNA duplex unwinding	-	IPR008050 (PRINTS); IPR027925 (PFAM); IPR012340 (G3DSA:2.40.50.GENE3D); G3DSA:3.30.1640.10 (GENE3D); PTHR11630 (PANTHER); IPR008050 (PTHR11630:PANTHER); IPR012340 (SUPERFAMILY)
CNUS0000100429.1	-	-	no IPS match
CNUS0000100545.1	F:kinase activity; F:phosphotransferase activity, alcohol group as acceptor; P:carbohydrate metabolic process; P:phosphorylation	-	IPR018484 (PFAM); G3DSA:3.30.420.40 (GENE3D); IPR018485 (PFAM); G3DSA:3.30.420.40 (GENE3D); PTHR10196 (PANTHER); PTHR10196:SF69 (PANTHER); IPR018483 (PROSITE_PATTERNS); CYTOPLASMIC_DOMAIN (PHOBIUS); TRANSMEMBRANE (PHOBIUS); NON_CYTOPLASMIC_DOMAIN (PHOBIUS); SSF53067 (SUPERFAMILY); SSF53067 (SUPERFAMILY)
CNUS0000100574.1	-	-	G3DSA:2.10.25.10 (GENE3D); TRANSMEMBRANE (PHOBIUS); NON_CYTOPLASMIC_DOMAIN (PHOBIUS); CYTOPLASMIC_DOMAIN (PHOBIUS); TMhelix (TMHMM)
CNUS0000100743.1	F:protein binding; P:cell division	-	IPR001680 (SMART); IPR001680 (PFAM); IPR015943 (G3DSA:2.130.10.GENE3D); PTHR19918:SF8 (PANTHER); PTHR19918 (PANTHER); IPR019775 (PROSITE_PATTERNS); NON_CYTOPLASMIC_DOMAIN (PHOBIUS); SIGNAL_PEPTIDE_C_REGION (PHOBIUS); SIGNAL_PEPTIDE_H_REGION (PHOBIUS); SIGNAL_PEPTIDE (PHOBIUS); SIGNAL_PEPTIDE_N_REGION (PHOBIUS); IPR017986 (PROSITE_PROFILES); IPR001680 (PROSITE_PROFILES); IPR017986 (SUPERFAMILY)
CNUS0000100763.1	-	-	Coil (COILS); Coil (COILS)
CNUS0000100831.1	C:tRNA (m1A) methyltransferase complex; F:translation initiation factor activity; P:translational initiation; P:tRNA methylation	-	Coil (COILS); Coil (COILS); Coil (COILS); Coil (COILS); Coil (COILS); IPR017423 (PFAM); IPR017423 (PANTHER)
CNUS0000100832.1	C:gap junction; C:membrane	-	IPR000990 (PRINTS); IPR000990 (PFAM); IPR000990 (PANTHER); PTHR11893:SF0 (PANTHER); TRANSMEMBRANE (PHOBIUS); TRANSMEMBRANE (PHOBIUS); NON_CYTOPLASMIC_DOMAIN (PHOBIUS); CYTOPLASMIC_DOMAIN (PHOBIUS); CYTOPLASMIC_DOMAIN (PHOBIUS); TRANSMEMBRANE (PHOBIUS); CYTOPLASMIC_DOMAIN (PHOBIUS); CYTOPLASMIC_DOMAIN (PHOBIUS); TRANSMEMBRANE (PHOBIUS); NON_CYTOPLASMIC_DOMAIN (PHOBIUS); TRANSMEMBRANE (PHOBIUS); TR…
CNUS0000101008.1	C:checkpoint clamp complex; P:DNA damage checkpoint	-	G3DSA:3.70.10.10 (GENE3D); IPR007268 (PFAM); IPR007268 (PANTHER); SSF55979 (SUPERFAMILY)
CNUS0000101015.1	F:protein binding	-	IPR001680 (SMART); G3DSA:3.50.30.30 (GENE3D); IPR003137 (PFAM); IPR015943 (G3DSA:2.130.10.GENE3D); PTHR22848 (PANTHER); SIGNAL_PEPTIDE_N_REGION (PHOBIUS); NON_CYTOPLASMIC_DOMAIN (PHOBIUS); SIGNAL_PEPTIDE (PHOBIUS); SIGNAL_PEPTIDE_C_REGION (PHOBIUS); SIGNAL_PEPTIDE_H_REGION (PHOBIUS); IPR001680 (PROSITE_PROFILES); IPR017986 (PROSITE_PROFILES); SignalP-noTM (SIGNALP_EUK); IPR017986 (SUPERFAMILY); S…
CNUS0000101032.1	-	-	TRANSMEMBRANE (PHOBIUS); CYTOPLASMIC_DOMAIN (PHOBIUS); NON_CYTOPLASMIC_DOMAIN (PHOBIUS); TMhelix (TMHMM)
CNUS0000101082.1	-	-	no IPS match
CNUS0000101087.1	C:integral component of membrane; F:inorganic anion exchanger activity; P:anion transmembrane transport	-	IPR013769 (G3DSA:3.40.1100.GENE3D); IPR011531 (PFAM); G3DSA:1.10.287.570 (GENE3D); IPR013769 (PFAM); PTHR11453:SF47 (PANTHER); IPR003020 (PANTHER); NON_CYTOPLASMIC_DOMAIN (PHOBIUS); TRANSMEMBRANE (PHOBIUS); NON_CYTOPLASMIC_DOMAIN (PHOBIUS); TRANSMEMBRANE (PHOBIUS); TRANSMEMBRANE (PHOBIUS); CYTOPLASMIC_DOMAIN (PHOBIUS); NON_CYTOPLASMIC_DOMAIN (PHOBIUS); TRANSMEMBRANE (PHOBIUS); CYTOPLASMIC_DOMAIN …
CNUS0000101125.1	F:mannosyl-oligosaccharide glucosidase activity; P:oligosaccharide metabolic process	EC:3.2.1.106	IPR031631 (PFAM); PTHR10412:SF11 (PANTHER); IPR004888 (PANTHER); NON_CYTOPLASMIC_DOMAIN (PHOBIUS); TRANSMEMBRANE (PHOBIUS); CYTOPLASMIC_DOMAIN (PHOBIUS); TMhelix (TMHMM)
CNUS0000101127.1	F:mannosyl-oligosaccharide glucosidase activity; P:oligosaccharide metabolic process	EC:3.2.1.106	IPR031335 (PFAM); IPR004888 (PANTHER); PTHR10412:SF11 (PANTHER); IPR008928 (SUPERFAMILY)
CNUS0000101170.1	F:IMP dehydrogenase activity; F:metal ion binding; P:GMP biosynthetic process; P:oxidation-reduction process	EC:1.1.1.205	IPR005990 (PIRSF); IPR000644 (SMART); IPR001093 (PFAM); IPR000644 (PFAM); IPR005990 (TIGRFAM); IPR013785 (G3DSA:3.20.20.GENE3D); PTHR11911 (PANTHER); IPR005990 (PTHR11911:PANTHER); IPR015875 (PROSITE_PATTERNS); IPR005990 (HAMAP); IPR000644 (PROSITE_PROFILES); SSF51412 (SUPERFAMILY); SSF51412 (SUPERFAMILY)
CNUS0000101189.1	F:RNA binding	-	IPR004087 (SMART); IPR004088 (G3DSA:3.30.1370.GENE3D); IPR004088 (PFAM); PTHR10288:SF172 (PANTHER); PTHR10288 (PANTHER); IPR004088 (PROSITE_PROFILES); IPR004088 (SUPERFAMILY)
CNUS0000101232.1	C:mitochondrion; F:metal ion binding; P:protein transport	-	IPR004217 (G3DSA:1.10.287.GENE3D); IPR004217 (PFAM); PTHR10898 (PANTHER); IPR004217 (SUPERFAMILY)
CNUS0000101535.1	C:nuclear pore; F:structural constituent of nuclear pore; P:nucleocytoplasmic transport	-	IPR014908 (PFAM); PTHR10350:SF6 (PANTHER); IPR004870 (PANTHER)
CNUS0000101782.1	F:DNA binding; F:metal ion binding	-	PTHR22970 (PANTHER); IPR007087 (PROSITE_PATTERNS); TRANSMEMBRANE (PHOBIUS); NON_CYTOPLASMIC_DOMAIN (PHOBIUS); CYTOPLASMIC_DOMAIN (PHOBIUS); IPR007087 (PROSITE_PROFILES); TMhelix (TMHMM); TMhelix (TMHMM)
CNUS0000101783.1	F:protein binding; P:spindle organization	-	IPR001715 (SMART); IPR000048 (SMART); IPR001715 (G3DSA:1.10.418.GENE3D); IPR027401 (G3DSA:4.10.270.GENE3D); IPR001715 (G3DSA:1.10.418.GENE3D); IPR001715 (PFAM); IPR000048 (PFAM); PTHR11915 (PANTHER); IPR029955 (PTHR11915:PANTHER); IPR001715 (PROSITE_PROFILES); IPR000048 (PROSITE_PROFILES); IPR027417 (SUPERFAMILY); IPR027417 (SUPERFAMILY); IPR001715 (SUPERFAMILY)
CNUS0000101886.1	C:cell; F:protein disulfide oxidoreductase activity; F:isomerase activity; P:glycerol ether metabolic process; P:cell redox homeostasis; P:oxidation-reduction process	-	PR00421 (PRINTS); IPR005746 (PIRSF); IPR012336 (G3DSA:3.40.30.GENE3D); IPR013766 (PFAM); IPR005746 (PANTHER); IPR012336 (PROSITE_PROFILES); IPR012336 (SUPERFAMILY)
CNUS0000101917.1	F:malate dehydrogenase (decarboxylating) (NAD+) activity; F:metal ion binding; F:NAD binding; P:malate metabolic process; P:oxidation-reduction process	EC:1.1.1.38; EC:1.1.1.39	IPR001891 (PRINTS); IPR012302 (SMART); IPR012301 (G3DSA:3.40.50.GENE3D); G3DSA:3.40.50.720 (GENE3D); IPR012302 (PFAM); IPR012301 (PFAM); PTHR23406 (PANTHER); PTHR23406:SF22 (PANTHER); IPR015884 (PROSITE_PATTERNS); CYTOPLASMIC_DOMAIN (PHOBIUS); NON_CYTOPLASMIC_DOMAIN (PHOBIUS); TRANSMEMBRANE (PHOBIUS); CYTOPLASMIC_DOMAIN (PHOBIUS); TRANSMEMBRANE (PHOBIUS); SSF53223 (SUPERFAMILY); IPR016040 (SUPERF…
CNUS0000101942.1	F:nucleic acid binding; F:metal ion binding	-	IPR013087 (G3DSA:3.30.160.GENE3D); IPR007087 (PROSITE_PATTERNS); IPR007087 (PROSITE_PROFILES)
CNUS0000102063.1	F:protein binding; P:cell division	-	IPR001680 (SMART); IPR001680 (PFAM); IPR015943 (G3DSA:2.130.10.GENE3D); PTHR19918 (PANTHER); PTHR19918:SF1 (PANTHER); IPR019775 (PROSITE_PATTERNS); IPR017986 (PROSITE_PROFILES); IPR001680 (PROSITE_PROFILES); IPR017986 (SUPERFAMILY)
CNUS0000102148.1	F:dihydrofolate reductase activity; F:NADP binding; P:glycine biosynthetic process; P:nucleotide biosynthetic process; P:oxidation-reduction process	EC:1.5.1.3	IPR012259 (PRINTS); IPR024072 (G3DSA:3.40.430.GENE3D); IPR001796 (PFAM); PTHR22778 (PANTHER); PTHR22778:SF16 (PANTHER); IPR001796 (PROSITE_PROFILES); IPR024072 (SUPERFAMILY)
CNUS0000102167.1	F:beta-galactosidase activity; P:carbohydrate metabolic process	EC:3.2.1.23	IPR001944 (PRINTS); IPR013781 (G3DSA:3.20.20.GENE3D); IPR031330 (PFAM); PTHR23421:SF83 (PANTHER); IPR001944 (PANTHER); SIGNAL_PEPTIDE_N_REGION (PHOBIUS); SIGNAL_PEPTIDE_H_REGION (PHOBIUS); SIGNAL_PEPTIDE_C_REGION (PHOBIUS); SIGNAL_PEPTIDE (PHOBIUS); NON_CYTOPLASMIC_DOMAIN (PHOBIUS); SignalP-noTM (SIGNALP_EUK); IPR017853 (SUPERFAMILY)
CNUS0000102174.1	C:nucleus; C:MCM complex; F:DNA binding; F:DNA helicase activity; F:ATP binding; P:DNA replication initiation; P:DNA duplex unwinding	-	IPR008045 (PRINTS); IPR027925 (PFAM); G3DSA:3.30.1640.10 (GENE3D); IPR008045 (PFAM); PTHR11630 (PANTHER); IPR008045 (PTHR11630:PANTHER); IPR012340 (SUPERFAMILY)
CNUS0000102338.1	-	-	TMhelix (TMHMM)
CNUS0000102504.1	C:cytoplasm; F:tRNA binding; F:alanine-tRNA ligase activity; F:ATP binding; F:zinc ion binding; P:alanyl-tRNA aminoacylation	EC:6.1.1.7	IPR002318 (PRINTS); G3DSA:3.30.930.10 (GENE3D); IPR018164 (PFAM); IPR002318 (TIGRFAM); PTHR11777:SF9 (PANTHER); PTHR11777 (PANTHER); IPR018165 (PROSITE_PROFILES); IPR023033 (HAMAP); IPR018162 (SUPERFAMILY); SSF55681 (SUPERFAMILY)
CNUS0000102704.1	C:intracellular; P:intracellular transport	-	IPR000156 (SMART); IPR000156 (PFAM); IPR011993 (G3DSA:2.30.29.GENE3D); PTHR23138 (PANTHER); IPR000156 (PROSITE_PROFILES); IPR000697 (PROSITE_PROFILES); SSF50729 (SUPERFAMILY)
CNUS0000102739.1	F:gamma-glutamylcyclotransferase activity; P:glutathione biosynthetic process	EC:2.3.2.4	PF13772 (PFAM); IPR013024 (G3DSA:3.10.490.GENE3D); IPR017939 (PANTHER); CYTOPLASMIC_DOMAIN (PHOBIUS); NON_CYTOPLASMIC_DOMAIN (PHOBIUS); TRANSMEMBRANE (PHOBIUS); IPR013024 (SUPERFAMILY)
CNUS0000102766.1	F:3',5'-cyclic-nucleotide phosphodiesterase activity; F:metal ion binding; P:signal transduction; P:metabolic process	EC:3.1.4.17	IPR023088 (PRINTS); IPR003607 (SMART); IPR002073 (PFAM); IPR029016 (G3DSA:3.30.450.GENE3D); IPR002073 (G3DSA:1.10.1300.GENE3D); PTHR11347:SF102 (PANTHER); PTHR11347 (PANTHER); IPR023174 (PROSITE_PATTERNS); IPR029016 (SUPERFAMILY); SSF109604 (SUPERFAMILY)
CNUS0000102791.1	F:oxygen transporter activity; F:iron ion binding; F:oxygen binding; F:heme binding; P:oxygen transport	-	IPR000971 (PFAM); IPR012292 (G3DSA:1.10.490.GENE3D); IPR009050 (SUPERFAMILY)
CNUS0000102792.1	C:nucleosome; C:nucleus; F:DNA binding; P:nucleosome assembly	-	IPR005819 (PRINTS); IPR005818 (SMART); IPR005818 (PFAM); IPR011991 (G3DSA:1.10.10.GENE3D); PTHR11467 (PANTHER); NON_CYTOPLASMIC_DOMAIN (PHOBIUS); CYTOPLASMIC_DOMAIN (PHOBIUS); TRANSMEMBRANE (PHOBIUS); IPR005818 (PROSITE_PROFILES); SSF46785 (SUPERFAMILY)
CNUS0000102892.1	C:integral component of membrane	-	CYTOPLASMIC_DOMAIN (PHOBIUS); TRANSMEMBRANE (PHOBIUS); NON_CYTOPLASMIC_DOMAIN (PHOBIUS); SignalP-noTM (SIGNALP_EUK); TMhelix (TMHMM)
CNUS0000103111.1	C:integral component of membrane; F:lipid transporter activity; F:protein dimerization activity; P:lipid transport	-	IPR011598 (SMART); IPR011598 (G3DSA:4.10.280.GENE3D); IPR011598 (PFAM); IPR007594 (PFAM); IPR007594 (PANTHER); TRANSMEMBRANE (PHOBIUS); CYTOPLASMIC_DOMAIN (PHOBIUS); CYTOPLASMIC_DOMAIN (PHOBIUS); CYTOPLASMIC_DOMAIN (PHOBIUS); TRANSMEMBRANE (PHOBIUS); TRANSMEMBRANE (PHOBIUS); NON_CYTOPLASMIC_DOMAIN (PHOBIUS); TRANSMEMBRANE (PHOBIUS); NON_CYTOPLASMIC_DOMAIN (PHOBIUS); TRANSMEMBRANE (PHOBIUS); TRANS…
CNUS0000103433.1	F:nucleotide binding; F:nucleic acid binding	-	PF13893 (PFAM); IPR012677 (G3DSA:3.30.70.GENE3D); PTHR16105:SF0 (PANTHER); PTHR16105 (PANTHER); SSF54928 (SUPERFAMILY)
CNUS0000103468.1	C:integral component of membrane; P:transmembrane transport	-	IPR013657 (PFAM); PTHR10778 (PANTHER); PTHR10778:SF10 (PANTHER); NON_CYTOPLASMIC_DOMAIN (PHOBIUS); TRANSMEMBRANE (PHOBIUS); TRANSMEMBRANE (PHOBIUS); CYTOPLASMIC_DOMAIN (PHOBIUS); NON_CYTOPLASMIC_DOMAIN (PHOBIUS); TRANSMEMBRANE (PHOBIUS); TRANSMEMBRANE (PHOBIUS); NON_CYTOPLASMIC_DOMAIN (PHOBIUS); CYTOPLASMIC_DOMAIN (PHOBIUS); TRANSMEMBRANE (PHOBIUS); TRANSMEMBRANE (PHOBIUS); NON_CYTOPLASMIC_DOMAIN…
CNUS0000103538.1	F:protein binding	-	Coil (COILS); Coil (COILS); IPR011990 (G3DSA:1.25.40.GENE3D); PTHR23138 (PANTHER); PTHR23138:SF98 (PANTHER); NON_CYTOPLASMIC_DOMAIN (PHOBIUS); TRANSMEMBRANE (PHOBIUS); CYTOPLASMIC_DOMAIN (PHOBIUS); CYTOPLASMIC_DOMAIN (PHOBIUS); TRANSMEMBRANE (PHOBIUS); SSF48452 (SUPERFAMILY); TMhelix (TMHMM)
CNUS0000103540.1	-	-	PTHR10722:SF0 (PANTHER); PTHR10722 (PANTHER)
CNUS0000103568.1	F:oxidoreductase activity; F:metal ion binding; P:oxidation-reduction process	-	IPR002227 (PRINTS); IPR002227 (PFAM); IPR008922 (G3DSA:1.10.1280.GENE3D); PTHR11474:SF16 (PANTHER); PTHR11474 (PANTHER); IPR002227 (PROSITE_PATTERNS); NON_CYTOPLASMIC_DOMAIN (PHOBIUS); TRANSMEMBRANE (PHOBIUS); CYTOPLASMIC_DOMAIN (PHOBIUS); SignalP-noTM (SIGNALP_EUK); IPR008922 (SUPERFAMILY); TMhelix (TMHMM)
CNUS0000103732.1	C:extracellular region	-	IPR002413 (PRINTS); IPR001283 (PRINTS); IPR014044 (SMART); IPR014044 (G3DSA:3.40.33.GENE3D); IPR014044 (PFAM); PTHR10334:SF203 (PANTHER); IPR001283 (PANTHER); IPR014044 (SUPERFAMILY)
CNUS0000103733.1	C:origin recognition complex; C:nucleus; F:DNA binding; P:DNA replication	-	IPR027417 (G3DSA:3.40.50.GENE3D); PF14629 (PFAM); PF13191 (PFAM); PTHR12087:SF0 (PANTHER); PTHR12087 (PANTHER); IPR027417 (SUPERFAMILY)
CNUS0000103814.1	C:nucleus; F:peptidase activity; P:proteolysis	-	IPR005314 (PFAM); IPR005314 (PANTHER); IPR030397 (PROSITE_PROFILES)
CNUS0000103827.1	F:DNA binding; F:nuclease activity; P:DNA metabolic process	-	IPR006166 (SMART); IPR020819 (G3DSA:3.40.50.GENE3D); IPR006166 (PFAM); PTHR13451 (PANTHER); PTHR13451:SF0 (PANTHER); IPR011335 (SUPERFAMILY)
CNUS0000103870.1	C:nucleus; F:DNA binding; F:DNA-directed RNA polymerase activity; F:zinc ion binding; P:transcription, DNA-templated	EC:2.7.7.6	IPR007081 (PFAM); IPR007083 (PFAM); IPR015699 (PTHR19376:PANTHER); PTHR19376 (PANTHER); SSF64484 (SUPERFAMILY)
CNUS0000103926.1	C:integral component of membrane; P:transmembrane transport	-	G3DSA:1.20.1250.20 (GENE3D); IPR011701 (PFAM); G3DSA:1.20.1250.20 (GENE3D); PTHR10924 (PANTHER); TRANSMEMBRANE (PHOBIUS); NON_CYTOPLASMIC_DOMAIN (PHOBIUS); TRANSMEMBRANE (PHOBIUS); TRANSMEMBRANE (PHOBIUS); NON_CYTOPLASMIC_DOMAIN (PHOBIUS); TRANSMEMBRANE (PHOBIUS); NON_CYTOPLASMIC_DOMAIN (PHOBIUS); TRANSMEMBRANE (PHOBIUS); CYTOPLASMIC_DOMAIN (PHOBIUS); TRANSMEMBRANE (PHOBIUS); CYTOPLASMIC_DOMAIN (…
CNUS0000103934.1	-	-	IPR006968 (PFAM); PTHR12770:SF22 (PANTHER); IPR006968 (PANTHER)
CNUS0000103948.1	-	-	SIGNAL_PEPTIDE (PHOBIUS); SIGNAL_PEPTIDE_N_REGION (PHOBIUS); NON_CYTOPLASMIC_DOMAIN (PHOBIUS); SIGNAL_PEPTIDE_C_REGION (PHOBIUS); SIGNAL_PEPTIDE_H_REGION (PHOBIUS); SignalP-noTM (SIGNALP_EUK); SSF53756 (SUPERFAMILY); TMhelix (TMHMM)
CNUS0000104047.1	F:DNA binding; F:zinc ion binding	-	IPR001005 (SMART); IPR009057 (G3DSA:1.10.10.GENE3D); IPR001005 (PFAM); PTHR12374 (PANTHER); PTHR12374:SF22 (PANTHER); IPR017930 (PROSITE_PROFILES); IPR009057 (SUPERFAMILY); SSF57850 (SUPERFAMILY)
CNUS0000104066.1	P:Mo-molybdopterin cofactor biosynthetic process	-	IPR012675 (G3DSA:3.10.20.GENE3D); IPR003448 (PFAM); IPR003448 (G3DSA:3.90.1170.GENE3D); IPR003448 (PTHR23404:PANTHER); PTHR23404 (PANTHER); IPR003448 (SUPERFAMILY); IPR016155 (SUPERFAMILY)
CNUS0000104067.1	C:proteasome complex	-	PTHR10855:SF1 (PANTHER); PTHR10855 (PANTHER)
CNUS0000104193.1	-	-	TRANSMEMBRANE (PHOBIUS); CYTOPLASMIC_DOMAIN (PHOBIUS); CYTOPLASMIC_DOMAIN (PHOBIUS); TRANSMEMBRANE (PHOBIUS); NON_CYTOPLASMIC_DOMAIN (PHOBIUS); TMhelix (TMHMM); TMhelix (TMHMM)
CNUS0000104374.1	-	-	no IPS match
CNUS0000104418.1	F:aminopeptidase activity; F:metal ion binding; P:proteolysis	EC:3.4.11	IPR000994 (G3DSA:3.90.230.GENE3D); IPR000994 (PFAM); IPR000587 (PFAM); PF16189 (PFAM); IPR029149 (G3DSA:3.40.350.GENE3D); PTHR10804 (PANTHER); PTHR10804:SF87 (PANTHER); IPR000994 (SUPERFAMILY); IPR028980 (SUPERFAMILY)
CNUS0000104437.1	-	-	no IPS match
CNUS0000104543.1	-	-	no IPS match
CNUS0000104716.1	-	-	no IPS match
CNUS0000105012.1	-	-	TRANSMEMBRANE (PHOBIUS); CYTOPLASMIC_DOMAIN (PHOBIUS); TRANSMEMBRANE (PHOBIUS); NON_CYTOPLASMIC_DOMAIN (PHOBIUS); CYTOPLASMIC_DOMAIN (PHOBIUS); TMhelix (TMHMM); TMhelix (TMHMM)
CNUS0000105059.1	-	-	no IPS match
CNUS0000105137.1	-	-	SIGNAL_PEPTIDE_C_REGION (PHOBIUS); SIGNAL_PEPTIDE (PHOBIUS); SIGNAL_PEPTIDE_H_REGION (PHOBIUS); NON_CYTOPLASMIC_DOMAIN (PHOBIUS); SIGNAL_PEPTIDE_N_REGION (PHOBIUS); SignalP-noTM (SIGNALP_EUK); TMhelix (TMHMM)
CNUS0000105138.1	-	-	SIGNAL_PEPTIDE_H_REGION (PHOBIUS); NON_CYTOPLASMIC_DOMAIN (PHOBIUS); SIGNAL_PEPTIDE_C_REGION (PHOBIUS); SIGNAL_PEPTIDE (PHOBIUS); SIGNAL_PEPTIDE_N_REGION (PHOBIUS); SignalP-noTM (SIGNALP_EUK); SignalP-TM (SIGNALP_GRAM_POSITIVE)
CNUS0000105169.1	F:RNA binding	-	Coil (COILS); Coil (COILS); IPR004087 (SMART); IPR004088 (PFAM); IPR004088 (G3DSA:3.30.1370.GENE3D); IPR004088 (G3DSA:3.30.1370.GENE3D); PTHR10627:SF31 (PANTHER); PTHR10627 (PANTHER); IPR004088 (PROSITE_PROFILES); IPR004088 (SUPERFAMILY); IPR004088 (SUPERFAMILY); IPR004088 (SUPERFAMILY); IPR004088 (SUPERFAMILY); IPR004088 (SUPERFAMILY); IPR004088 (SUPERFAMILY)
CNUS0000105181.1	C:nucleus; F:protein kinase binding; P:regulation of cyclin-dependent protein serine/threonine kinase activity; P:regulation of G2/M transition of mitotic cell cycle	-	PIRSF001771 (PIRSF); IPR013763 (SMART); IPR013763 (G3DSA:1.10.472.GENE3D); IPR006671 (PFAM); IPR013763 (G3DSA:1.10.472.GENE3D); IPR004367 (PFAM); PTHR10177:SF259 (PANTHER); PTHR10177 (PANTHER); IPR013763 (SUPERFAMILY); IPR013763 (SUPERFAMILY)
CNUS0000105213.1	F:ATP binding; F:mismatched DNA binding; P:mismatch repair	-	IPR000432 (SMART); IPR000432 (PFAM); IPR027417 (G3DSA:3.40.50.GENE3D); PTHR11361 (PANTHER); PTHR11361:SF31 (PANTHER); IPR000432 (PROSITE_PATTERNS); IPR027417 (SUPERFAMILY)
CNUS0000105239.1	F:glutamate-ammonia ligase activity; P:nitrogen compound metabolic process	EC:6.3.1.2	IPR014746 (G3DSA:3.30.590.GENE3D); IPR008146 (PFAM); PTHR20852:SF7 (PANTHER); PTHR20852 (PANTHER); SSF55931 (SUPERFAMILY)
CNUS0000105532.1	C:membrane; F:transporter activity; P:sodium ion transport; P:transmembrane transport	-	Coil (COILS); IPR001898 (PFAM); PTHR10283 (PANTHER); PTHR10283:SF82 (PANTHER); TRANSMEMBRANE (PHOBIUS); TRANSMEMBRANE (PHOBIUS); CYTOPLASMIC_DOMAIN (PHOBIUS); CYTOPLASMIC_DOMAIN (PHOBIUS); NON_CYTOPLASMIC_DOMAIN (PHOBIUS); TMhelix (TMHMM); TMhelix (TMHMM)
CNUS0000105582.1	F:protein serine/threonine kinase activity; F:ATP binding; P:protein phosphorylation	EC:2.7.11	Coil (COILS)
CNUS0000105662.1	F:asparaginase activity; F:protein binding; P:cellular amino acid metabolic process	EC:3.5.1.1	IPR002110 (PRINTS); IPR002110 (SMART); IPR020683 (G3DSA:1.25.40.GENE3D); IPR020683 (PFAM); PF13637 (PFAM); PTHR11707:SF28 (PANTHER); PTHR11707 (PANTHER); IPR002110 (PROSITE_PROFILES); IPR020683 (PROSITE_PROFILES); IPR020683 (SUPERFAMILY)
CNUS0000105680.1	C:MCM complex; F:DNA binding; F:DNA helicase activity; F:ATP binding; P:DNA replication initiation; P:DNA duplex unwinding	-	IPR001208 (PFAM); PTHR11630 (PANTHER); PTHR11630:SF66 (PANTHER)
CNUS0000105694.1	C:vacuolar proton-transporting V-type ATPase, V1 domain; F:binding; F:proton-transporting ATPase activity, rotational mechanism; P:ATP hydrolysis coupled proton transport	-	IPR011989 (G3DSA:1.25.10.GENE3D); PTHR21576 (PANTHER); SIGNAL_PEPTIDE_C_REGION (PHOBIUS); SIGNAL_PEPTIDE (PHOBIUS); NON_CYTOPLASMIC_DOMAIN (PHOBIUS); SIGNAL_PEPTIDE_H_REGION (PHOBIUS); SIGNAL_PEPTIDE_N_REGION (PHOBIUS); SignalP-TM (SIGNALP_GRAM_POSITIVE); IPR016024 (SUPERFAMILY)
CNUS0000105705.1	-	-	IPR012615 (PFAM)
CNUS0000105822.1	C:membrane	-	IPR002657 (PFAM); PTHR10361:SF28 (PANTHER); IPR002657 (PANTHER); TRANSMEMBRANE (PHOBIUS); TRANSMEMBRANE (PHOBIUS); NON_CYTOPLASMIC_DOMAIN (PHOBIUS); NON_CYTOPLASMIC_DOMAIN (PHOBIUS); CYTOPLASMIC_DOMAIN (PHOBIUS); TMhelix (TMHMM); TMhelix (TMHMM)
CNUS0000105930.1	F:nucleotide binding; F:snRNA binding; P:mRNA splicing, via spliceosome	-	IPR012677 (G3DSA:3.30.70.GENE3D); G3DSA:2.30.30.100 (GENE3D); IPR024888 (PANTHER); SignalP-TM (SIGNALP_GRAM_POSITIVE); SSF54928 (SUPERFAMILY)
CNUS0000105959.1	C:nucleus; C:MCM complex; F:DNA binding; F:DNA helicase activity; F:ATP binding; P:DNA replication initiation; P:DNA duplex unwinding	-	IPR001208 (PRINTS); IPR008050 (PRINTS); IPR031327 (SMART); IPR001208 (PFAM); IPR012340 (G3DSA:2.40.50.GENE3D); IPR027417 (G3DSA:3.40.50.GENE3D); PTHR11630 (PANTHER); IPR008050 (PTHR11630:PANTHER); IPR018525 (PROSITE_PATTERNS); IPR001208 (PROSITE_PROFILES); IPR012340 (SUPERFAMILY); IPR027417 (SUPERFAMILY)
CNUS0000106082.1	-	-	CYTOPLASMIC_DOMAIN (PHOBIUS); TRANSMEMBRANE (PHOBIUS); NON_CYTOPLASMIC_DOMAIN (PHOBIUS); TMhelix (TMHMM)
CNUS0000106183.1	F:serine-type endopeptidase activity; P:proteolysis	EC:3.4.21	G3DSA:2.40.10.10 (GENE3D); IPR001254 (PFAM); IPR018114 (PROSITE_PATTERNS); IPR009003 (SUPERFAMILY)
CNUS0000106281.1	-	-	no IPS match
CNUS0000106298.1	-	-	SIGNAL_PEPTIDE_C_REGION (PHOBIUS); SIGNAL_PEPTIDE_H_REGION (PHOBIUS); SIGNAL_PEPTIDE_N_REGION (PHOBIUS); SIGNAL_PEPTIDE (PHOBIUS); NON_CYTOPLASMIC_DOMAIN (PHOBIUS); SignalP-noTM (SIGNALP_EUK); SignalP-noTM (SIGNALP_GRAM_NEGATIVE)
CNUS0000106302.1	-	-	no IPS match
CNUS0000106334.1	-	-	IPR011001 (SUPERFAMILY)
CNUS0000106529.1	C:nucleus; F:damaged DNA binding; F:protein binding; P:nucleotide-excision repair; P:proteasome-mediated ubiquitin-dependent protein catabolic process	-	IPR004806 (PRINTS); IPR006636 (SMART); IPR015940 (SMART); IPR000626 (SMART); IPR000626 (PFAM); IPR015360 (PFAM); G3DSA:3.10.20.90 (GENE3D); IPR015940 (PFAM); IPR015360 (G3DSA:1.10.10.GENE3D); G3DSA:1.10.8.10 (GENE3D); IPR004806 (TIGRFAM); G3DSA:1.10.8.10 (GENE3D); PTHR10621 (PANTHER); IPR000626 (PROSITE_PROFILES); IPR015940 (PROSITE_PROFILES); IPR015360 (SUPERFAMILY); IPR009060 (SUPERFAMILY); IPR…
CNUS0000107028.1	-	-	TMhelix (TMHMM)
CNUS0000107262.1	F:estradiol 17-beta-dehydrogenase activity; P:oxidation-reduction process	EC:1.1.1.62	IPR002198 (PFAM); G3DSA:3.40.50.720 (GENE3D); PTHR24322:SF468 (PANTHER); PTHR24322 (PANTHER); TRANSMEMBRANE (PHOBIUS); CYTOPLASMIC_DOMAIN (PHOBIUS); NON_CYTOPLASMIC_DOMAIN (PHOBIUS); IPR016040 (SUPERFAMILY); TMhelix (TMHMM)
CNUS0000107314.1	F:protein binding	-	IPR001680 (SMART); IPR015943 (G3DSA:2.130.10.GENE3D); IPR001680 (PFAM); PTHR19918 (PANTHER); PTHR19918:SF1 (PANTHER); IPR019775 (PROSITE_PATTERNS); IPR017986 (PROSITE_PROFILES); IPR001680 (PROSITE_PROFILES); IPR011047 (SUPERFAMILY)
CNUS0000107326.1	-	-	Coil (COILS)
CNUS0000107355.1	-	-	NON_CYTOPLASMIC_DOMAIN (PHOBIUS); CYTOPLASMIC_DOMAIN (PHOBIUS); TRANSMEMBRANE (PHOBIUS); TMhelix (TMHMM)
CNUS0000107461.1	F:RNA binding; F:zinc ion binding	-	IPR024161 (PFAM); IPR008705 (PANTHER); IPR024161 (PROSITE_PROFILES)
CNUS0000107465.1	F:glycerophosphodiester phosphodiesterase activity; P:glycerol metabolic process; P:lipid metabolic process	EC:3.1.4.46	IPR017946 (G3DSA:3.20.20.GENE3D); IPR030395 (PFAM); IPR004129 (PANTHER); PTHR23344:SF10 (PANTHER); CYTOPLASMIC_DOMAIN (PHOBIUS); SIGNAL_PEPTIDE_C_REGION (PHOBIUS); NON_CYTOPLASMIC_DOMAIN (PHOBIUS); SIGNAL_PEPTIDE_H_REGION (PHOBIUS); SIGNAL_PEPTIDE_N_REGION (PHOBIUS); TRANSMEMBRANE (PHOBIUS); SIGNAL_PEPTIDE (PHOBIUS); IPR030395 (PROSITE_PROFILES); IPR017946 (SUPERFAMILY)
CNUS0000107526.1	-	-	SIGNAL_PEPTIDE_C_REGION (PHOBIUS); SIGNAL_PEPTIDE (PHOBIUS); SIGNAL_PEPTIDE_H_REGION (PHOBIUS); SIGNAL_PEPTIDE_N_REGION (PHOBIUS); NON_CYTOPLASMIC_DOMAIN (PHOBIUS); SignalP-noTM (SIGNALP_EUK)
CNUS0000107544.1	F:glutathione gamma-glutamylcysteinyltransferase activity; F:metal ion binding; P:response to metal ion; P:phytochelatin biosynthetic process	EC:2.3.2.15	IPR007719 (PFAM); PTHR33447:SF2 (PANTHER); PTHR33447 (PANTHER); IPR007719 (PROSITE_PROFILES); SSF54001 (SUPERFAMILY)
CNUS0000107567.1	C:integral component of membrane	-	IPR009635 (PFAM); TRANSMEMBRANE (PHOBIUS); CYTOPLASMIC_DOMAIN (PHOBIUS); NON_CYTOPLASMIC_DOMAIN (PHOBIUS); TMhelix (TMHMM)
CNUS0000107697.1	-	-	no IPS match
CNUS0000107744.1	-	-	IPR012615 (PFAM)
CNUS0000107753.1	-	-	CYTOPLASMIC_DOMAIN (PHOBIUS); TRANSMEMBRANE (PHOBIUS); NON_CYTOPLASMIC_DOMAIN (PHOBIUS); TMhelix (TMHMM)
CNUS0000107762.1	-	-	no IPS match
CNUS0000107767.1	C:epsilon DNA polymerase complex; F:DNA binding; F:DNA-directed DNA polymerase activity; P:DNA-dependent DNA replication; P:error-prone translesion synthesis	EC:2.7.7.7	IPR007185 (PFAM); PTHR12708:SF0 (PANTHER); PTHR12708 (PANTHER)
CNUS0000107855.1	F:nucleic acid binding; F:exonuclease activity; P:nucleic acid phosphodiester bond hydrolysis	-	IPR013520 (SMART); IPR013520 (PFAM); IPR012337 (G3DSA:3.30.420.GENE3D); PTHR12801 (PANTHER); TRANSMEMBRANE (PHOBIUS); CYTOPLASMIC_DOMAIN (PHOBIUS); NON_CYTOPLASMIC_DOMAIN (PHOBIUS); IPR012337 (SUPERFAMILY)
Sja_S53118258	C:integral component of membrane; F:amino acid transmembrane transporter activity; P:amino acid transmembrane transport	-	IPR002293 (PIRSF); IPR002293 (PFAM); IPR002293 (PANTHER); PTHR11785:SF145 (PANTHER); TRANSMEMBRANE (PHOBIUS); TRANSMEMBRANE (PHOBIUS); CYTOPLASMIC_DOMAIN (PHOBIUS); NON_CYTOPLASMIC_DOMAIN (PHOBIUS); NON_CYTOPLASMIC_DOMAIN (PHOBIUS); TRANSMEMBRANE (PHOBIUS); TRANSMEMBRANE (PHOBIUS); TRANSMEMBRANE (PHOBIUS); TRANSMEMBRANE (PHOBIUS); CYTOPLASMIC_DOMAIN (PHOBIUS); TRANSMEMBRANE (PHOBIUS); TRANSMEMBRA…
Sja_S23872897	-	-	IPR012615 (PFAM); NON_CYTOPLASMIC_DOMAIN (PHOBIUS); CYTOPLASMIC_DOMAIN (PHOBIUS); TRANSMEMBRANE (PHOBIUS); SignalP-noTM (SIGNALP_EUK); TMhelix (TMHMM)
Sja_S53129071	C:intracellular; F:hydrolase activity, acting on ester bonds; P:GPI anchor metabolic process; P:intracellular protein transport	-	IPR029058 (G3DSA:3.40.50.GENE3D); IPR012908 (PFAM); PTHR15495 (PANTHER); TRANSMEMBRANE (PHOBIUS); TRANSMEMBRANE (PHOBIUS); NON_CYTOPLASMIC_DOMAIN (PHOBIUS); CYTOPLASMIC_DOMAIN (PHOBIUS); CYTOPLASMIC_DOMAIN (PHOBIUS); IPR029058 (SUPERFAMILY); TMhelix (TMHMM); TMhelix (TMHMM)
Sja_S23872395	-	-	TRANSMEMBRANE (PHOBIUS); CYTOPLASMIC_DOMAIN (PHOBIUS); CYTOPLASMIC_DOMAIN (PHOBIUS); TRANSMEMBRANE (PHOBIUS); NON_CYTOPLASMIC_DOMAIN (PHOBIUS); TMhelix (TMHMM); TMhelix (TMHMM)
Sja_S53118628	C:intracellular; C:membrane; F:GTP binding; P:small GTPase mediated signal transduction; P:protein transport	-	PR00449 (PRINTS); IPR003578 (SMART); IPR003579 (SMART); IPR020849 (SMART); IPR001806 (PFAM); IPR027417 (G3DSA:3.40.50.GENE3D); IPR005225 (TIGRFAM); PTHR24073 (PANTHER); PTHR24073:SF386 (PANTHER); PS51419 (PROSITE_PROFILES); IPR027417 (SUPERFAMILY)
Sja_S24183654	-	-	TRANSMEMBRANE (PHOBIUS); NON_CYTOPLASMIC_DOMAIN (PHOBIUS); CYTOPLASMIC_DOMAIN (PHOBIUS); TMhelix (TMHMM)
Sja_S53123641	-	-	TRANSMEMBRANE (PHOBIUS); TRANSMEMBRANE (PHOBIUS); NON_CYTOPLASMIC_DOMAIN (PHOBIUS); CYTOPLASMIC_DOMAIN (PHOBIUS); TRANSMEMBRANE (PHOBIUS); NON_CYTOPLASMIC_DOMAIN (PHOBIUS); CYTOPLASMIC_DOMAIN (PHOBIUS); TRANSMEMBRANE (PHOBIUS); CYTOPLASMIC_DOMAIN (PHOBIUS); TRANSMEMBRANE (PHOBIUS); NON_CYTOPLASMIC_DOMAIN (PHOBIUS); TMhelix (TMHMM); TMhelix (TMHMM); TMhelix (TMHMM); TMhelix (TMHMM); TMhelix (TMHMM)
Sja_S53121734	-	-	no IPS match
Sja_S53118655	-	-	no IPS match
Sja_S53118659	F:protein binding; F:zinc ion binding	-	Coil (COILS); IPR001841 (SMART); IPR018957 (PFAM); IPR013083 (G3DSA:3.30.40.GENE3D); PTHR23328 (PANTHER); IPR017907 (PROSITE_PATTERNS); IPR001841 (PROSITE_PROFILES); SSF57850 (SUPERFAMILY)
Sja_S53121075	-	-	SIGNAL_PEPTIDE_C_REGION (PHOBIUS); SIGNAL_PEPTIDE_N_REGION (PHOBIUS); NON_CYTOPLASMIC_DOMAIN (PHOBIUS); SIGNAL_PEPTIDE_H_REGION (PHOBIUS); SIGNAL_PEPTIDE (PHOBIUS); SignalP-noTM (SIGNALP_EUK)
Sja_S53119265	F:kinase activity; P:phosphorylation	-	IPR001206 (PFAM); PTHR12358:SF31 (PANTHER); PTHR12358 (PANTHER); IPR001206 (PROSITE_PROFILES); IPR016064 (SUPERFAMILY)
Sja_S53119927	-	-	Coil (COILS); Coil (COILS)
Sja_S53119921	-	-	TRANSMEMBRANE (PHOBIUS); NON_CYTOPLASMIC_DOMAIN (PHOBIUS); CYTOPLASMIC_DOMAIN (PHOBIUS); TMhelix (TMHMM)
Sja_S53127575	-	-	SM00212 (SMART); IPR000608 (PFAM); IPR016135 (G3DSA:3.10.110.GENE3D); PTHR24067 (PANTHER); PTHR24067:SF46 (PANTHER); IPR000608 (PROSITE_PROFILES); IPR016135 (SUPERFAMILY)
Sja_S23874401	C:cytoplasm	-	IPR007320 (PFAM); PTHR12298 (PANTHER)
Sja_S53126899	-	-	IPR012615 (PFAM); NON_CYTOPLASMIC_DOMAIN (PHOBIUS); SIGNAL_PEPTIDE_C_REGION (PHOBIUS); SIGNAL_PEPTIDE_N_REGION (PHOBIUS); SIGNAL_PEPTIDE (PHOBIUS); SIGNAL_PEPTIDE_H_REGION (PHOBIUS); SignalP-noTM (SIGNALP_EUK)
Sja_S53126897	-	-	IPR012615 (PFAM); NON_CYTOPLASMIC_DOMAIN (PHOBIUS); TRANSMEMBRANE (PHOBIUS); CYTOPLASMIC_DOMAIN (PHOBIUS); SignalP-TM (SIGNALP_GRAM_POSITIVE); SignalP-noTM (SIGNALP_EUK); TMhelix (TMHMM)
Sja_S53123068	C:nucleus; F:nucleotide binding; F:RNA binding; P:mRNA processing	-	IPR000504 (SMART); IPR006529 (TIGRFAM); IPR000504 (PFAM); IPR012677 (G3DSA:3.30.70.GENE3D); PF14259 (PFAM); IPR012677 (G3DSA:3.30.70.GENE3D); PTHR23139 (PANTHER); IPR000504 (PROSITE_PROFILES); SSF54928 (SUPERFAMILY); SSF54928 (SUPERFAMILY)
Sja_S23874187	C:mismatch repair complex; F:ATP binding; F:mismatched DNA binding; P:mismatch repair	-	IPR000432 (SMART); IPR000432 (PFAM); IPR027417 (G3DSA:3.40.50.GENE3D); IPR032642 (PTHR11361:PANTHER); PTHR11361 (PANTHER); IPR000432 (PROSITE_PATTERNS); IPR027417 (SUPERFAMILY); TMhelix (TMHMM)
Sja_S53123603	-	-	IPR002634 (PIRSF); IPR002634 (G3DSA:3.30.300.GENE3D); IPR002634 (PFAM); PTHR12735 (PANTHER); PTHR12735:SF27 (PANTHER); IPR002634 (SUPERFAMILY)
Sja_S23873325	C:microtubule associated complex; P:microtubule-based process	-	IPR001372 (PFAM); IPR001372 (G3DSA:3.30.740.GENE3D); IPR001372 (PANTHER); PTHR11886:SF33 (PANTHER); IPR019763 (PROSITE_PATTERNS); SSF54648 (SUPERFAMILY)
Sja_S23872748	F:transferase activity, transferring glycosyl groups; P:carbohydrate metabolic process	-	IPR003859 (PRINTS); IPR029044 (G3DSA:3.90.550.GENE3D); IPR027995 (PFAM); IPR027791 (PFAM); IPR003859 (PANTHER); CYTOPLASMIC_DOMAIN (PHOBIUS); TRANSMEMBRANE (PHOBIUS); NON_CYTOPLASMIC_DOMAIN (PHOBIUS); IPR029044 (SUPERFAMILY); TMhelix (TMHMM)
Sja_S23873039	C:nucleus; C:cytoplasm; F:protein binding; F:protein transporter activity; P:protein import into nucleus	-	Coil (COILS); IPR024931 (PIRSF); IPR000225 (SMART); IPR002652 (PFAM); IPR011989 (G3DSA:1.25.10.GENE3D); IPR000225 (PFAM); IPR032413 (PFAM); PTHR23316 (PANTHER); IPR002652 (PROSITE_PROFILES); IPR000225 (PROSITE_PROFILES); IPR016024 (SUPERFAMILY)
Sja_S53119225	F:glycerophosphodiester phosphodiesterase activity; P:glycerol metabolic process; P:lipid metabolic process	EC:3.1.4.46	IPR030395 (PFAM); IPR017946 (G3DSA:3.20.20.GENE3D); IPR004129 (PANTHER); PTHR23344:SF10 (PANTHER); TRANSMEMBRANE (PHOBIUS); NON_CYTOPLASMIC_DOMAIN (PHOBIUS); CYTOPLASMIC_DOMAIN (PHOBIUS); TRANSMEMBRANE (PHOBIUS); CYTOPLASMIC_DOMAIN (PHOBIUS); IPR030395 (PROSITE_PROFILES); IPR017946 (SUPERFAMILY); TMhelix (TMHMM); TMhelix (TMHMM)
Sja_S53122244	-	-	TRANSMEMBRANE (PHOBIUS); CYTOPLASMIC_DOMAIN (PHOBIUS); NON_CYTOPLASMIC_DOMAIN (PHOBIUS); TMhelix (TMHMM)
Sja_S23873827	C:membrane; P:cell adhesion	-	IPR002159 (PFAM); NON_CYTOPLASMIC_DOMAIN (PHOBIUS); CYTOPLASMIC_DOMAIN (PHOBIUS); TRANSMEMBRANE (PHOBIUS); TMhelix (TMHMM)
Sja_S23873829	C:integral component of membrane; P:cell adhesion	-	IPR002159 (PFAM); IPR002159 (PANTHER); CYTOPLASMIC_DOMAIN (PHOBIUS); TRANSMEMBRANE (PHOBIUS); NON_CYTOPLASMIC_DOMAIN (PHOBIUS); TMhelix (TMHMM)
Sja_S23874448	-	-	IPR026832 (PANTHER); IPR029060 (SUPERFAMILY)
Sja_S53121419	C:Golgi membrane; C:integral component of membrane; F:transferase activity, transferring glycosyl groups; F:carbohydrate binding; F:metal ion binding; P:protein glycosylation	-	IPR000772 (SMART); IPR001173 (PFAM); IPR000772 (PFAM); IPR029044 (G3DSA:3.90.550.GENE3D); G3DSA:2.80.10.50 (GENE3D); PTHR11675:SF23 (PANTHER); PTHR11675 (PANTHER); CYTOPLASMIC_DOMAIN (PHOBIUS); TRANSMEMBRANE (PHOBIUS); NON_CYTOPLASMIC_DOMAIN (PHOBIUS); IPR000772 (PROSITE_PROFILES); IPR000772 (SUPERFAMILY); IPR029044 (SUPERFAMILY); TMhelix (TMHMM)
Sja_S53111880	C:Ino80 complex; P:DNA repair; P:regulation of transcription, DNA-templated	-	Coil (COILS); IPR004000 (SMART); IPR004000 (PFAM); G3DSA:3.30.420.40 (GENE3D); G3DSA:3.90.640.10 (GENE3D); IPR004000 (PANTHER); IPR027664 (PTHR11937:PANTHER); SSF53067 (SUPERFAMILY); SSF53067 (SUPERFAMILY)
Sja_S53123747	-	-	PR01228 (PRINTS); SIGNAL_PEPTIDE_C_REGION (PHOBIUS); SIGNAL_PEPTIDE_N_REGION (PHOBIUS); NON_CYTOPLASMIC_DOMAIN (PHOBIUS); SIGNAL_PEPTIDE_H_REGION (PHOBIUS); SIGNAL_PEPTIDE (PHOBIUS); SignalP-noTM (SIGNALP_EUK); SignalP-noTM (SIGNALP_GRAM_NEGATIVE)
Sja_S53126572	-	-	Coil (COILS); NON_CYTOPLASMIC_DOMAIN (PHOBIUS); SIGNAL_PEPTIDE (PHOBIUS); SIGNAL_PEPTIDE_N_REGION (PHOBIUS); SIGNAL_PEPTIDE_C_REGION (PHOBIUS); SIGNAL_PEPTIDE_H_REGION (PHOBIUS); SignalP-TM (SIGNALP_GRAM_POSITIVE); SignalP-noTM (SIGNALP_EUK)
Sja_S23872445	-	-	PF14629 (PFAM); PTHR12087 (PANTHER)
Sja_S53121434	-	-	CYTOPLASMIC_DOMAIN (PHOBIUS); TRANSMEMBRANE (PHOBIUS); NON_CYTOPLASMIC_DOMAIN (PHOBIUS); SIGNAL_PEPTIDE_N_REGION (PHOBIUS); SIGNAL_PEPTIDE_H_REGION (PHOBIUS); SIGNAL_PEPTIDE (PHOBIUS); SIGNAL_PEPTIDE_C_REGION (PHOBIUS); TMhelix (TMHMM)
Sja_S23872996	-	-	IPR012615 (PFAM); SIGNAL_PEPTIDE_C_REGION (PHOBIUS); NON_CYTOPLASMIC_DOMAIN (PHOBIUS); SIGNAL_PEPTIDE_N_REGION (PHOBIUS); SIGNAL_PEPTIDE (PHOBIUS); SIGNAL_PEPTIDE_H_REGION (PHOBIUS); SignalP-TM (SIGNALP_GRAM_POSITIVE); SignalP-noTM (SIGNALP_EUK)
Sja_S53123001	-	-	CYTOPLASMIC_DOMAIN (PHOBIUS); NON_CYTOPLASMIC_DOMAIN (PHOBIUS); TRANSMEMBRANE (PHOBIUS)
Sja_S24183673	-	-	no IPS match
Sja_S53123554	-	-	NON_CYTOPLASMIC_DOMAIN (PHOBIUS); SIGNAL_PEPTIDE_H_REGION (PHOBIUS); SIGNAL_PEPTIDE_C_REGION (PHOBIUS); SIGNAL_PEPTIDE (PHOBIUS); SIGNAL_PEPTIDE_N_REGION (PHOBIUS); SignalP-noTM (SIGNALP_EUK)
Sja_S53128432	F:protein binding	-	IPR015943 (G3DSA:2.130.10.GENE3D); PTHR16038 (PANTHER); PTHR16038:SF4 (PANTHER); IPR017986 (SUPERFAMILY)
Sja_S53122221	F:aminopeptidase activity; P:proteolysis	EC:3.4.11	IPR032416 (PFAM); IPR029149 (G3DSA:3.40.350.GENE3D); IPR000587 (PFAM); IPR000994 (G3DSA:3.90.230.GENE3D); IPR000994 (PFAM); PTHR10804:SF87 (PANTHER); PTHR10804 (PANTHER); IPR000994 (SUPERFAMILY); IPR028980 (SUPERFAMILY)
Sja_S53122950	-	-	no IPS match
Sja_S53123686	-	-	TRANSMEMBRANE (PHOBIUS); NON_CYTOPLASMIC_DOMAIN (PHOBIUS); CYTOPLASMIC_DOMAIN (PHOBIUS); SIGNAL_PEPTIDE_H_REGION (PHOBIUS); TRANSMEMBRANE (PHOBIUS); SIGNAL_PEPTIDE_C_REGION (PHOBIUS); CYTOPLASMIC_DOMAIN (PHOBIUS); TRANSMEMBRANE (PHOBIUS); CYTOPLASMIC_DOMAIN (PHOBIUS); SIGNAL_PEPTIDE_N_REGION (PHOBIUS); TRANSMEMBRANE (PHOBIUS); TRANSMEMBRANE (PHOBIUS); NON_CYTOPLASMIC_DOMAIN (PHOBIUS); SIGNAL_PEPT…
Sja_S53125562	F:transcription factor activity, sequence-specific DNA binding; F:sequence-specific DNA binding; P:regulation of transcription, DNA-templated	-	Coil (COILS); Coil (COILS); IPR004827 (SMART); G3DSA:1.20.5.170 (GENE3D); IPR004827 (PFAM); PTHR22952:SF193 (PANTHER); PTHR22952 (PANTHER); CYTOPLASMIC_DOMAIN (PHOBIUS); TRANSMEMBRANE (PHOBIUS); NON_CYTOPLASMIC_DOMAIN (PHOBIUS); IPR004827 (PROSITE_PROFILES); SSF57959 (SUPERFAMILY)
Sja_S53122565	F:glutaminyl-peptide cyclotransferase activity; P:metabolic process	EC:2.3.2.5	IPR007484 (PFAM); G3DSA:3.40.630.10 (GENE3D); PTHR12283 (PANTHER); PTHR12283:SF6 (PANTHER); CYTOPLASMIC_DOMAIN (PHOBIUS); TRANSMEMBRANE (PHOBIUS); NON_CYTOPLASMIC_DOMAIN (PHOBIUS); SignalP-noTM (SIGNALP_EUK); SSF53187 (SUPERFAMILY)
Sja_S53123060	-	-	no IPS match
Sja_S53121473	-	-	Coil (COILS)
Sja_S53122912	-	-	IPR003590 (SMART); G3DSA:3.80.10.10 (GENE3D); PTHR24112:SF42 (PANTHER); PTHR24112 (PANTHER); SSF52047 (SUPERFAMILY)
Sja_S53122238	-	-	Coil (COILS); IPR001060 (SMART); IPR001060 (PFAM); PTHR23065:SF15 (PANTHER); PTHR23065 (PANTHER); IPR031160 (PROSITE_PROFILES); SSF103657 (SUPERFAMILY)
Sja_S23875108	-	-	no IPS match
Sja_S53128705	-	-	IPR005554 (PFAM); IPR005554 (PANTHER)
Sja_S53119117	C:plasma membrane; F:hydrolase activity; P:metabolic process	-	IPR017849 (G3DSA:3.40.720.GENE3D); IPR002591 (PFAM); IPR024873 (PANTHER); IPR029896 (PTHR10151:PANTHER); NON_CYTOPLASMIC_DOMAIN (PHOBIUS); CYTOPLASMIC_DOMAIN (PHOBIUS); TRANSMEMBRANE (PHOBIUS); SignalP-noTM (SIGNALP_EUK); IPR017850 (SUPERFAMILY); TMhelix (TMHMM)
Sja_S53122935	-	-	Coil (COILS)
Sja_S23875346	-	-	SIGNAL_PEPTIDE_N_REGION (PHOBIUS); SIGNAL_PEPTIDE (PHOBIUS); SIGNAL_PEPTIDE_C_REGION (PHOBIUS); NON_CYTOPLASMIC_DOMAIN (PHOBIUS); SIGNAL_PEPTIDE_H_REGION (PHOBIUS); TMhelix (TMHMM); TMhelix (TMHMM)
Sja_S53122647	-	-	CYTOPLASMIC_DOMAIN (PHOBIUS); NON_CYTOPLASMIC_DOMAIN (PHOBIUS); TRANSMEMBRANE (PHOBIUS); TMhelix (TMHMM)
Sja_S23875164	C:integral component of membrane	-	IPR004254 (PFAM); IPR004254 (PANTHER); PTHR20855:SF52 (PANTHER); TRANSMEMBRANE (PHOBIUS); TRANSMEMBRANE (PHOBIUS); CYTOPLASMIC_DOMAIN (PHOBIUS); NON_CYTOPLASMIC_DOMAIN (PHOBIUS); TRANSMEMBRANE (PHOBIUS); CYTOPLASMIC_DOMAIN (PHOBIUS); NON_CYTOPLASMIC_DOMAIN (PHOBIUS); TRANSMEMBRANE (PHOBIUS); CYTOPLASMIC_DOMAIN (PHOBIUS); TRANSMEMBRANE (PHOBIUS); CYTOPLASMIC_DOMAIN (PHOBIUS); NON_CYTOPLASMIC_DOMAI…
Sja_S23515828	-	-	TRANSMEMBRANE (PHOBIUS); TRANSMEMBRANE (PHOBIUS); CYTOPLASMIC_DOMAIN (PHOBIUS); TRANSMEMBRANE (PHOBIUS); CYTOPLASMIC_DOMAIN (PHOBIUS); NON_CYTOPLASMIC_DOMAIN (PHOBIUS); NON_CYTOPLASMIC_DOMAIN (PHOBIUS); TRANSMEMBRANE (PHOBIUS); NON_CYTOPLASMIC_DOMAIN (PHOBIUS); TMhelix (TMHMM); TMhelix (TMHMM); TMhelix (TMHMM); TMhelix (TMHMM)
Sja_S24186578	-	-	no IPS match
Sja_S23874540	P:immune response	-	IPR001304 (PFAM); IPR016186 (G3DSA:3.10.100.GENE3D); IPR002352 (PANTHER); SIGNAL_PEPTIDE_N_REGION (PHOBIUS); SIGNAL_PEPTIDE_C_REGION (PHOBIUS); SIGNAL_PEPTIDE_H_REGION (PHOBIUS); SIGNAL_PEPTIDE (PHOBIUS); NON_CYTOPLASMIC_DOMAIN (PHOBIUS); IPR001304 (PROSITE_PROFILES); IPR016187 (SUPERFAMILY)
Sja_S23874544	-	-	CYTOPLASMIC_DOMAIN (PHOBIUS); TRANSMEMBRANE (PHOBIUS); NON_CYTOPLASMIC_DOMAIN (PHOBIUS); TRANSMEMBRANE (PHOBIUS); TRANSMEMBRANE (PHOBIUS); NON_CYTOPLASMIC_DOMAIN (PHOBIUS); CYTOPLASMIC_DOMAIN (PHOBIUS); TMhelix (TMHMM); TMhelix (TMHMM); TMhelix (TMHMM)
Sja_S23874547	-	-	TRANSMEMBRANE (PHOBIUS); NON_CYTOPLASMIC_DOMAIN (PHOBIUS); CYTOPLASMIC_DOMAIN (PHOBIUS); TMhelix (TMHMM)
Sja_S53128740	F:hydrolase activity, acting on ester bonds; P:lipid catabolic process	-	IPR025483 (PIRSF); IPR006693 (PFAM); IPR029058 (G3DSA:3.40.50.GENE3D); PTHR11005 (PANTHER); IPR029058 (SUPERFAMILY)
Sja_S53121744	-	-	PF15891 (PFAM); PTHR36300:SF1 (PANTHER); PTHR36300 (PANTHER); NON_CYTOPLASMIC_DOMAIN (PHOBIUS); SIGNAL_PEPTIDE (PHOBIUS); SIGNAL_PEPTIDE_N_REGION (PHOBIUS); SIGNAL_PEPTIDE_H_REGION (PHOBIUS); SIGNAL_PEPTIDE_C_REGION (PHOBIUS)
Sja_S53111850	C:cytoplasm; F:aspartate-ammonia ligase activity; F:aminoacyl-tRNA ligase activity; P:tRNA aminoacylation for protein translation; P:asparagine biosynthetic process	EC:6.3.1.1; EC:6.1.1	IPR004618 (PIRSF); IPR004618 (PFAM); G3DSA:3.30.930.10 (GENE3D); IPR004618 (TIGRFAM); PTHR30073 (PANTHER); PTHR30073:SF5 (PANTHER); IPR004618 (HAMAP); IPR006195 (PROSITE_PROFILES); SSF55681 (SUPERFAMILY)
Sja_S53118200	-	-	SIGNAL_PEPTIDE_C_REGION (PHOBIUS); SIGNAL_PEPTIDE (PHOBIUS); NON_CYTOPLASMIC_DOMAIN (PHOBIUS); SIGNAL_PEPTIDE_H_REGION (PHOBIUS); SIGNAL_PEPTIDE_N_REGION (PHOBIUS); SignalP-noTM (SIGNALP_EUK)
Sja_S53112171	-	-	no IPS match
Sja_S53128769	F:DNA helicase activity; F:ATP binding; F:ligase activity; P:telomere maintenance; P:DNA repair; P:DNA duplex unwinding	-	IPR027417 (G3DSA:3.40.50.GENE3D); IPR010285 (PFAM); IPR027417 (G3DSA:3.40.50.GENE3D); IPR003840 (PANTHER); IPR027417 (SUPERFAMILY); IPR027417 (SUPERFAMILY)
Sja_S45451821	-	-	TRANSMEMBRANE (PHOBIUS); NON_CYTOPLASMIC_DOMAIN (PHOBIUS); CYTOPLASMIC_DOMAIN (PHOBIUS); TMhelix (TMHMM)
Sja_S53120167	F:calcium ion binding; F:calcium-dependent phospholipid binding	-	IPR001464 (PRINTS); IPR018502 (SMART); IPR018502 (PFAM); IPR018502 (G3DSA:1.10.220.GENE3D); IPR018502 (G3DSA:1.10.220.GENE3D); IPR018502 (G3DSA:1.10.220.GENE3D); IPR018502 (G3DSA:1.10.220.GENE3D); PTHR10502 (PANTHER); PTHR10502:SF102 (PANTHER); IPR018252 (PROSITE_PATTERNS); SSF47874 (SUPERFAMILY)
Sja_S53118596	-	-	no IPS match
Sja_S53118617	F:adenosine kinase activity; P:purine ribonucleoside salvage; P:AMP biosynthetic process; P:phosphorylation	EC:2.7.1.20	IPR001805 (PRINTS); G3DSA:3.30.1110.10 (GENE3D); IPR011611 (PFAM); IPR029056 (G3DSA:3.40.1190.GENE3D); IPR001805 (PTHR10584:PANTHER); PTHR10584 (PANTHER); IPR002173 (PROSITE_PATTERNS); IPR029056 (SUPERFAMILY)
Sja_S24187841	-	-	no IPS match
Sja_S53123177	-	-	IPR006461 (PFAM); IPR006461 (TIGRFAM); PTHR15907 (PANTHER)
Sja_S53123170	F:RNA binding; F:helicase activity; F:ATP binding; P:metabolic process	-	IPR014001 (SMART); IPR001650 (SMART); IPR027417 (G3DSA:3.40.50.GENE3D); IPR011545 (PFAM); IPR025313 (PFAM); IPR001650 (PFAM); IPR027417 (G3DSA:3.40.50.GENE3D); PTHR24031:SF89 (PANTHER); PTHR24031 (PANTHER); IPR000629 (PROSITE_PATTERNS); IPR001650 (PROSITE_PROFILES); IPR014001 (PROSITE_PROFILES); IPR027417 (SUPERFAMILY)
Sja_S53118671	-	-	TRANSMEMBRANE (PHOBIUS); CYTOPLASMIC_DOMAIN (PHOBIUS); TRANSMEMBRANE (PHOBIUS); TRANSMEMBRANE (PHOBIUS); CYTOPLASMIC_DOMAIN (PHOBIUS); CYTOPLASMIC_DOMAIN (PHOBIUS); NON_CYTOPLASMIC_DOMAIN (PHOBIUS); TRANSMEMBRANE (PHOBIUS); TRANSMEMBRANE (PHOBIUS); NON_CYTOPLASMIC_DOMAIN (PHOBIUS); NON_CYTOPLASMIC_DOMAIN (PHOBIUS); TMhelix (TMHMM); TMhelix (TMHMM); TMhelix (TMHMM); TMhelix (TMHMM); TMhelix (TMHMM)
Sja_S23875043	F:phosphoenolpyruvate carboxykinase (GTP) activity; F:GTP binding; P:gluconeogenesis	EC:4.1.1.32	IPR008209 (PIRSF); IPR008209 (PFAM); IPR013035 (G3DSA:3.90.228.GENE3D); IPR008210 (G3DSA:3.40.449.GENE3D); IPR008209 (PANTHER); IPR018091 (PROSITE_PATTERNS); IPR008209 (HAMAP); SSF53795 (SUPERFAMILY); IPR008210 (SUPERFAMILY)
Sja_S24185504	C:integral component of membrane	-	IPR006593 (SMART); IPR004877 (PFAM); PTHR23130 (PANTHER); PTHR23130:SF85 (PANTHER); CYTOPLASMIC_DOMAIN (PHOBIUS); CYTOPLASMIC_DOMAIN (PHOBIUS); NON_CYTOPLASMIC_DOMAIN (PHOBIUS); NON_CYTOPLASMIC_DOMAIN (PHOBIUS); TRANSMEMBRANE (PHOBIUS); TRANSMEMBRANE (PHOBIUS); TRANSMEMBRANE (PHOBIUS); TRANSMEMBRANE (PHOBIUS); TRANSMEMBRANE (PHOBIUS); NON_CYTOPLASMIC_DOMAIN (PHOBIUS); TRANSMEMBRANE (PHOBIUS); NON…
Sja_S23872730	-	-	IPR025602 (PFAM); IPR025602 (PANTHER)
Sja_S23874814	-	-	no IPS match
Sja_S23515568	C:integral component of membrane	-	IPR018499 (PFAM); PTHR19282:SF215 (PANTHER); PTHR19282 (PANTHER); CYTOPLASMIC_DOMAIN (PHOBIUS); NON_CYTOPLASMIC_DOMAIN (PHOBIUS); TRANSMEMBRANE (PHOBIUS); TRANSMEMBRANE (PHOBIUS); NON_CYTOPLASMIC_DOMAIN (PHOBIUS); TRANSMEMBRANE (PHOBIUS); CYTOPLASMIC_DOMAIN (PHOBIUS); TRANSMEMBRANE (PHOBIUS); CYTOPLASMIC_DOMAIN (PHOBIUS); IPR008952 (SUPERFAMILY); TMhelix (TMHMM); TMhelix (TMHMM); TMhelix (TMHMM);…
Sja_S53122101	-	-	CYTOPLASMIC_DOMAIN (PHOBIUS); NON_CYTOPLASMIC_DOMAIN (PHOBIUS); TRANSMEMBRANE (PHOBIUS)
Sja_S23875493	F:protein binding	-	Coil (COILS); IPR000008 (G3DSA:2.60.40.GENE3D); CYTOPLASMIC_DOMAIN (PHOBIUS); TRANSMEMBRANE (PHOBIUS); NON_CYTOPLASMIC_DOMAIN (PHOBIUS); TMhelix (TMHMM)
Sja_S23873543	-	-	CYTOPLASMIC_DOMAIN (PHOBIUS); TRANSMEMBRANE (PHOBIUS); NON_CYTOPLASMIC_DOMAIN (PHOBIUS); TMhelix (TMHMM)
Sja_S23875009	-	-	IPR012615 (PFAM); SIGNAL_PEPTIDE_C_REGION (PHOBIUS); SIGNAL_PEPTIDE (PHOBIUS); SIGNAL_PEPTIDE_N_REGION (PHOBIUS); SIGNAL_PEPTIDE_H_REGION (PHOBIUS); NON_CYTOPLASMIC_DOMAIN (PHOBIUS); SignalP-noTM (SIGNALP_EUK)
Sja_S24187498	P:tRNA processing	-	IPR027794 (PFAM); G3DSA:3.60.15.10 (GENE3D); PTHR12553 (PANTHER); PTHR12553:SF49 (PANTHER); SSF56281 (SUPERFAMILY)
Sja_S23872773	-	-	G3DSA:1.20.5.170 (GENE3D); PTHR21552 (PANTHER); SSF57959 (SUPERFAMILY)
Sja_S53121003	-	-	IPR010736 (PFAM); PTHR21580 (PANTHER); PTHR21580:SF9 (PANTHER)
Sja_S53119032	C:cytoplasm; C:microtubule; F:GTPase activity; F:structural constituent of cytoskeleton; F:GTP binding; P:microtubule-based process; P:metabolic process; P:protein polymerization	-	Coil (COILS); IPR000217 (PRINTS); IPR002453 (PRINTS); IPR018316 (SMART); IPR003008 (SMART); IPR003008 (G3DSA:3.40.50.GENE3D); IPR018316 (G3DSA:3.30.1330.GENE3D); IPR003008 (PFAM); IPR018316 (PFAM); IPR023123 (G3DSA:1.10.287.GENE3D); IPR000217 (PANTHER); PTHR11588:SF93 (PANTHER); IPR013838 (PROSITE_PATTERNS); IPR017975 (PROSITE_PATTERNS); IPR003008 (SUPERFAMILY); IPR008280 (SUPERFAMILY)
Sja_S23872908	F:fatty-acyl-CoA binding; F:protein binding	-	IPR000582 (PRINTS); IPR002110 (SMART); IPR000582 (PFAM); IPR020683 (PFAM); IPR014352 (G3DSA:1.20.80.GENE3D); IPR020683 (G3DSA:1.25.40.GENE3D); PTHR24119 (PANTHER); PTHR24119:SF0 (PANTHER); IPR020683 (PROSITE_PROFILES); IPR000582 (PROSITE_PROFILES); IPR002110 (PROSITE_PROFILES); IPR020683 (SUPERFAMILY); IPR000582 (SUPERFAMILY)
Sja_S53123094	F:ATP binding; F:transferase activity; P:tRNA processing	-	IPR018022 (PFAM); IPR018022 (TIGRFAM); G3DSA:1.10.287.890 (GENE3D); IPR027417 (G3DSA:3.40.50.GENE3D); PTHR11088 (PANTHER); PTHR11088:SF25 (PANTHER); IPR018022 (HAMAP); IPR027417 (SUPERFAMILY); IPR027417 (SUPERFAMILY); IPR027417 (SUPERFAMILY); TMhelix (TMHMM)
Sja_S53120278	-	-	no IPS match
Sja_S23872752	F:binding	-	IPR011989 (G3DSA:1.25.10.GENE3D); IPR006911 (PFAM); PTHR15712:SF23 (PANTHER); PTHR15712 (PANTHER); NON_CYTOPLASMIC_DOMAIN (PHOBIUS); TRANSMEMBRANE (PHOBIUS); CYTOPLASMIC_DOMAIN (PHOBIUS); IPR016024 (SUPERFAMILY); TMhelix (TMHMM)
Sja_S23515263	-	-	IPR029021 (G3DSA:3.90.190.GENE3D); PTHR23339 (PANTHER); PTHR23339:SF25 (PANTHER); IPR029021 (SUPERFAMILY)
Sja_S53121027	C:Ku70:Ku80 complex; F:damaged DNA binding; F:ATP-dependent DNA helicase activity; F:telomeric DNA binding; P:telomere maintenance; P:double-strand break repair via nonhomologous end joining; P:DNA recombination; P:DNA duplex unwinding	-	IPR006164 (SMART); IPR016194 (G3DSA:2.40.290.GENE3D); IPR005160 (G3DSA:1.10.1600.GENE3D); IPR006164 (PFAM); PTHR12604:SF4 (PANTHER); PTHR12604 (PANTHER); IPR016194 (SUPERFAMILY)
Sja_S53121024	F:fructose 1,6-bisphosphate 1-phosphatase activity; P:carbohydrate metabolic process; P:protein dephosphorylation	EC:3.1.3.11	IPR028343 (PRINTS); IPR000146 (PIRSF); IPR028343 (PIRSF); IPR000146 (PFAM); G3DSA:3.30.540.10 (GENE3D); G3DSA:3.40.190.80 (GENE3D); IPR000146 (PANTHER); IPR020548 (PROSITE_PATTERNS); IPR000146 (HAMAP); SSF56655 (SUPERFAMILY)
Sja_S53123075	F:protein serine/threonine kinase activity; F:protein binding; F:ATP binding; P:protein phosphorylation	EC:2.7.11	Coil (COILS); IPR002290 (SMART); G3DSA:1.10.510.10 (GENE3D); IPR000959 (PFAM); IPR000719 (PFAM); G3DSA:3.30.200.20 (GENE3D); G3DSA:3.30.1120.30 (GENE3D); PTHR24345:SF0 (PANTHER); PTHR24345 (PANTHER); IPR008271 (PROSITE_PATTERNS); IPR017441 (PROSITE_PATTERNS); IPR000959 (PROSITE_PROFILES); IPR000719 (PROSITE_PROFILES); IPR011009 (SUPERFAMILY); SSF82615 (SUPERFAMILY); SSF82615 (SUPERFAMILY)
Sja_S53123072	C:nucleus	-	IPR027417 (G3DSA:3.40.50.GENE3D); IPR010678 (PFAM); IPR010678 (PANTHER); IPR027417 (SUPERFAMILY)
Sja_S53127313	F:cysteine-type peptidase activity; P:proteolysis	EC:3.4	IPR000668 (SMART); G3DSA:3.90.70.10 (GENE3D); IPR000668 (PFAM); IPR013128 (PANTHER); IPR025661 (PROSITE_PATTERNS); SSF54001 (SUPERFAMILY)
Sja_S53123610	-	-	SIGNAL_PEPTIDE_N_REGION (PHOBIUS); NON_CYTOPLASMIC_DOMAIN (PHOBIUS); SIGNAL_PEPTIDE_H_REGION (PHOBIUS); SIGNAL_PEPTIDE_C_REGION (PHOBIUS); SIGNAL_PEPTIDE (PHOBIUS); SignalP-noTM (SIGNALP_EUK)
Sja_S24187647	F:transcription cofactor activity; P:posttranscriptional gene silencing by RNA; P:regulation of nucleic acid-templated transcription	-	IPR016071 (SMART); IPR016071 (PFAM); IPR016071 (G3DSA:2.40.50.GENE3D); PTHR12302 (PANTHER); IPR030481 (PTHR12302:PANTHER); IPR016071 (PROSITE_PROFILES); IPR016071 (SUPERFAMILY)
Sja_S53121400	C:nucleoplasm; C:nucleolus; F:protein binding; P:rRNA processing	-	IPR012953 (SMART); IPR001680 (SMART); IPR001680 (PFAM); IPR012953 (PFAM); IPR015943 (G3DSA:2.130.10.GENE3D); PTHR17605 (PANTHER); IPR019775 (PROSITE_PATTERNS); IPR017986 (PROSITE_PROFILES); IPR001680 (PROSITE_PROFILES); IPR017986 (SUPERFAMILY)
Sja_S53112210	-	-	PTHR10780:SF19 (PANTHER); PTHR10780 (PANTHER); SIGNAL_PEPTIDE_N_REGION (PHOBIUS); SIGNAL_PEPTIDE (PHOBIUS); SIGNAL_PEPTIDE_H_REGION (PHOBIUS); SIGNAL_PEPTIDE_C_REGION (PHOBIUS); NON_CYTOPLASMIC_DOMAIN (PHOBIUS); SignalP-TM (SIGNALP_GRAM_POSITIVE); SignalP-noTM (SIGNALP_EUK)
Sja_S53128777	-	-	IPR012615 (PFAM); SIGNAL_PEPTIDE_C_REGION (PHOBIUS); SIGNAL_PEPTIDE_N_REGION (PHOBIUS); SIGNAL_PEPTIDE (PHOBIUS); SIGNAL_PEPTIDE_H_REGION (PHOBIUS); NON_CYTOPLASMIC_DOMAIN (PHOBIUS); SignalP-TM (SIGNALP_GRAM_POSITIVE); SignalP-noTM (SIGNALP_GRAM_NEGATIVE); SignalP-noTM (SIGNALP_EUK)
Sja_S53122634	-	-	TRANSMEMBRANE (PHOBIUS); NON_CYTOPLASMIC_DOMAIN (PHOBIUS); CYTOPLASMIC_DOMAIN (PHOBIUS); TMhelix (TMHMM)
Sja_S53121793	F:protein binding	-	IPR000210 (SMART); G3DSA:3.30.710.10 (GENE3D); IPR000210 (PFAM); PTHR32370 (PANTHER); IPR000210 (PROSITE_PROFILES); IPR011333 (SUPERFAMILY)
Sja_S23874398	F:serine-type endopeptidase activity; P:proteolysis	EC:3.4.21	IPR001314 (PRINTS); IPR001254 (SMART); G3DSA:2.40.10.10 (GENE3D); G3DSA:2.40.10.10 (GENE3D); IPR001254 (PFAM); PTHR24256 (PANTHER); PTHR24256:SF156 (PANTHER); IPR018114 (PROSITE_PATTERNS); IPR018114 (PROSITE_PATTERNS); IPR001254 (PROSITE_PROFILES); IPR009003 (SUPERFAMILY)
Sja_S23874131	F:protein kinase activity; F:ATP binding; P:protein phosphorylation	-	IPR002290 (SMART); IPR000719 (PFAM); G3DSA:3.30.200.20 (GENE3D); G3DSA:1.10.510.10 (GENE3D); PTHR24353 (PANTHER); IPR008271 (PROSITE_PATTERNS); IPR017441 (PROSITE_PATTERNS); IPR000719 (PROSITE_PROFILES); IPR011009 (SUPERFAMILY)
Sja_S53123033	F:acid phosphatase activity; P:protein dephosphorylation	EC:3.1.3.2	IPR029033 (G3DSA:3.40.50.GENE3D); IPR000560 (PFAM); PTHR11567:SF130 (PANTHER); PTHR11567 (PANTHER); IPR000560 (PROSITE_PATTERNS); CYTOPLASMIC_DOMAIN (PHOBIUS); CYTOPLASMIC_DOMAIN (PHOBIUS); TRANSMEMBRANE (PHOBIUS); TRANSMEMBRANE (PHOBIUS); NON_CYTOPLASMIC_DOMAIN (PHOBIUS); IPR029033 (SUPERFAMILY); TMhelix (TMHMM)
Sja_S53118127	C:integral component of membrane	-	IPR018499 (PFAM); IPR028977 (G3DSA:1.10.1450.GENE3D); PTHR19282 (PANTHER); PTHR19282:SF255 (PANTHER); CYTOPLASMIC_DOMAIN (PHOBIUS); TRANSMEMBRANE (PHOBIUS); NON_CYTOPLASMIC_DOMAIN (PHOBIUS); IPR008952 (SUPERFAMILY); TMhelix (TMHMM)
Sja_S23873600	-	-	IPR001304 (SMART); IPR001304 (PFAM); IPR016186 (G3DSA:3.10.100.GENE3D); IPR001304 (PROSITE_PROFILES); SignalP-noTM (SIGNALP_EUK); IPR016187 (SUPERFAMILY)
Sja_S53121329	C:integral component of membrane; F:substrate-specific transmembrane transporter activity; P:carbohydrate transport; P:transmembrane transport	-	IPR003663 (PRINTS); G3DSA:1.20.1250.20 (GENE3D); IPR003663 (TIGRFAM); IPR005828 (PFAM); PTHR23503 (PANTHER); IPR005829 (PROSITE_PATTERNS); CYTOPLASMIC_DOMAIN (PHOBIUS); TRANSMEMBRANE (PHOBIUS); TRANSMEMBRANE (PHOBIUS); CYTOPLASMIC_DOMAIN (PHOBIUS); TRANSMEMBRANE (PHOBIUS); TRANSMEMBRANE (PHOBIUS); CYTOPLASMIC_DOMAIN (PHOBIUS); NON_CYTOPLASMIC_DOMAIN (PHOBIUS); NON_CYTOPLASMIC_DOMAIN (PHOBIUS); TR…
Sja_S24186248	-	-	TRANSMEMBRANE (PHOBIUS); CYTOPLASMIC_DOMAIN (PHOBIUS); CYTOPLASMIC_DOMAIN (PHOBIUS); CYTOPLASMIC_DOMAIN (PHOBIUS); TRANSMEMBRANE (PHOBIUS); TRANSMEMBRANE (PHOBIUS); NON_CYTOPLASMIC_DOMAIN (PHOBIUS); NON_CYTOPLASMIC_DOMAIN (PHOBIUS); TRANSMEMBRANE (PHOBIUS); TRANSMEMBRANE (PHOBIUS); TRANSMEMBRANE (PHOBIUS); NON_CYTOPLASMIC_DOMAIN (PHOBIUS); NON_CYTOPLASMIC_DOMAIN (PHOBIUS); TMhelix (TMHMM); TMheli…
Sja_S53122556	C:integral component of membrane; P:transmembrane transport	-	IPR013657 (PFAM); PTHR10778 (PANTHER); PTHR10778:SF10 (PANTHER); CYTOPLASMIC_DOMAIN (PHOBIUS); CYTOPLASMIC_DOMAIN (PHOBIUS); NON_CYTOPLASMIC_DOMAIN (PHOBIUS); CYTOPLASMIC_DOMAIN (PHOBIUS); TRANSMEMBRANE (PHOBIUS); TRANSMEMBRANE (PHOBIUS); CYTOPLASMIC_DOMAIN (PHOBIUS); CYTOPLASMIC_DOMAIN (PHOBIUS); TRANSMEMBRANE (PHOBIUS); TRANSMEMBRANE (PHOBIUS); NON_CYTOPLASMIC_DOMAIN (PHOBIUS); TRANSMEMBRANE (P…
Sja_S53122557	F:protein binding	-	IPR001680 (SMART); IPR015943 (G3DSA:2.130.10.GENE3D); IPR017986 (PROSITE_PROFILES); IPR001680 (PROSITE_PROFILES); IPR011047 (SUPERFAMILY); IPR017986 (SUPERFAMILY)
Sja_S53123750	-	-	TRANSMEMBRANE (PHOBIUS); NON_CYTOPLASMIC_DOMAIN (PHOBIUS); NON_CYTOPLASMIC_DOMAIN (PHOBIUS); TRANSMEMBRANE (PHOBIUS); CYTOPLASMIC_DOMAIN (PHOBIUS); NON_CYTOPLASMIC_DOMAIN (PHOBIUS); TRANSMEMBRANE (PHOBIUS); TRANSMEMBRANE (PHOBIUS); CYTOPLASMIC_DOMAIN (PHOBIUS); TMhelix (TMHMM); TMhelix (TMHMM); TMhelix (TMHMM); TMhelix (TMHMM)
Sja_S53123208	-	-	Coil (COILS); Coil (COILS); SIGNAL_PEPTIDE_C_REGION (PHOBIUS); SIGNAL_PEPTIDE (PHOBIUS); SIGNAL_PEPTIDE_N_REGION (PHOBIUS); SIGNAL_PEPTIDE_H_REGION (PHOBIUS); NON_CYTOPLASMIC_DOMAIN (PHOBIUS); SignalP-TM (SIGNALP_EUK); TMhelix (TMHMM)
Sja_S53126282	F:kinase activity; P:phosphorylation	-	TMhelix (TMHMM)
Sja_S53121467	F:kinase activity; F:oxidoreductase activity; P:phosphorylation; P:oxidation-reduction process	-	IPR023753 (G3DSA:3.50.50.GENE3D); IPR006076 (PFAM); PTHR13847:SF191 (PANTHER); PTHR13847 (PANTHER); TRANSMEMBRANE (PHOBIUS); NON_CYTOPLASMIC_DOMAIN (PHOBIUS); CYTOPLASMIC_DOMAIN (PHOBIUS); IPR023753 (SUPERFAMILY); TMhelix (TMHMM)
Sja_S53122614	C:integral component of membrane; F:cation transmembrane transporter activity; P:cation transmembrane transport	-	IPR002524 (PFAM); IPR002524 (TIGRFAM); IPR027469 (G3DSA:1.20.1510.GENE3D); IPR027470 (G3DSA:3.30.70.GENE3D); IPR027470 (PFAM); IPR002524 (PANTHER); PTHR11562:SF21 (PANTHER); TRANSMEMBRANE (PHOBIUS); CYTOPLASMIC_DOMAIN (PHOBIUS); CYTOPLASMIC_DOMAIN (PHOBIUS); CYTOPLASMIC_DOMAIN (PHOBIUS); TRANSMEMBRANE (PHOBIUS); TRANSMEMBRANE (PHOBIUS); TRANSMEMBRANE (PHOBIUS); TRANSMEMBRANE (PHOBIUS); NON_CYTOPL…
Sja_S23873629	C:endoplasmic reticulum; C:integral component of membrane; F:transferase activity, transferring hexosyl groups; P:metabolic process	-	IPR007873 (PFAM); PTHR12646:SF0 (PANTHER); IPR007873 (PANTHER); CYTOPLASMIC_DOMAIN (PHOBIUS); CYTOPLASMIC_DOMAIN (PHOBIUS); NON_CYTOPLASMIC_DOMAIN (PHOBIUS); TRANSMEMBRANE (PHOBIUS); TRANSMEMBRANE (PHOBIUS); TRANSMEMBRANE (PHOBIUS); NON_CYTOPLASMIC_DOMAIN (PHOBIUS); NON_CYTOPLASMIC_DOMAIN (PHOBIUS); NON_CYTOPLASMIC_DOMAIN (PHOBIUS); TRANSMEMBRANE (PHOBIUS); TRANSMEMBRANE (PHOBIUS); TRANSMEMBRANE …
Sja_S53118715	F:methionine adenosyltransferase activity; F:ATP binding; F:metal ion binding; P:S-adenosylmethionine biosynthetic process; P:one-carbon metabolic process	EC:2.5.1.6	IPR002133 (PIRSF); IPR022630 (PFAM); G3DSA:3.30.300.10 (GENE3D); G3DSA:3.30.300.10 (GENE3D); IPR022628 (PFAM); IPR022629 (PFAM); IPR002133 (TIGRFAM); G3DSA:3.30.300.10 (GENE3D); IPR002133 (PANTHER); IPR022631 (PROSITE_PATTERNS); IPR022631 (PROSITE_PATTERNS); IPR002133 (HAMAP); IPR022636 (SUPERFAMILY); IPR022636 (SUPERFAMILY); IPR022636 (SUPERFAMILY)
Sja_S23515645	-	-	IPR012615 (PFAM); SIGNAL_PEPTIDE_H_REGION (PHOBIUS); NON_CYTOPLASMIC_DOMAIN (PHOBIUS); SIGNAL_PEPTIDE (PHOBIUS); SIGNAL_PEPTIDE_C_REGION (PHOBIUS); SIGNAL_PEPTIDE_N_REGION (PHOBIUS); SignalP-noTM (SIGNALP_EUK); SignalP-noTM (SIGNALP_GRAM_NEGATIVE); SignalP-TM (SIGNALP_GRAM_POSITIVE)
Sja_S23875139	C:extracellular region	-	IPR001283 (PRINTS); IPR014044 (SMART); IPR014044 (PFAM); IPR014044 (G3DSA:3.40.33.GENE3D); IPR001283 (PANTHER); PTHR10334:SF211 (PANTHER); IPR018244 (PROSITE_PATTERNS); IPR014044 (SUPERFAMILY)
Sja_S23875132	F:ATP binding	-	IPR000194 (PFAM); IPR027417 (G3DSA:3.40.50.GENE3D); PTHR15184 (PANTHER); PTHR15184:SF11 (PANTHER); IPR020003 (PROSITE_PATTERNS); IPR027417 (SUPERFAMILY)
Sja_S23874750	F:RNA binding; F:RNA-DNA hybrid ribonuclease activity; P:RNA phosphodiester bond hydrolysis, endonucleolytic	EC:3.1.26.4	IPR012337 (G3DSA:3.30.420.GENE3D); IPR023160 (G3DSA:1.10.10.GENE3D); IPR024567 (PFAM); IPR004649 (TIGRFAM); IPR001352 (PANTHER); PTHR10954:SF7 (PANTHER); IPR012337 (SUPERFAMILY)
Sja_S24187769	F:hydroxymethylglutaryl-CoA synthase activity; P:isoprenoid biosynthetic process	EC:2.3.3.10	IPR016039 (G3DSA:3.40.47.GENE3D); IPR013528 (PFAM); IPR016039 (G3DSA:3.40.47.GENE3D); PTHR11877:SF16 (PANTHER); PTHR11877 (PANTHER); IPR000590 (PROSITE_PATTERNS); IPR016039 (SUPERFAMILY)
Sja_S53128714	F:nucleic acid binding; F:metal ion binding	-	IPR015880 (SMART); IPR013087 (G3DSA:3.30.160.GENE3D); IPR013087 (G3DSA:3.30.160.GENE3D); IPR013087 (G3DSA:3.30.160.GENE3D); PTHR24375 (PANTHER); IPR007087 (PROSITE_PATTERNS); IPR007087 (PROSITE_PROFILES); SSF57667 (SUPERFAMILY); SSF57667 (SUPERFAMILY); SSF57667 (SUPERFAMILY)
Sja_S53128711	C:endoplasmic reticulum; C:integral component of membrane	-	IPR006634 (SMART); IPR016439 (PIRSF); IPR006634 (PFAM); PTHR12560:SF0 (PANTHER); IPR016439 (PANTHER); NON_CYTOPLASMIC_DOMAIN (PHOBIUS); NON_CYTOPLASMIC_DOMAIN (PHOBIUS); TRANSMEMBRANE (PHOBIUS); CYTOPLASMIC_DOMAIN (PHOBIUS); TRANSMEMBRANE (PHOBIUS); TRANSMEMBRANE (PHOBIUS); TRANSMEMBRANE (PHOBIUS); CYTOPLASMIC_DOMAIN (PHOBIUS); CYTOPLASMIC_DOMAIN (PHOBIUS); NON_CYTOPLASMIC_DOMAIN (PHOBIUS); TRANS…
Sja_S53128719	F:protein kinase activity; F:ATP binding; P:protein phosphorylation	-	IPR002290 (SMART); G3DSA:3.30.200.20 (GENE3D); G3DSA:1.10.510.10 (GENE3D); IPR000719 (PFAM); IPR020636 (PANTHER); IPR008271 (PROSITE_PATTERNS); IPR000719 (PROSITE_PROFILES); IPR011009 (SUPERFAMILY)
Sja_S53123022	-	-	SIGNAL_PEPTIDE_C_REGION (PHOBIUS); SIGNAL_PEPTIDE_H_REGION (PHOBIUS); SIGNAL_PEPTIDE_N_REGION (PHOBIUS); NON_CYTOPLASMIC_DOMAIN (PHOBIUS); SIGNAL_PEPTIDE (PHOBIUS); SignalP-noTM (SIGNALP_EUK); TMhelix (TMHMM)
Sja_S45451878	-	-	IPR012615 (PFAM); SIGNAL_PEPTIDE_C_REGION (PHOBIUS); SIGNAL_PEPTIDE_H_REGION (PHOBIUS); SIGNAL_PEPTIDE_N_REGION (PHOBIUS); SIGNAL_PEPTIDE (PHOBIUS); NON_CYTOPLASMIC_DOMAIN (PHOBIUS); SignalP-noTM (SIGNALP_EUK); TMhelix (TMHMM)
Sja_S53118563	-	-	IPR006917 (PFAM); IPR011256 (SUPERFAMILY)
Sja_S53119572	C:cell; F:protein disulfide oxidoreductase activity; P:glycerol ether metabolic process; P:cell redox homeostasis; P:oxidation-reduction process	-	PR00421 (PRINTS); IPR005746 (TIGRFAM); IPR012336 (G3DSA:3.40.30.GENE3D); IPR013766 (PFAM); PTHR10438:SF264 (PANTHER); IPR005746 (PANTHER); IPR017937 (PROSITE_PATTERNS); IPR012336 (PROSITE_PROFILES); IPR012336 (SUPERFAMILY)
Sja_S53128960	-	-	CYTOPLASMIC_DOMAIN (PHOBIUS); NON_CYTOPLASMIC_DOMAIN (PHOBIUS); NON_CYTOPLASMIC_DOMAIN (PHOBIUS); TRANSMEMBRANE (PHOBIUS); TRANSMEMBRANE (PHOBIUS); TMhelix (TMHMM); TMhelix (TMHMM)
Sja_S53118549	-	-	PF05980 (PFAM); NON_CYTOPLASMIC_DOMAIN (PHOBIUS); SIGNAL_PEPTIDE_N_REGION (PHOBIUS); SIGNAL_PEPTIDE_H_REGION (PHOBIUS); SIGNAL_PEPTIDE (PHOBIUS); SIGNAL_PEPTIDE_C_REGION (PHOBIUS); SignalP-noTM (SIGNALP_EUK); TMhelix (TMHMM)
Sja_S53128756	C:nucleus; C:cytoplasm; F:Rho guanyl-nucleotide exchange factor activity; F:GTPase activator activity; P:cell morphogenesis; P:cytokinesis; P:regulation of Rho protein signal transduction; P:positive regulation of GTPase activity; P:positive regulation of neuron differentiation	-	IPR000219 (SMART); IPR000219 (PFAM); IPR000219 (G3DSA:1.20.900.GENE3D); PTHR16777:SF2 (PANTHER); IPR026817 (PANTHER); IPR000219 (PROSITE_PROFILES); IPR000219 (SUPERFAMILY)
Sja_S53123143	-	-	SIGNAL_PEPTIDE_N_REGION (PHOBIUS); SIGNAL_PEPTIDE_C_REGION (PHOBIUS); SIGNAL_PEPTIDE (PHOBIUS); NON_CYTOPLASMIC_DOMAIN (PHOBIUS); SIGNAL_PEPTIDE_H_REGION (PHOBIUS); PS51257 (PROSITE_PROFILES); SignalP-noTM (SIGNALP_EUK); SignalP-noTM (SIGNALP_GRAM_NEGATIVE); SignalP-TM (SIGNALP_GRAM_POSITIVE); TMhelix (TMHMM)
Sja_S53123140	C:nucleus; C:ribonucleoprotein complex; F:RNA binding; P:RNA processing	-	IPR002344 (PRINTS); IPR006630 (SMART); IPR006607 (SMART); IPR006630 (PFAM); IPR011991 (G3DSA:1.10.10.GENE3D); PTHR22792:SF66 (PANTHER); PTHR22792 (PANTHER); IPR006630 (PROSITE_PROFILES); SSF46785 (SUPERFAMILY)
Sja_S53129226	C:endoplasmic reticulum membrane; F:transferase activity, transferring hexosyl groups; P:metabolic process	-	IPR004856 (PFAM); IPR004856 (PANTHER); PTHR12413:SF2 (PANTHER); SIGNAL_PEPTIDE_N_REGION (PHOBIUS); TRANSMEMBRANE (PHOBIUS); CYTOPLASMIC_DOMAIN (PHOBIUS); NON_CYTOPLASMIC_DOMAIN (PHOBIUS); CYTOPLASMIC_DOMAIN (PHOBIUS); CYTOPLASMIC_DOMAIN (PHOBIUS); NON_CYTOPLASMIC_DOMAIN (PHOBIUS); TRANSMEMBRANE (PHOBIUS); TRANSMEMBRANE (PHOBIUS); NON_CYTOPLASMIC_DOMAIN (PHOBIUS); CYTOPLASMIC_DOMAIN (PHOBIUS); TRA…
Sja_S53129228	-	-	IPR001623 (PRINTS); IPR001623 (SMART); IPR001623 (PFAM); IPR001623 (G3DSA:1.10.287.GENE3D); IPR001623 (PROSITE_PROFILES); IPR007872 (PROSITE_PROFILES); IPR001623 (SUPERFAMILY); SSF144217 (SUPERFAMILY)
Sja_S53119989	F:RNA binding; F:ribonuclease T2 activity; P:RNA phosphodiester bond hydrolysis, endonucleolytic	EC:3.1.27.1	IPR001568 (PFAM); IPR001568 (G3DSA:3.90.730.GENE3D); IPR001568 (PANTHER); SIGNAL_PEPTIDE_H_REGION (PHOBIUS); SIGNAL_PEPTIDE_C_REGION (PHOBIUS); SIGNAL_PEPTIDE (PHOBIUS); NON_CYTOPLASMIC_DOMAIN (PHOBIUS); SIGNAL_PEPTIDE_N_REGION (PHOBIUS); SignalP-noTM (SIGNALP_EUK); IPR001568 (SUPERFAMILY); TMhelix (TMHMM)
Sja_S53119519	-	-	no IPS match
PG000093	-	-	IPR012615 (PFAM)
PG000102	-	-	G3DSA:1.25.40.120 (GENE3D)
PG000133	-	-	no IPS match
PG000284	C:gap junction; C:integral component of membrane; P:ion transport	-	IPR000990 (PRINTS); IPR000990 (PFAM); PTHR11893:SF0 (PANTHER); IPR000990 (PANTHER); TRANSMEMBRANE (PHOBIUS); TRANSMEMBRANE (PHOBIUS); CYTOPLASMIC_DOMAIN (PHOBIUS); CYTOPLASMIC_DOMAIN (PHOBIUS); NON_CYTOPLASMIC_DOMAIN (PHOBIUS); NON_CYTOPLASMIC_DOMAIN (PHOBIUS); CYTOPLASMIC_DOMAIN (PHOBIUS); TRANSMEMBRANE (PHOBIUS); TRANSMEMBRANE (PHOBIUS); IPR000990 (PROSITE_PROFILES); TMhelix (TMHMM); TMhelix (T…
PG000441	-	-	IPR019155 (PFAM); PTHR21481 (PANTHER); PTHR21481:SF0 (PANTHER)
PG000662	F:metal ion binding	-	IPR000571 (SMART); IPR000571 (G3DSA:4.10.1000.GENE3D); IPR000571 (PFAM); IPR000571 (PROSITE_PROFILES); SSF90229 (SUPERFAMILY)
PG000887	C:intracellular; C:integral component of membrane; P:transport	-	IPR002075 (PFAM); G3DSA:3.10.450.50 (GENE3D); PTHR12612:SF9 (PANTHER); PTHR12612 (PANTHER); IPR018222 (PROSITE_PROFILES); SSF54427 (SUPERFAMILY)
PG001157	F:methyltransferase activity; P:methylation	-	G3DSA:2.60.120.650 (GENE3D); IPR003347 (PFAM); PTHR13096 (PANTHER); SSF51197 (SUPERFAMILY)
PG001180	-	-	SSF56672 (SUPERFAMILY)
PG001372	-	-	PTHR22765:SF51 (PANTHER); PTHR22765 (PANTHER); NON_CYTOPLASMIC_DOMAIN (PHOBIUS); SIGNAL_PEPTIDE (PHOBIUS); TRANSMEMBRANE (PHOBIUS); TRANSMEMBRANE (PHOBIUS); SIGNAL_PEPTIDE_N_REGION (PHOBIUS); NON_CYTOPLASMIC_DOMAIN (PHOBIUS); SIGNAL_PEPTIDE_C_REGION (PHOBIUS); CYTOPLASMIC_DOMAIN (PHOBIUS); SIGNAL_PEPTIDE_H_REGION (PHOBIUS); SignalP-noTM (SIGNALP_EUK); TMhelix (TMHMM); TMhelix (TMHMM)
PG001412	C:alpha DNA polymerase:primase complex; F:DNA binding; F:DNA-directed DNA polymerase activity; F:protein heterodimerization activity; P:DNA replication initiation; P:DNA biosynthetic process	EC:2.7.7.7	IPR007185 (PFAM); PTHR23061 (PANTHER); PTHR23061:SF12 (PANTHER)
PG001447	C:origin recognition complex; C:nucleus; P:DNA replication	-	IPR027417 (G3DSA:3.40.50.GENE3D); IPR007220 (PFAM); PTHR14052:SF0 (PANTHER); IPR007220 (PANTHER)
PG001542	-	-	TRANSMEMBRANE (PHOBIUS); NON_CYTOPLASMIC_DOMAIN (PHOBIUS); CYTOPLASMIC_DOMAIN (PHOBIUS); CYTOPLASMIC_DOMAIN (PHOBIUS); TRANSMEMBRANE (PHOBIUS); TMhelix (TMHMM); TMhelix (TMHMM)
PG001548	C:Ku70:Ku80 complex; F:damaged DNA binding; F:ATP-dependent DNA helicase activity; F:telomeric DNA binding; P:telomere maintenance; P:double-strand break repair via nonhomologous end joining; P:DNA recombination; P:DNA duplex unwinding	-	IPR006164 (SMART); IPR006164 (PFAM); IPR002035 (G3DSA:3.40.50.GENE3D); IPR005160 (G3DSA:1.10.1600.GENE3D); IPR016194 (G3DSA:2.40.290.GENE3D); IPR005161 (PFAM); PTHR12604 (PANTHER); PTHR12604:SF4 (PANTHER); PTHR12604:SF4 (PANTHER); PTHR12604 (PANTHER); PTHR12604 (PANTHER); PTHR12604:SF4 (PANTHER); IPR002035 (SUPERFAMILY); IPR016194 (SUPERFAMILY)
PG002066	C:integral component of membrane; F:amino acid transmembrane transporter activity; P:amino acid transmembrane transport	-	IPR002293 (PFAM); IPR002293 (PANTHER); PTHR11785:SF145 (PANTHER); TRANSMEMBRANE (PHOBIUS); CYTOPLASMIC_DOMAIN (PHOBIUS); TRANSMEMBRANE (PHOBIUS); NON_CYTOPLASMIC_DOMAIN (PHOBIUS); NON_CYTOPLASMIC_DOMAIN (PHOBIUS); CYTOPLASMIC_DOMAIN (PHOBIUS); TRANSMEMBRANE (PHOBIUS); NON_CYTOPLASMIC_DOMAIN (PHOBIUS); TRANSMEMBRANE (PHOBIUS); TRANSMEMBRANE (PHOBIUS); CYTOPLASMIC_DOMAIN (PHOBIUS); TMhelix (TMHMM);…
PG002102	F:kinase activity; P:phosphorylation	-	no IPS match
PG002196	-	-	IPR000859 (SMART); IPR000859 (G3DSA:2.60.120.GENE3D); IPR000859 (G3DSA:2.60.120.GENE3D); IPR000859 (PFAM); IPR000859 (G3DSA:2.60.120.GENE3D); PTHR10127 (PANTHER); PTHR10127 (PANTHER); PTHR10127 (PANTHER); PTHR10127:SF561 (PANTHER); PTHR10127:SF561 (PANTHER); PTHR10127:SF561 (PANTHER); IPR000859 (PROSITE_PROFILES); IPR000859 (PROSITE_PROFILES); IPR000859 (PROSITE_PROFILES); IPR000859 (SUPERFAMILY)…
PG002228	-	-	IPR000408 (PRINTS); IPR000408 (PFAM); IPR009091 (G3DSA:2.130.10.GENE3D); PTHR22870 (PANTHER); PTHR22870:SF136 (PANTHER); IPR000408 (PROSITE_PATTERNS); IPR000408 (PROSITE_PATTERNS); IPR000408 (PROSITE_PATTERNS); IPR000408 (PROSITE_PATTERNS); CYTOPLASMIC_DOMAIN (PHOBIUS); NON_CYTOPLASMIC_DOMAIN (PHOBIUS); TRANSMEMBRANE (PHOBIUS); IPR000408 (PROSITE_PROFILES); IPR000408 (PROSITE_PROFILES); IPR000408…
PG002242	-	-	no IPS match
PG002334	-	-	no IPS match
PG002904	C:condensin complex; F:protein binding; P:mitotic chromosome condensation	-	Coil (COILS); Coil (COILS); IPR011989 (G3DSA:1.25.10.GENE3D); IPR001943 (PFAM); IPR025977 (PFAM); IPR027165 (PANTHER); IPR027165 (PANTHER); PTHR14418:SF5 (PANTHER); PTHR14418:SF5 (PANTHER); PTHR14418:SF5 (PANTHER); IPR027165 (PANTHER); PTHR14418:SF5 (PANTHER); IPR027165 (PANTHER); IPR016024 (SUPERFAMILY)
PG002915	C:nucleus; C:MCM complex; F:DNA binding; F:DNA helicase activity; F:ATP binding; P:DNA replication initiation; P:DNA duplex unwinding	-	IPR008045 (PRINTS); IPR001208 (PRINTS); IPR031327 (SMART); IPR003593 (SMART); IPR008045 (PFAM); G3DSA:3.30.1640.10 (GENE3D); IPR027925 (PFAM); IPR001208 (PFAM); IPR027417 (G3DSA:3.40.50.GENE3D); IPR012340 (G3DSA:2.40.50.GENE3D); PTHR11630 (PANTHER); IPR008045 (PTHR11630:PANTHER); IPR018525 (PROSITE_PATTERNS); IPR001208 (PROSITE_PROFILES); IPR012340 (SUPERFAMILY); IPR012340 (SUPERFAMILY); IPR02741…
PG002992	-	-	Coil (COILS)
PG003164	-	-	no IPS match
PG003254	-	-	TRANSMEMBRANE (PHOBIUS); CYTOPLASMIC_DOMAIN (PHOBIUS); NON_CYTOPLASMIC_DOMAIN (PHOBIUS)
PG003312	C:mitochondrion; F:3'-tRNA processing endoribonuclease activity; P:mitochondrial tRNA 3'-trailer cleavage, endonucleolytic	-	Coil (COILS); PF12706 (PFAM); G3DSA:3.60.15.10 (GENE3D); PTHR12553:SF49 (PANTHER); PTHR12553 (PANTHER); SSF56281 (SUPERFAMILY)
PG003346	C:membrane; F:ion channel activity; P:calcium ion transport; P:transmembrane transport	-	Coil (COILS); IPR013662 (PFAM); IPR005821 (PFAM); IPR015925 (PANTHER); PTHR13715:SF54 (PANTHER); TRANSMEMBRANE (PHOBIUS); TRANSMEMBRANE (PHOBIUS); TRANSMEMBRANE (PHOBIUS); TRANSMEMBRANE (PHOBIUS); TRANSMEMBRANE (PHOBIUS); CYTOPLASMIC_DOMAIN (PHOBIUS); CYTOPLASMIC_DOMAIN (PHOBIUS); NON_CYTOPLASMIC_DOMAIN (PHOBIUS); TRANSMEMBRANE (PHOBIUS); TRANSMEMBRANE (PHOBIUS); NON_CYTOPLASMIC_DOMAIN (PHOBIUS);…
PG003353	F:ribonucleoside-diphosphate reductase activity, thioredoxin disulfide as acceptor; F:ATP binding; P:DNA replication; P:oxidation-reduction process	EC:1.17.4.1	G3DSA:3.20.70.20 (GENE3D); IPR013509 (PFAM); IPR000788 (PFAM); IPR005144 (PFAM); PTHR11573 (PANTHER); IPR005144 (PROSITE_PROFILES); SSF51998 (SUPERFAMILY); IPR008926 (SUPERFAMILY); SSF51998 (SUPERFAMILY)
PG003365	C:integral component of membrane; F:neurotransmitter:sodium symporter activity; P:neurotransmitter transport; P:transmembrane transport	-	IPR000175 (PANTHER); PTHR11616:SF141 (PANTHER); NON_CYTOPLASMIC_DOMAIN (PHOBIUS); TRANSMEMBRANE (PHOBIUS); TRANSMEMBRANE (PHOBIUS); TRANSMEMBRANE (PHOBIUS); CYTOPLASMIC_DOMAIN (PHOBIUS); CYTOPLASMIC_DOMAIN (PHOBIUS); NON_CYTOPLASMIC_DOMAIN (PHOBIUS); CYTOPLASMIC_DOMAIN (PHOBIUS); TRANSMEMBRANE (PHOBIUS); SSF161070 (SUPERFAMILY); TMhelix (TMHMM); TMhelix (TMHMM); TMhelix (TMHMM); TMhelix (TMHMM)
PG003603	F:calcium ion binding	-	IPR002048 (SMART); IPR011992 (PFAM); IPR011992 (G3DSA:1.10.238.GENE3D); IPR011992 (G3DSA:1.10.238.GENE3D); PTHR10891 (PANTHER); IPR018247 (PROSITE_PATTERNS); IPR018247 (PROSITE_PATTERNS); IPR018247 (PROSITE_PATTERNS); IPR018247 (PROSITE_PATTERNS); IPR002048 (PROSITE_PROFILES); IPR002048 (PROSITE_PROFILES); IPR002048 (PROSITE_PROFILES); IPR002048 (PROSITE_PROFILES); SSF47473 (SUPERFAMILY)
PG003635	-	-	no IPS match
PG003861	-	-	TRANSMEMBRANE (PHOBIUS); CYTOPLASMIC_DOMAIN (PHOBIUS); CYTOPLASMIC_DOMAIN (PHOBIUS); NON_CYTOPLASMIC_DOMAIN (PHOBIUS); TRANSMEMBRANE (PHOBIUS); TMhelix (TMHMM); TMhelix (TMHMM)
PG004076	F:ATP binding	-	IPR003593 (SMART); G3DSA:1.10.8.60 (GENE3D); IPR027417 (G3DSA:3.40.50.GENE3D); IPR027417 (G3DSA:3.40.50.GENE3D); IPR003959 (PFAM); PTHR23389:SF3 (PANTHER); PTHR23389 (PANTHER); PTHR23389:SF3 (PANTHER); PTHR23389:SF3 (PANTHER); PTHR23389 (PANTHER); PTHR23389:SF3 (PANTHER); PTHR23389 (PANTHER); PTHR23389 (PANTHER); PTHR23389:SF3 (PANTHER); PTHR23389 (PANTHER); NON_CYTOPLASMIC_DOMAIN (PHOBIUS); TRAN…
PG004114	-	-	NON_CYTOPLASMIC_DOMAIN (PHOBIUS); SIGNAL_PEPTIDE_C_REGION (PHOBIUS); SIGNAL_PEPTIDE_H_REGION (PHOBIUS); SIGNAL_PEPTIDE_N_REGION (PHOBIUS); SIGNAL_PEPTIDE (PHOBIUS); SignalP-noTM (SIGNALP_EUK)
PG005153	F:ATP binding; F:mismatched DNA binding; P:mismatch repair	-	IPR016151 (G3DSA:3.40.1170.GENE3D); IPR007696 (PFAM); G3DSA:1.10.1420.10 (GENE3D); IPR007860 (PFAM); PIRSF037677 (PIRSF); IPR007695 (PFAM); PTHR11361 (PANTHER); PTHR11361 (PANTHER); PTHR11361:SF31 (PANTHER); PTHR11361 (PANTHER); PTHR11361:SF31 (PANTHER); PTHR11361:SF31 (PANTHER); IPR016151 (SUPERFAMILY); IPR007696 (SUPERFAMILY); IPR007860 (SUPERFAMILY)
PG005280	-	-	IPR016186 (G3DSA:3.10.100.GENE3D); CYTOPLASMIC_DOMAIN (PHOBIUS); TRANSMEMBRANE (PHOBIUS); NON_CYTOPLASMIC_DOMAIN (PHOBIUS); IPR001304 (PROSITE_PROFILES); IPR016187 (SUPERFAMILY); TMhelix (TMHMM)
PG005368	-	-	IPR018143 (PFAM); IPR004269 (PANTHER); SIGNAL_PEPTIDE (PHOBIUS); SIGNAL_PEPTIDE_H_REGION (PHOBIUS); SIGNAL_PEPTIDE_N_REGION (PHOBIUS); NON_CYTOPLASMIC_DOMAIN (PHOBIUS); SIGNAL_PEPTIDE_C_REGION (PHOBIUS); SignalP-noTM (SIGNALP_EUK); SignalP-noTM (SIGNALP_GRAM_NEGATIVE)
PG005406	F:phosphoprotein phosphatase activity; P:protein dephosphorylation	EC:3.1.3.16	IPR006186 (PRINTS); IPR006186 (SMART); IPR029052 (G3DSA:3.60.21.GENE3D); IPR004843 (PFAM); PTHR11668:SF278 (PANTHER); PTHR11668 (PANTHER); IPR006186 (PROSITE_PATTERNS); IPR029052 (SUPERFAMILY)
PG005575	-	-	no IPS match
PG005758	-	-	Coil (COILS); Coil (COILS); PF03148 (PFAM); PTHR19960:SF25 (PANTHER); PTHR19960 (PANTHER)
PG005787	-	-	TRANSMEMBRANE (PHOBIUS); NON_CYTOPLASMIC_DOMAIN (PHOBIUS); NON_CYTOPLASMIC_DOMAIN (PHOBIUS); CYTOPLASMIC_DOMAIN (PHOBIUS); TRANSMEMBRANE (PHOBIUS); TMhelix (TMHMM)
PG005799	-	-	no IPS match
PG005927	F:aspartic-type endopeptidase activity; P:proteolysis	-	IPR001461 (PRINTS); IPR001461 (PFAM); IPR021109 (G3DSA:2.40.70.GENE3D); IPR021109 (G3DSA:2.40.70.GENE3D); IPR001461 (PANTHER); PTHR13683:SF249 (PANTHER); PTHR13683:SF249 (PANTHER); IPR001969 (PROSITE_PATTERNS); IPR021109 (SUPERFAMILY)
PG006098	C:Golgi apparatus; C:integral component of membrane; F:galactosyltransferase activity; F:lactosylceramide 1,3-N-acetyl-beta-D-glucosaminyltransferase activity; P:protein glycosylation	EC:2.4.1.206; EC:2.4.1	IPR002659 (PFAM); IPR029044 (G3DSA:3.90.550.GENE3D); PTHR11214:SF90 (PANTHER); IPR002659 (PANTHER); NON_CYTOPLASMIC_DOMAIN (PHOBIUS); TRANSMEMBRANE (PHOBIUS); CYTOPLASMIC_DOMAIN (PHOBIUS); IPR029044 (SUPERFAMILY); TMhelix (TMHMM)
PG006523	C:membrane; F:oligosaccharyl transferase activity; P:protein glycosylation	EC:2.4.1	IPR003674 (PFAM); PTHR13872 (PANTHER); PTHR13872:SF27 (PANTHER); NON_CYTOPLASMIC_DOMAIN (PHOBIUS); NON_CYTOPLASMIC_DOMAIN (PHOBIUS); CYTOPLASMIC_DOMAIN (PHOBIUS); TRANSMEMBRANE (PHOBIUS); TRANSMEMBRANE (PHOBIUS); TRANSMEMBRANE (PHOBIUS); TRANSMEMBRANE (PHOBIUS); CYTOPLASMIC_DOMAIN (PHOBIUS); NON_CYTOPLASMIC_DOMAIN (PHOBIUS); TMhelix (TMHMM); TMhelix (TMHMM); TMhelix (TMHMM); TMhelix (TMHMM)
PG006604	F:nucleic acid binding; F:zinc ion binding	-	IPR000571 (SMART); IPR001878 (SMART); IPR001878 (G3DSA:4.10.60.GENE3D); IPR000571 (G3DSA:4.10.1000.GENE3D); IPR000571 (PFAM); IPR001878 (PFAM); PTHR23102 (PANTHER); IPR001878 (PROSITE_PROFILES); IPR000571 (PROSITE_PROFILES); IPR000571 (PROSITE_PROFILES); SSF90229 (SUPERFAMILY); IPR001878 (SUPERFAMILY)
PG006644	F:nucleic acid binding; F:protein binding	-	IPR003165 (SMART); IPR003100 (PFAM); IPR032474 (PFAM); IPR003165 (PFAM); G3DSA:2.170.260.10 (GENE3D); IPR012337 (G3DSA:3.30.420.GENE3D); G3DSA:3.40.50.2300 (GENE3D); IPR014811 (PFAM); PTHR22891:SF31 (PANTHER); PTHR22891 (PANTHER); IPR003165 (PROSITE_PROFILES); IPR003100 (PROSITE_PROFILES); IPR012337 (SUPERFAMILY); IPR003100 (SUPERFAMILY)
PG007064	-	-	no IPS match
PG007427	-	-	no IPS match
PG007996	F:N-acetyltransferase activity	-	IPR004977 (PFAM); IPR016181 (G3DSA:3.40.630.GENE3D); IPR000182 (PFAM); IPR004977 (PANTHER); IPR004977 (PRODOM); IPR016181 (SUPERFAMILY)
PG008202	F:methyltransferase activity; P:protein methylation	-	G3DSA:2.70.160.11 (GENE3D); PF06325 (PFAM); IPR029063 (G3DSA:3.40.50.GENE3D); IPR025799 (PANTHER); PTHR11006:SF10 (PANTHER); IPR025799 (PROSITE_PROFILES); IPR029063 (SUPERFAMILY)
PG008246	-	-	IPR026240 (PRINTS)
PG008249	-	-	no IPS match
PG008271	C:cytoplasm; F:adenine phosphoribosyltransferase activity; P:adenine salvage; P:nucleoside metabolic process	EC:2.4.2.7	IPR000836 (PFAM); IPR029057 (G3DSA:3.40.50.GENE3D); PTHR32315 (PANTHER); IPR029057 (SUPERFAMILY)
PG008565	F:mRNA binding	-	IPR029344 (PFAM); IPR026502 (PANTHER); PTHR17408:SF0 (PANTHER)
PG009048	C:membrane; F:metalloendopeptidase activity; F:diacylglycerol binding; P:proteolysis; P:cell adhesion; P:synaptic transmission	-	G3DSA:2.10.55.10 (GENE3D); IPR010439 (PFAM); IPR001577 (PFAM); PTHR10480:SF12 (PANTHER); IPR027080 (PANTHER); SSF55486 (SUPERFAMILY)
PG009180	-	-	TRANSMEMBRANE (PHOBIUS); CYTOPLASMIC_DOMAIN (PHOBIUS); NON_CYTOPLASMIC_DOMAIN (PHOBIUS); TMhelix (TMHMM)
PG009650	-	-	PTHR34756 (PANTHER); PTHR34756:SF1 (PANTHER)
PG009712	-	-	PTHR10780 (PANTHER); PTHR10780:SF19 (PANTHER); SIGNAL_PEPTIDE_C_REGION (PHOBIUS); SIGNAL_PEPTIDE (PHOBIUS); SIGNAL_PEPTIDE_H_REGION (PHOBIUS); NON_CYTOPLASMIC_DOMAIN (PHOBIUS); SIGNAL_PEPTIDE_N_REGION (PHOBIUS); SignalP-noTM (SIGNALP_EUK); SignalP-TM (SIGNALP_GRAM_POSITIVE)
PG009736	P:cellular amino acid metabolic process	-	IPR006034 (SUPERFAMILY)
PG009796	F:transferase activity; P:nucleoside metabolic process	-	IPR029057 (G3DSA:3.40.50.GENE3D); IPR000836 (PFAM); PTHR22573 (PANTHER); PTHR22573:SF35 (PANTHER); IPR029057 (SUPERFAMILY)
PG009867	-	-	no IPS match
PG009960	C:gap junction; C:integral component of membrane; P:ion transport	-	IPR000990 (PFAM); PTHR11893:SF0 (PANTHER); IPR000990 (PANTHER); CYTOPLASMIC_DOMAIN (PHOBIUS); TRANSMEMBRANE (PHOBIUS); NON_CYTOPLASMIC_DOMAIN (PHOBIUS); TMhelix (TMHMM)
PG010030	-	-	IPR001436 (PRINTS); IPR002068 (PFAM); IPR008978 (G3DSA:2.60.40.GENE3D); IPR031107 (PANTHER); PTHR11527:SF120 (PANTHER); IPR002068 (PROSITE_PROFILES); IPR008978 (SUPERFAMILY)
PG010093	F:O-methyltransferase activity; P:methylation	EC:2.1.1	IPR029063 (G3DSA:3.40.50.GENE3D); IPR002935 (PFAM); PTHR10509 (PANTHER); PTHR10509:SF14 (PANTHER); IPR002935 (PROSITE_PROFILES); IPR029063 (SUPERFAMILY)
PG010131	C:extracellular region; F:hormone activity	-	IPR016179 (G3DSA:1.10.100.GENE3D); IPR016179 (PFAM); IPR022353 (PROSITE_PATTERNS); SIGNAL_PEPTIDE_H_REGION (PHOBIUS); SIGNAL_PEPTIDE_C_REGION (PHOBIUS); NON_CYTOPLASMIC_DOMAIN (PHOBIUS); SIGNAL_PEPTIDE (PHOBIUS); SIGNAL_PEPTIDE_N_REGION (PHOBIUS); SignalP-noTM (SIGNALP_EUK); IPR016179 (SUPERFAMILY)
PG010132	C:membrane	-	IPR005016 (PFAM); IPR005016 (PANTHER); IPR029559 (PTHR10383:PANTHER); SIGNAL_PEPTIDE_C_REGION (PHOBIUS); SIGNAL_PEPTIDE_H_REGION (PHOBIUS); SIGNAL_PEPTIDE_N_REGION (PHOBIUS); NON_CYTOPLASMIC_DOMAIN (PHOBIUS); SIGNAL_PEPTIDE (PHOBIUS); SignalP-TM (SIGNALP_EUK); TMhelix (TMHMM); TMhelix (TMHMM)
PG010188	C:integral component of membrane; F:acetyl-CoA transporter activity; F:transferase activity, transferring acyl groups; P:metabolic process; P:acetyl-CoA transport	-	IPR024371 (PFAM); PTHR12778:SF9 (PANTHER); PTHR12778 (PANTHER); PTHR12778 (PANTHER); PTHR12778:SF9 (PANTHER); NON_CYTOPLASMIC_DOMAIN (PHOBIUS); CYTOPLASMIC_DOMAIN (PHOBIUS); TRANSMEMBRANE (PHOBIUS); CYTOPLASMIC_DOMAIN (PHOBIUS); TRANSMEMBRANE (PHOBIUS); TRANSMEMBRANE (PHOBIUS); NON_CYTOPLASMIC_DOMAIN (PHOBIUS); TRANSMEMBRANE (PHOBIUS); CYTOPLASMIC_DOMAIN (PHOBIUS); NON_CYTOPLASMIC_DOMAIN (PHOBIUS…
PG010357	F:protein binding	-	SM00365 (SMART); IPR003591 (SMART); SM00364 (SMART); IPR025875 (PFAM); G3DSA:3.80.10.10 (GENE3D); G3DSA:3.80.10.10 (GENE3D); PTHR24365 (PANTHER); PTHR24365:SF363 (PANTHER); NON_CYTOPLASMIC_DOMAIN (PHOBIUS); CYTOPLASMIC_DOMAIN (PHOBIUS); TRANSMEMBRANE (PHOBIUS); IPR001611 (PROSITE_PROFILES); IPR001611 (PROSITE_PROFILES); IPR001611 (PROSITE_PROFILES); IPR001611 (PROSITE_PROFILES); IPR001611 (PROSIT…
PG010473	C:glycerol-3-phosphate dehydrogenase complex; F:glycerol-3-phosphate dehydrogenase [NAD+] activity; F:NAD binding; P:carbohydrate metabolic process; P:glycerol-3-phosphate catabolic process; P:oxidation-reduction process	-	IPR006168 (PRINTS); G3DSA:1.10.486.10 (GENE3D); IPR006109 (PFAM); IPR013328 (G3DSA:1.10.1040.GENE3D); IPR011128 (PFAM); G3DSA:3.40.50.720 (GENE3D); PTHR11728 (PANTHER); IPR006168 (PROSITE_PATTERNS); IPR016040 (SUPERFAMILY); IPR008927 (SUPERFAMILY)
PG010481	F:calcium ion binding; F:protein binding; F:methyltransferase activity	-	IPR000261 (SMART); PF12763 (PFAM); IPR011992 (G3DSA:1.10.238.GENE3D); PTHR11216:SF31 (PANTHER); PTHR11216 (PANTHER); IPR018247 (PROSITE_PATTERNS); IPR000261 (PROSITE_PROFILES); IPR002048 (PROSITE_PROFILES); SSF47473 (SUPERFAMILY)
PG010768	C:nucleus; C:chromosome; F:protein binding; F:zinc ion binding; F:histone-lysine N-methyltransferase activity; P:histone lysine methylation	EC:2.1.1.43	IPR001214 (SMART); IPR003606 (SMART); IPR000953 (SMART); IPR007728 (PFAM); G3DSA:2.40.50.40 (GENE3D); IPR023780 (PFAM); IPR001214 (PFAM); G3DSA:2.170.270.10 (GENE3D); PTHR22884:SF381 (PANTHER); PTHR22884 (PANTHER); IPR023779 (PROSITE_PATTERNS); SIGNAL_PEPTIDE_H_REGION (PHOBIUS); SIGNAL_PEPTIDE (PHOBIUS); SIGNAL_PEPTIDE_C_REGION (PHOBIUS); NON_CYTOPLASMIC_DOMAIN (PHOBIUS); SIGNAL_PEPTIDE_N_REGION …
PG010973	-	-	TRANSMEMBRANE (PHOBIUS); CYTOPLASMIC_DOMAIN (PHOBIUS); NON_CYTOPLASMIC_DOMAIN (PHOBIUS)
PG011053	P:mitotic spindle assembly checkpoint	-	IPR003511 (G3DSA:3.30.900.GENE3D); IPR003511 (PFAM); IPR027097 (PTHR11842:PANTHER); PTHR11842 (PANTHER); IPR003511 (PROSITE_PROFILES); IPR003511 (SUPERFAMILY)
PG011153	-	-	Coil (COILS)
PG011244	C:integral component of membrane; F:secondary active sulfate transmembrane transporter activity; P:sulfate transmembrane transport	-	IPR011547 (PFAM); IPR001902 (PANTHER); NON_CYTOPLASMIC_DOMAIN (PHOBIUS); CYTOPLASMIC_DOMAIN (PHOBIUS); TRANSMEMBRANE (PHOBIUS); CYTOPLASMIC_DOMAIN (PHOBIUS); TRANSMEMBRANE (PHOBIUS); NON_CYTOPLASMIC_DOMAIN (PHOBIUS); TRANSMEMBRANE (PHOBIUS); TMhelix (TMHMM); TMhelix (TMHMM)
PG011307	-	-	NON_CYTOPLASMIC_DOMAIN (PHOBIUS); TRANSMEMBRANE (PHOBIUS); CYTOPLASMIC_DOMAIN (PHOBIUS); TMhelix (TMHMM)
PG011577	-	-	IPR007484 (PFAM); G3DSA:3.40.630.10 (GENE3D); PTHR31826 (PANTHER); SIGNAL_PEPTIDE (PHOBIUS); SIGNAL_PEPTIDE_N_REGION (PHOBIUS); SIGNAL_PEPTIDE_H_REGION (PHOBIUS); NON_CYTOPLASMIC_DOMAIN (PHOBIUS); SIGNAL_PEPTIDE_C_REGION (PHOBIUS); SSF53187 (SUPERFAMILY)
PG011670	C:membrane; F:kinase activity; P:mitotic spindle assembly checkpoint; P:phosphorylation	-	Coil (COILS); IPR001972 (PRINTS); IPR013212 (SMART); IPR001107 (SMART); IPR013212 (PFAM); IPR001107 (PFAM); IPR028527 (PTHR10264:PANTHER); IPR001972 (PANTHER); CYTOPLASMIC_DOMAIN (PHOBIUS); TRANSMEMBRANE (PHOBIUS); NON_CYTOPLASMIC_DOMAIN (PHOBIUS); IPR013212 (PROSITE_PROFILES); SSF117892 (SUPERFAMILY); TMhelix (TMHMM); TMhelix (TMHMM)
PG012056	-	-	G3DSA:1.20.1250.20 (GENE3D); CYTOPLASMIC_DOMAIN (PHOBIUS); TRANSMEMBRANE (PHOBIUS); CYTOPLASMIC_DOMAIN (PHOBIUS); CYTOPLASMIC_DOMAIN (PHOBIUS); NON_CYTOPLASMIC_DOMAIN (PHOBIUS); NON_CYTOPLASMIC_DOMAIN (PHOBIUS); TRANSMEMBRANE (PHOBIUS); TRANSMEMBRANE (PHOBIUS); TRANSMEMBRANE (PHOBIUS); TRANSMEMBRANE (PHOBIUS); NON_CYTOPLASMIC_DOMAIN (PHOBIUS); TRANSMEMBRANE (PHOBIUS); TRANSMEMBRANE (PHOBIUS); CYT…
PG012070	-	-	IPR001623 (PRINTS); IPR001623 (SMART); IPR001623 (G3DSA:1.10.287.GENE3D); IPR001623 (PFAM); PTHR24078:SF284 (PANTHER); PTHR24078 (PANTHER); IPR018253 (PROSITE_PATTERNS); NON_CYTOPLASMIC_DOMAIN (PHOBIUS); TRANSMEMBRANE (PHOBIUS); TRANSMEMBRANE (PHOBIUS); CYTOPLASMIC_DOMAIN (PHOBIUS); CYTOPLASMIC_DOMAIN (PHOBIUS); IPR001623 (PROSITE_PROFILES); IPR001623 (SUPERFAMILY)
PG012250	-	-	no IPS match
PG012275	F:glycine hydroxymethyltransferase activity; F:methyltransferase activity; F:pyridoxal phosphate binding; P:glycine metabolic process; P:L-serine metabolic process; P:methylation; P:tetrahydrofolate interconversion	EC:2.1.2.1	IPR015422 (G3DSA:3.90.1150.GENE3D); IPR001085 (PFAM); IPR015421 (G3DSA:3.40.640.GENE3D); PTHR11680:SF14 (PANTHER); IPR001085 (PANTHER); IPR019798 (PROSITE_PATTERNS); IPR015424 (SUPERFAMILY)
PG012331	F:binding; P:cytoskeleton organization; P:signal transduction; P:cell cycle process; P:cellular component assembly; P:single-organism organelle organization	-	IPR000198 (SMART); IPR000198 (G3DSA:1.10.555.GENE3D); IPR000198 (G3DSA:1.10.555.GENE3D); IPR000198 (PFAM); PTHR23176:SF43 (PANTHER); PTHR23176 (PANTHER); IPR000198 (PROSITE_PROFILES); IPR008936 (SUPERFAMILY)
PG012956	-	-	no IPS match
PG013080	-	-	no IPS match
PG013126	-	-	no IPS match
PG013272	C:nucleosome; C:nucleus; F:DNA binding; F:protein heterodimerization activity	-	IPR000164 (PRINTS); IPR000164 (SMART); IPR007125 (PFAM); IPR009072 (G3DSA:1.10.20.GENE3D); IPR000164 (PANTHER); IPR000164 (PROSITE_PATTERNS); IPR000164 (PROSITE_PATTERNS); IPR009072 (SUPERFAMILY)
PG013345	-	-	SIGNAL_PEPTIDE_C_REGION (PHOBIUS); NON_CYTOPLASMIC_DOMAIN (PHOBIUS); SIGNAL_PEPTIDE (PHOBIUS); SIGNAL_PEPTIDE_H_REGION (PHOBIUS); SIGNAL_PEPTIDE_N_REGION (PHOBIUS); IPR011024 (SUPERFAMILY); TMhelix (TMHMM)
PG013436	-	-	IPR014766 (G3DSA:2.60.40.GENE3D); IPR008969 (SUPERFAMILY)
PG013563	-	-	no IPS match
PG013668	F:deoxyribonuclease activity; P:DNA catabolic process	-	IPR016202 (PRINTS); IPR016202 (SMART); IPR005135 (G3DSA:3.60.10.GENE3D); IPR016202 (PANTHER); PTHR11371:SF28 (PANTHER); IPR005135 (SUPERFAMILY)
PG013767	F:protein kinase binding; P:regulation of cyclin-dependent protein serine/threonine kinase activity; P:regulation of transcription, DNA-templated	-	IPR013763 (G3DSA:1.10.472.GENE3D); IPR013763 (G3DSA:1.10.472.GENE3D); IPR006671 (PFAM); IPR015430 (PTHR10026:PANTHER); PTHR10026 (PANTHER); IPR013763 (SUPERFAMILY); IPR013763 (SUPERFAMILY)
PG013853	C:intracellular; F:nucleotide binding; F:nucleic acid binding; F:catalytic activity; P:cellular metabolic process	-	IPR002121 (SMART); IPR002121 (G3DSA:1.10.150.GENE3D); IPR002121 (PFAM); IPR002121 (PROSITE_PROFILES); IPR010997 (SUPERFAMILY)
PG013957	C:viral nucleocapsid; C:box H/ACA RNP complex; F:snoRNA binding; P:pseudouridine synthesis; P:ribosome biogenesis	-	G3DSA:2.20.28.40 (GENE3D); IPR007264 (PFAM); PTHR13305:SF0 (PANTHER); IPR007264 (PANTHER); TRANSMEMBRANE (PHOBIUS); NON_CYTOPLASMIC_DOMAIN (PHOBIUS); CYTOPLASMIC_DOMAIN (PHOBIUS); IPR007264 (SUPERFAMILY)
PG014240	-	-	no IPS match
PG014252	-	-	IPR012615 (PFAM); SIGNAL_PEPTIDE_N_REGION (PHOBIUS); SIGNAL_PEPTIDE (PHOBIUS); SIGNAL_PEPTIDE_C_REGION (PHOBIUS); NON_CYTOPLASMIC_DOMAIN (PHOBIUS); SIGNAL_PEPTIDE_H_REGION (PHOBIUS); TMhelix (TMHMM)
PG014253	-	-	NON_CYTOPLASMIC_DOMAIN (PHOBIUS); CYTOPLASMIC_DOMAIN (PHOBIUS); TRANSMEMBRANE (PHOBIUS); TMhelix (TMHMM)
PG014312	F:metalloendopeptidase activity; P:proteolysis	EC:3.4.24	IPR018497 (PRINTS); IPR024079 (G3DSA:3.40.390.GENE3D); IPR018497 (PFAM); IPR008753 (PFAM); IPR030082 (PTHR11733:PANTHER); IPR000718 (PANTHER); SSF55486 (SUPERFAMILY)
PG014405	P:signal transduction	-	IPR000198 (G3DSA:1.10.555.GENE3D); IPR000198 (PFAM); IPR000198 (PROSITE_PROFILES); IPR008936 (SUPERFAMILY)
PG015159	F:oxidoreductase activity; F:metal ion binding; P:oxidation-reduction process	-	IPR008922 (G3DSA:1.10.1280.GENE3D); IPR002227 (PFAM); PTHR11474:SF16 (PANTHER); PTHR11474 (PANTHER); IPR002227 (PROSITE_PATTERNS); IPR008922 (SUPERFAMILY)
PG015228	-	-	no IPS match
PG015646	-	-	no IPS match
PG015733	-	-	IPR002654 (PFAM); PTHR10730:SF27 (PANTHER); PTHR10730 (PANTHER); PTHR10730:SF27 (PANTHER); IPR029044 (SUPERFAMILY)
PG009966	F:transcription factor activity, sequence-specific DNA binding; F:sequence-specific DNA binding; P:regulation of transcription, DNA-templated	-	IPR004827 (SMART); G3DSA:1.20.5.170 (GENE3D); IPR004827 (PFAM); PTHR11988:SF27 (PANTHER); PTHR11988 (PANTHER); IPR004827 (PROSITE_PROFILES); SSF57959 (SUPERFAMILY)
PG015789	-	-	NON_CYTOPLASMIC_DOMAIN (PHOBIUS); TRANSMEMBRANE (PHOBIUS); CYTOPLASMIC_DOMAIN (PHOBIUS); TMhelix (TMHMM)
