# Supplementary material for: Comprehensive Transcriptome Analysis of Sex-Biased Expressed Genes Reveals Discrete Biological and Physiological Features of Male and Female Schistosoma japonicum
Source: PLoS Negl Trop Dis. 2016 Apr 29;10(4):e0004684. doi: 10.1371/journal.pntd.0004684 (PMC4851400; doi:10.1371/journal.pntd.0004684)
Supplement: S9 Table — (XLSX) [file pntd.0004684.s012.xlsx]

## Sheet: Sheet1
Table S9. Putative miRNA target sites within adult male-biased expressed genes.
No.	Genes	Annotation	microRNA	Position	Site location	Seed type	dGduplex	dGopen	ddG	RNAHybrid (mfe)
1	>gi|196482362|gb|EZ000170.2| TSA: Schistosoma japonicum SJCHGC01715 unknown mRNA, mRNA sequence	hypothetical protein	sja-miR-190-5p	1648	3'	8:0:0	-17.9	-5.67	-12.22	-23.2
2	>gi|196476879|gb|EZ000162.2| TSA: Schistosoma japonicum SJCHGC00459 unknown mRNA, mRNA sequence	F-box only protein 32	sja-miR-124-3p	1236	3'	7:0:0	-17.4	-3.02	-14.37	-22.9
	>gi|196476879|gb|EZ000162.2| TSA: Schistosoma japonicum SJCHGC00459 unknown mRNA, mRNA sequence	F-box only protein 32	sja-miR-71	1720	3'	6:0:0	-15.8	-4.42	-11.37	-20.7
3	>gi|196475674|gb|EZ000172.2| TSA: Schistosoma japonicum SJCHGC01863 unknown mRNA, mRNA sequence	calponin homolog	sja-miR-61	555	CDS	6:0:0	-20.1	-5.99	-14.1	-24.6
4	>gi|196475673|gb|EZ000091.2| TSA: Schistosoma japonicum SJCHGC09587 unknown mRNA, mRNA sequence	subfamily M14A unassigned peptidase (M14 family)	sja-let-7	934	CDS	7:0:1	-20.45	-9.93	-10.51	-25.2
5	>gi|189503131|gb|EZ000167.1| TSA: Schistosoma japonicum SJCHGC01187 unknown mRNA, mRNA sequence	hypothetical protein	sja-miR-1	66	CDS	6:0:0	-24.6	-4.77	-19.82	29.2
	>gi|189503131|gb|EZ000167.1| TSA: Schistosoma japonicum SJCHGC01187 unknown mRNA, mRNA sequence	hypothetical protein	sja-miR-190-5p	784	3'	6:0:0	-18.6	-6.01	-12.58	-25.9
	>gi|189503131|gb|EZ000167.1| TSA: Schistosoma japonicum SJCHGC01187 unknown mRNA, mRNA sequence	hypothetical protein	sja-miR-2162-5p	197	CDS	7:0:1	-15.8	-4.77	-11.02	-22
	>gi|189503131|gb|EZ000167.1| TSA: Schistosoma japonicum SJCHGC01187 unknown mRNA, mRNA sequence	hypothetical protein	sja-bantam	490	CDS	6:0:0	-15	-4.77	-10.22	-23.9
6	>gi|19919876|gb|AF493056.1| Schistosoma japonicum MF3 protein mRNA, partial cds	hypothetical protein	sja-miR-3499	273	CDS	8:0:0	-16.52	-4.77	-11.74	-22.2
	>gi|19919876|gb|AF493056.1| Schistosoma japonicum MF3 protein mRNA, partial cds	hypothetical protein	sja-miR-3502	345	CDS	8:0:1	-16.21	-4.77	-11.43	-23.6
7	>gi|6469317|gb|U83399.1|SJU83399 Schistosoma japonicum filamin mRNA, partial cds	filamin	sja-miR-190-5p	479	CDS	7:0:1	-17	-4.82	-12.17	-23.1
	>gi|6469317|gb|U83399.1|SJU83399 Schistosoma japonicum filamin mRNA, partial cds	filamin	sja-miR-3488	472	CDS	7:0:1	-16.55	-4.82	-11.72	-22.2
8	>gi|46849991|gb|AY594257.1| Schistosoma japonicum MAP kinase mRNA, complete cds	Mitogen-activated protein kinase	sja-miR-1	1232	3'	7:0:0	-19.02	-7.78	-11.23	-23.8
9	>gi|565070|gb|U11825.1|SJU11825 Schistosoma japonicum structural muscle protein paramyosin mRNA, complete cds	paramyosin	sja-miR-124-3p	3277	3'	7:0:0	-20.01	-8.19	-11.81	-25.5
10	>gi|159023691|gb|EU221240.1| Schistosoma japonicum high voltage-activated calcium channel beta subunit CavB mRNA, complete cds	high voltage-activated calcium channel beta subunit CavB	sja-miR-3479-5p	1312	CDS	8:0:0	-20.8	-9.27	-11.52	-25.9
	>gi|159023691|gb|EU221240.1| Schistosoma japonicum high voltage-activated calcium channel beta subunit CavB mRNA, complete cds	high voltage-activated calcium channel beta subunit CavB	sja-miR-3494	2078	CDS	7:0:0	-18.9	-8.72	-10.17	-27.5
11	>gi|28317866|gb|AY223389.1| Schistosoma japonicum clone ZZZ288 mRNA sequence	Nebulette	sja-miR-125a	500	CDS	7:0:0	-17.65	-6.63	-11.01	-22
12	>gi|28317337|gb|AY222890.1| Schistosoma japonicum clone ZZZ342 mRNA sequence	cyclic ADP-ribose hydrolase	sja-miR-190-5p	383	CDS	7:0:1	-16.9	-4.83	-12.07	-22.5
	>gi|28317337|gb|AY222890.1| Schistosoma japonicum clone ZZZ342 mRNA sequence	cyclic ADP-ribose hydrolase	sja-miR-7-5p	1052	3'	7:0:0	-19.9	-8.07	-11.82	-27.4
13	>gi|15283994|gb|AY033597.1| Schistosoma japonicum high voltage-activated calcium channel beta subunit CavB mRNA, complete cds	high voltage-activated calcium channel beta subunit CavB	sja-miR-3479-5p	1316	CDS	8:0:0	-20.8	-5.41	-15.38	-25.9
	>gi|15283994|gb|AY033597.1| Schistosoma japonicum high voltage-activated calcium channel beta subunit CavB mRNA, complete cds	high voltage-activated calcium channel beta subunit CavB	sja-miR-3479-5p	2417	3'	6:0:0	-19.2	-5.5	-13.69	-22.7
	>gi|15283994|gb|AY033597.1| Schistosoma japonicum high voltage-activated calcium channel beta subunit CavB mRNA, complete cds	high voltage-activated calcium channel beta subunit CavB	sja-miR-3494	2082	CDS	7:0:0	-18.9	-5.44	-13.45	-27.5
	>gi|15283994|gb|AY033597.1| Schistosoma japonicum high voltage-activated calcium channel beta subunit CavB mRNA, complete cds	high voltage-activated calcium channel beta subunit CavB	sja-miR-1	16	CDS	7:0:1	-18.1	-6.22	-11.87	-23.2
	>gi|15283994|gb|AY033597.1| Schistosoma japonicum high voltage-activated calcium channel beta subunit CavB mRNA, complete cds	high voltage-activated calcium channel beta subunit CavB	sja-miR-61	1479	CDS	6:0:0	-17.05	-5.44	-11.6	-23.1
	>gi|15283994|gb|AY033597.1| Schistosoma japonicum high voltage-activated calcium channel beta subunit CavB mRNA, complete cds	high voltage-activated calcium channel beta subunit CavB	sja-miR-3502	2328	3'	8:0:1	-15.9	-5.5	-10.39	-21.9
14	>gi|60701969|gb|AY915917.1| Schistosoma japonicum YptC4 mRNA, partial cds	putative rab-2,4,14	sja-miR-3488	289	CDS	8:0:1	-20	-6.22	-13.77	-25.9
15	>gi|60694710|gb|AY915523.1| Schistosoma japonicum SJCHGC07390 protein mRNA, complete cds	Plasma membrane calcium-transporting ATPase	sja-miR-3496	207	5'	7:0:1	-18.06	-4.93	-13.12	-20.9
16	>gi|60693703|gb|AY915476.1| Schistosoma japonicum SJCHGC07003 protein mRNA, partial cds	titin	sja-miR-3479-5p	348	CDS	7:0:1	-15.4	-2.68	-12.71	-20.3
	>gi|60693703|gb|AY915476.1| Schistosoma japonicum SJCHGC07003 protein mRNA, partial cds	titin	sja-miR-61	575	3'	7:0:0	-15.6	-4.41	-11.18	-20.2
17	>gi|60690530|gb|AY915295.1| Schistosoma japonicum SJCHGC04340 protein mRNA, partial cds	hypothetical protein	sja-miR-3479-5p	449	3'	6:0:0	-15.6	-5.42	-10.17	-21.4
18	>gi|60689952|gb|AY915266.1| Schistosoma japonicum SJCHGC03975 protein mRNA, partial cds	regulator of G-protein signaling	sja-miR-3499	496	CDS	6:0:0	-18.3	-8.21	-10.08	-23.3
19	>gi|60689400|gb|AY915236.1| Schistosoma japonicum SJCHGC03756 protein mRNA, partial cds	putative rab-2,4,14	sja-miR-3488	30	CDS	7:0:1	-19.4	-7.62	-11.77	-28.9
20	>gi|60688842|gb|AY915197.1| Schistosoma japonicum SJCHGC03463 protein mRNA, partial cds	hypothetical protein	sja-miR-1	309	CDS	7:0:1	-16.8	-3.49	-13.3	-22.8
	>gi|60688842|gb|AY915197.1| Schistosoma japonicum SJCHGC03463 protein mRNA, partial cds	hypothetical protein	sja-miR-2162-5p	547	CDS	8:0:1	-15.2	-3.52	-11.67	-20.3
21	>gi|60688721|gb|AY915191.1| Schistosoma japonicum SJCHGC03428 protein mRNA, complete cds	hypothetical protein	sja-let-7	843	3'	7:0:1	-18.8	-6.9	-11.89	-23.4
22	>gi|60687539|gb|AY914882.1| Schistosoma japonicum dynein light chain 2 mRNA, complete cds	dynein light chain 2	sja-let-7	248	CDS	7:0:1	-18.03	-2.34	-15.68	-23.7
23	>gi|60613689|gb|AY812725.1| Schistosoma japonicum SJCHGC06857 protein mRNA, partial cds	putative ubiquitin-protein ligase BRE1	sja-miR-8-3p	155	CDS	8:0:1	-17.2	-5.47	-11.72	-22.8
24	>gi|60613486|gb|AY812720.1| Schistosoma japonicum SJCHGC06709 protein mRNA, partial cds	A disintegrin and metalloproteinase with thrombospondin motifs 3	sja-miR-61	531	CDS	7:0:0	-19.4	-7.6	-11.79	-26
	>gi|60613486|gb|AY812720.1| Schistosoma japonicum SJCHGC06709 protein mRNA, partial cds	A disintegrin and metalloproteinase with thrombospondin motifs 3	sja-miR-219-5p	366	CDS	8:0:1	-16.11	-6.04	-10.06	-23.3
25	>gi|60611069|gb|AY812648.1| Schistosoma japonicum SJCHGC07980 protein mRNA, partial cds	Phosphatidylinositide phosphatase SAC2	sja-miR-2162-5p	381	CDS	7:0:1	-15.2	-4.78	-10.41	-20.3
26	>gi|60608639|gb|AY812570.1| Schistosoma japonicum SJCHGC06044 protein mRNA, partial cds	Ras and EF-hand domain containing protein	sja-miR-124-3p	382	CDS	7:0:0	-24.2	-3.74	-20.45	-30.3
27	>gi|60607958|gb|AY812550.1| Schistosoma japonicum SJCHGC07792 protein mRNA, partial cds	Synaptopodin 2-like protein	sja-miR-3479-5p	433	CDS	8:0:1	-19.6	-0.97	-18.62	-23.7
28	>gi|60605627|gb|AY812472.1| Schistosoma japonicum SJCHGC03957 protein mRNA, partial cds	Sperm-associated antigen 16 protein	sja-miR-2a-3p	278	CDS	8:0:1	-21.8	-8	-13.79	-27.6
29	>gi|60605383|gb|AY812460.1| Schistosoma japonicum SJCHGC03766 protein mRNA, partial cds	Sortilin	sja-miR-3479-5p	171	CDS	6:0:0	-18.3	-5.76	-12.53	-24
30	>gi|60605333|gb|AY812435.1| Schistosoma japonicum SJCHGC04178 protein mRNA, partial cds	Synaptopodin 2-like protein	sja-let-7	532	CDS	8:0:1	-15.9	-5.24	-10.65	-22.3
31	>gi|60605117|gb|AY812327.1| Schistosoma japonicum SJCHGC07389 protein mRNA, partial cds	Sphingomyelin synthase-related 1	sja-let-7	514	CDS	7:0:0	-19.2	-4.41	-14.78	-24.8
32	>gi|60605101|gb|AY812319.1| Schistosoma japonicum SJCHGC06613 protein mRNA, partial cds	cAMP-dependent protein kinase catalytic subunit alpha	sja-miR-3496	401	5'	7:0:1	-15.9	-2.03	-13.86	-21.6
33	>gi|60605047|gb|AY812292.1| Schistosoma japonicum SJCHGC04958 protein mRNA, partial cds	Protein sickie	sja-miR-3488	133	CDS	8:0:1	-20.7	-7.49	-13.2	-26.4
34	>gi|60605037|gb|AY812287.1| Schistosoma japonicum SJCHGC04240 protein mRNA, partial cds	FLYWCH zinc finger domain containing protein	sja-miR-2162-5p	504	CDS	8:0:0	-17	-6.93	-10.06	-21.9
35	>gi|60604993|gb|AY812265.1| Schistosoma japonicum SJCHGC08306 protein mRNA, partial cds	Nuclear hormone receptor family member nhr-41	sja-miR-71	254	CDS	7:0:0	-20.8	-4.35	-16.44	-26.4
	>gi|60604993|gb|AY812265.1| Schistosoma japonicum SJCHGC08306 protein mRNA, partial cds	Nuclear hormone receptor family member nhr-41	sja-miR-71b-5p	254	CDS	7:0:0	-19.8	-4.35	-15.44	-24.8
	>gi|60604993|gb|AY812265.1| Schistosoma japonicum SJCHGC08306 protein mRNA, partial cds	Nuclear hormone receptor family member nhr-41	sja-miR-7-5p	78	CDS	7:0:1	-17.6	-6.08	-11.51	-22.6
36	>gi|60604987|gb|AY812262.1| Schistosoma japonicum SJCHGC04674 protein mRNA, partial cds	RNA-binding motif, single-stranded-interacting protein 3	sja-miR-1	897	CDS	7:0:1	-20.21	-6.16	-14.04	-21.6
37	>gi|60603982|gb|AY812236.1| Schistosoma japonicum SJCHGC08605 protein mRNA, partial cds	putative tiptop	sja-miR-3479-5p	60	CDS	7:0:1	-18.5	-5.45	-13.04	-24.1
38	>gi|60603245|gb|AY812191.1| Schistosoma japonicum SJCHGC07251 protein mRNA, partial cds	docking protein 3	sja-miR-7-5p	217	CDS	7:0:0	-18.3	-0.48	-17.81	-23.9
	>gi|60603245|gb|AY812191.1| Schistosoma japonicum SJCHGC07251 protein mRNA, partial cds	docking protein 3	sja-let-7	481	CDS	7:0:1	-15.67	-0.44	-15.22	-20.2
39	>gi|60603203|gb|AY812170.1| Schistosoma japonicum SJCHGC06603 protein mRNA, partial cds	Microtubule-associated protein 2	sja-miR-3488	949	CDS	7:0:0	-23.2	-9.44	-13.75	-31.8
40	>gi|60603197|gb|AY812167.1| Schistosoma japonicum SJCHGC05875 protein mRNA, partial cds	hypothetical protein	sja-let-7	228	CDS	8:0:1	-21.7	-8.07	-13.62	-26.9
41	>gi|60603145|gb|AY812141.1| Schistosoma japonicum SJCHGC04931 protein mRNA, partial cds	DUF4140 domain containing protein	sja-miR-190-5p	192	5'	6:0:0	-17.4	-0.28	-17.11	-23
42	>gi|60603117|gb|AY812127.1| Schistosoma japonicum SJCHGC07945 protein mRNA, partial cds	putative protein serine/threonine kinase	sja-miR-1	457	CDS	8:0:1	-17.2	-4.02	-13.17	-20.9
43	>gi|60603071|gb|AY812104.1| Schistosoma japonicum SJCHGC03693 protein mRNA, partial cds	RNA binding protein fox-1 1	sja-miR-71b-5p	311	CDS	6:0:0	-15	-2.29	-12.71	-21.8
44	>gi|60603057|gb|AY812097.1| Schistosoma japonicum SJCHGC02335 protein mRNA, partial cds	hypothetical protein	sja-miR-7-5p	1061	CDS	6:0:0	-16.4	-2.71	-13.68	-21.8
45	>gi|60602859|gb|AY811998.1| Schistosoma japonicum SJCHGC08190 protein mRNA, partial cds	leucine-rich repeat-containing protein 50,	sja-miR-7-5p	595	CDS	7:0:1	-17.03	-5.88	-11.14	-22.3
46	>gi|60602851|gb|AY811994.1| Schistosoma japonicum SJCHGC09435 protein mRNA, partial cds	Serine/threonine-protein phosphatase 2B catalytic subunit alpha isoform	sja-miR-3479-5p	722	CDS	7:0:0	-18.6	-4.64	-13.95	-24.3
	>gi|60602851|gb|AY811994.1| Schistosoma japonicum SJCHGC09435 protein mRNA, partial cds	Serine/threonine-protein phosphatase 2B catalytic subunit alpha isoform	sja-miR-7-5p	18	5'	8:0:1	-17.9	-6.34	-11.55	-22.9
	>gi|60602851|gb|AY811994.1| Schistosoma japonicum SJCHGC09435 protein mRNA, partial cds	Serine/threonine-protein phosphatase 2B catalytic subunit alpha isoform	sja-miR-3494	20	5'	8:0:0	-17.7	-6.26	-11.43	-25
47	>gi|60602833|gb|AY811985.1| Schistosoma japonicum SJCHGC07934 protein mRNA, partial cds	hypothetical protein	sja-let-7	296	CDS	7:0:0	-19.4	-6.7	-12.69	-25.5
48	>gi|60602777|gb|AY811957.1| Schistosoma japonicum SJCHGC06039 protein mRNA, partial cds	Tensin3	sja-miR-1	909	CDS	6:0:0	-19.16	-3.22	-15.93	-25
	>gi|60602777|gb|AY811957.1| Schistosoma japonicum SJCHGC06039 protein mRNA, partial cds	Tensin3	sja-miR-1	1031	CDS	7:0:1	-17.33	-4.33	-12.99	-22.3
	>gi|60602777|gb|AY811957.1| Schistosoma japonicum SJCHGC06039 protein mRNA, partial cds	Tensin3	sja-miR-3479-5p	678	CDS	6:0:0	-19.3	-7.35	-11.94	-25
49	>gi|60602667|gb|AY811902.1| Schistosoma japonicum SJCHGC02238 protein mRNA, partial cds	Syntenin-1	sja-miR-2162-3p	20	CDS	8:0:1	-20.2	-9.35	-10.84	-25.3
50	>gi|60601961|gb|AY811549.1| Schistosoma japonicum SJCHGC03309 protein mRNA, partial cds	Trichoplein keratin filament-binding protein	sja-miR-3499	423	CDS	7:0:0	-20.3	-7.46	-12.83	-26.9
51	>gi|60601817|gb|AY811477.1| Schistosoma japonicum SJCHGC05847 protein mRNA, partial cds	Ankyrin repeat domain containing protein	sja-let-7	135	CDS	8:0:1	-21.6	-10.06	-11.53	-29.5
	>gi|60601817|gb|AY811477.1| Schistosoma japonicum SJCHGC05847 protein mRNA, partial cds	Ankyrin repeat domain containing protein	sja-miR-3496	1239	CDS	7:0:1	-19.49	-8.98	-10.5	-21.9
52	>gi|60601783|gb|AY811460.1| Schistosoma japonicum SJCHGC06768 protein mRNA, partial cds	hypothetical protein	sja-miR-3479-5p	720	CDS	7:0:0	-18.6	-8.53	-10.06	-24.2
53	>gi|60601651|gb|AY811394.1| Schistosoma japonicum SJCHGC08924 protein mRNA, partial cds	Choline dehydrogenase, mitochondrial	sja-miR-2162-3p	20	5'	8:0:1	-20.2	-6.91	-13.28	-25.6
54	>gi|60601513|gb|AY811325.1| Schistosoma japonicum SJCHGC03516 protein mRNA, partial cds	Eukaryotic translation initiation factor 2D	sja-miR-1	214	CDS	8:0:1	-18.3	-3.19	-15.1	-24.1
55	>gi|60601435|gb|AY811286.1| Schistosoma japonicum SJCHGC04642 protein mRNA, partial cds	hypothetical protein	sja-miR-3499	772	CDS	7:0:0	-17.6	-6.03	-11.56	-22.9
56	>gi|60601387|gb|AY811262.1| Schistosoma japonicum SJCHGC02708 protein mRNA, partial cds	Basic helix-loop-helix transcription factor scleraxis	sja-miR-190-5p	402	CDS	8:0:1	-15.6	-5.18	-10.41	-21.1
57	>gi|60601347|gb|AY811242.1| Schistosoma japonicum SJCHGC07923 protein mRNA, partial cds	Glycine receptor subunit alpha-3	sja-miR-190-5p	164	CDS	7:0:0	-15.8	-3.4	-12.39	-20.8
	>gi|60601347|gb|AY811242.1| Schistosoma japonicum SJCHGC07923 protein mRNA, partial cds	Glycine receptor subunit alpha-3	sja-miR-3502	608	CDS	8:0:1	-19.2	-9.12	-10.07	-24.8
58	>gi|60601243|gb|AY811190.1| Schistosoma japonicum SJCHGC04231 protein mRNA, partial cds	Ras GTPase-activating protein gap-2	sja-miR-3479-5p	864	CDS	7:0:0	-16.8	-3.31	-13.48	-22.5
	>gi|60601243|gb|AY811190.1| Schistosoma japonicum SJCHGC04231 protein mRNA, partial cds	Ras GTPase-activating protein gap-2	sja-let-7	1541	CDS	8:0:1	-16.75	-3.86	-12.88	-21.7
59	>gi|60601155|gb|AY811146.1| Schistosoma japonicum SJCHGC03329 protein mRNA, partial cds	Coiled-coil domain containing protein 151	sja-miR-3487	163	CDS	8:0:1	-20	-6.22	-13.77	-26.1
60	>gi|60601109|gb|AY811123.1| Schistosoma japonicum SJCHGC07918 protein mRNA, partial cds	Innexin unc-9	sja-miR-10-5p	564	CDS	6:0:0	-15.98	-5.49	-10.48	-20.9
61	>gi|60601059|gb|AY811098.1| Schistosoma japonicum SJCHGC04093 protein mRNA, partial cds	Choline dehydrogenase, mitochondrial	sja-miR-3479-5p	35	CDS	8:0:1	-21.3	-6.84	-14.45	-26.1
62	>gi|60601041|gb|AY811089.1| Schistosoma japonicum SJCHGC03994 protein mRNA, partial cds	hypothetical protein	sja-miR-190-5p	476	CDS	8:0:0	-16.7	-4.54	-12.15	-22.5
63	>gi|60600929|gb|AY811033.1| Schistosoma japonicum SJCHGC07276 protein mRNA, partial cds	Forkhead box protein F1	sja-miR-3496	393	CDS	7:0:0	-18.9	-6.88	-12.01	-24.1
64	>gi|60600723|gb|AY810930.1| Schistosoma japonicum SJCHGC09122 protein mRNA, partial cds	Epidermal growth factor receptor	sja-miR-3479-5p	940	CDS	6:0:0	-20.8	-2.81	-17.98	-27.1
	>gi|60600723|gb|AY810930.1| Schistosoma japonicum SJCHGC09122 protein mRNA, partial cds	Epidermal growth factor receptor	sja-miR-1	1395	3'	8:0:1	-19.2	-3.11	-16.08	-24.7
	>gi|60600723|gb|AY810930.1| Schistosoma japonicum SJCHGC09122 protein mRNA, partial cds	Epidermal growth factor receptor	sja-miR-190-5p	1020	CDS	7:0:1	-15.3	-4.26	-11.03	-21.8
	>gi|60600723|gb|AY810930.1| Schistosoma japonicum SJCHGC09122 protein mRNA, partial cds	Epidermal growth factor receptor	sja-miR-7-5p	1595	3'	7:0:1	-15.7	-5.31	-10.38	-21.6
65	>gi|60600681|gb|AY810909.1| Schistosoma japonicum SJCHGC05299 protein mRNA, partial cds	T-box transcription factor TBX2	sja-miR-3479-5p	572	CDS	6:0:0	-16.7	-5.62	-11.07	-23.7
	>gi|60600681|gb|AY810909.1| Schistosoma japonicum SJCHGC05299 protein mRNA, partial cds	T-box transcription factor TBX2	sja-miR-124-3p	1048	3'	8:0:1	-18	-7.09	-10.9	-23
66	>gi|60600282|gb|AY810796.1| Schistosoma japonicum SJCHGC04347 protein mRNA, partial cds	Glycine--tRNA ligase	sja-miR-3496	588	CDS	8:0:1	-17.2	-2.02	-15.17	-21.6
67	>gi|60600270|gb|AY810790.1| Schistosoma japonicum SJCHGC08507 protein mRNA, partial cds	zinc finger protein	miR-755-3p	252	CDS	8:0:0	-18	-4.81	-13.18	-20.6
68	>gi|60600112|gb|AY810711.1| Schistosoma japonicum SJCHGC04113 protein mRNA, partial cds	Fatty acid amide hydrolase	sja-miR-71b-5p	260	CDS	8:0:1	-22.9	-6.69	-16.2	-25.1
	>gi|60600112|gb|AY810711.1| Schistosoma japonicum SJCHGC04113 protein mRNA, partial cds	Fatty acid amide hydrolase	sja-miR-71	261	CDS	7:0:1	-19.6	-6.69	-12.9	-29
69	>gi|60599998|gb|AY810654.1| Schistosoma japonicum SJCHGC03254 protein mRNA, partial cds	F-box domain containing protein	sja-let-7	175	CDS	6:0:0	-16.4	-4.12	-12.27	-21.5
70	>gi|60599832|gb|AY810571.1| Schistosoma japonicum SJCHGC07728 protein mRNA, partial cds	Low affinity cationic amino acid transporter 2	sja-miR-124-3p	161	CDS	8:0:0	-22	-7.91	-14.08	-28
	>gi|60599832|gb|AY810571.1| Schistosoma japonicum SJCHGC07728 protein mRNA, partial cds	Low affinity cationic amino acid transporter 2	sja-miR-7-5p	490	CDS	7:0:0	-18.9	-6.89	-12	-23.7
	>gi|60599832|gb|AY810571.1| Schistosoma japonicum SJCHGC07728 protein mRNA, partial cds	Low affinity cationic amino acid transporter 2	sja-miR-36-3p	495	CDS	7:0:1	-19	-7.45	-11.54	-23.1
71	>gi|60599794|gb|AY810552.1| Schistosoma japonicum SJCHGC05207 protein mRNA, partial cds	Desert hedgehog protein	sja-miR-7-5p	614	CDS	6:0:0	-16.4	-4.19	-12.2	-22.3
72	>gi|60599590|gb|AY810451.1| Schistosoma japonicum SJCHGC07748 protein mRNA, partial cds	zinc finger transcription factor gli2	sja-miR-3492	281	CDS	8:0:1	-24.8	-6.93	-17.86	-30.9
73	>gi|60599481|gb|AY810397.1| Schistosoma japonicum SJCHGC04157 protein mRNA, partial cds	Protocadherin Fat 4	sja-miR-3479-5p	363	CDS	7:0:0	-17.12	-6.72	-10.39	-21.7
74	>gi|60599405|gb|AY810359.1| Schistosoma japonicum SJCHGC09185 protein mRNA, partial cds	Ankyrin repeat domain containing protein 6	sja-miR-7-5p	944	CDS	7:0:1	-15.4	-2.83	-12.56	-20.5
	>gi|60599405|gb|AY810359.1| Schistosoma japonicum SJCHGC09185 protein mRNA, partial cds	Ankyrin repeat domain containing protein 6	sja-miR-3479-5p	919	CDS	7:0:0	-16.9	-4.97	-11.92	-22.7
75	>gi|60599367|gb|AY810340.1| Schistosoma japonicum SJCHGC01885 protein mRNA, partial cds	myosin heavy chain	sja-let-7	3807	3'	8:0:1	-18.33	-4.21	-14.11	-24.6
	>gi|60599367|gb|AY810340.1| Schistosoma japonicum SJCHGC01885 protein mRNA, partial cds	myosin heavy chain	sja-miR-71b-5p	3921	3'	7:0:1	-15.1	-2.4	-12.69	-21.3
76	>gi|60599270|gb|AY810295.1| Schistosoma japonicum SJCHGC08032 protein mRNA, partial cds	multiple pdz domain protein	sja-miR-3496	414	CDS	8:0:1	-21.5	-8.75	-12.74	-27.6
	>gi|60599270|gb|AY810295.1| Schistosoma japonicum SJCHGC08032 protein mRNA, partial cds	multiple pdz domain protein	sja-miR-3499	409	CDS	8:0:0	-20.01	-9.03	-10.97	-26.9
77	>gi|60599172|gb|AY810246.1| Schistosoma japonicum SJCHGC05651 protein mRNA, partial cds	lachesin	sja-miR-7-5p	448	CDS	6:0:0	-20.9	-9.7	-11.19	-26
78	>gi|60599162|gb|AY810241.1| Schistosoma japonicum SJCHGC06170 protein mRNA, partial cds	putative chromosome segregation protein SMC	sja-miR-190-5p	1318	3'	8:0:0	-16.4	-4.04	-12.35	-22.2
	>gi|60599162|gb|AY810241.1| Schistosoma japonicum SJCHGC06170 protein mRNA, partial cds	putative chromosome segregation protein SMC	sja-let-7	160	CDS	7:0:1	-17.1	-5.56	-11.53	-22.6
79	>gi|60599128|gb|AY810224.1| Schistosoma japonicum SJCHGC06114 protein mRNA, partial cds	hypothetical protein	sja-miR-2162-5p	1242	CDS	8:0:1	-17.6	-3.81	-13.78	-22.2
80	>gi|60599090|gb|AY810205.1| Schistosoma japonicum SJCHGC03405 protein mRNA, partial cds	Alpha-2-macroglobulin-like protein 1	sja-let-7	689	CDS	8:0:1	-16.4	-3.29	-13.1	-22
81	>gi|60598954|gb|AY810137.1| Schistosoma japonicum SJCHGC05035 protein mRNA, partial cds	Copine-1	sja-miR-3479-5p	399	CDS	6:0:0	-16.2	-6.03	-10.16	-21.3
82	>gi|60598940|gb|AY810130.1| Schistosoma japonicum SJCHGC07120 protein mRNA, partial cds	Titin	sja-miR-2162-5p	289	CDS	8:0:0	-15.2	-3.04	-12.15	-20.4
83	>gi|60598876|gb|AY810098.1| Schistosoma japonicum SJCHGC07402 protein mRNA, partial cds	Dynein regulatory complex protein 1	sja-miR-277	238	CDS	8:0:0	-18.7	-6.91	-11.78	-23.8
	>gi|60598876|gb|AY810098.1| Schistosoma japonicum SJCHGC07402 protein mRNA, partial cds	Dynein regulatory complex protein 1	sja-miR-3492	145	CDS	7:0:0	-15.65	-5.42	-10.22	-20.3
84	>gi|60598868|gb|AY810094.1| Schistosoma japonicum SJCHGC07086 protein mRNA, partial cds	putative chromosome segregation protein SMC	sja-miR-3479-5p	285	CDS	7:0:0	-18.8	-4.63	-14.16	-23.9
	>gi|60598868|gb|AY810094.1| Schistosoma japonicum SJCHGC07086 protein mRNA, partial cds	putative chromosome segregation protein SMC	sja-miR-71b-5p	222	CDS	6:0:0	-20.6	-7.35	-13.24	-24.7
85	>gi|60598783|gb|AY810052.1| Schistosoma japonicum SJCHGC03694 protein mRNA, partial cds	hypothetical protein	sja-miR-3479-5p	86	CDS	7:0:0	-18.7	-4.22	-14.47	-23.2
	>gi|60598783|gb|AY810052.1| Schistosoma japonicum SJCHGC03694 protein mRNA, partial cds	hypothetical protein	sja-miR-7-5p	584	3'	7:0:0	-18.2	-3.89	-14.3	-23.5
	>gi|60598783|gb|AY810052.1| Schistosoma japonicum SJCHGC03694 protein mRNA, partial cds	hypothetical protein	sja-miR-3479-5p	499	3'	8:0:0	-21.35	-7.49	-13.85	-25.7
	>gi|60598783|gb|AY810052.1| Schistosoma japonicum SJCHGC03694 protein mRNA, partial cds	hypothetical protein	sja-miR-1	68	CDS	8:0:1	-16.7	-5.18	-11.51	-21.8
86	>gi|60598751|gb|AY810036.1| Schistosoma japonicum SJCHGC05583 protein mRNA, partial cds	AIP3 domain containing protein	sja-miR-1	24	CDS	8:0:1	-15	-3.17	-11.82	-20.9
	>gi|60598751|gb|AY810036.1| Schistosoma japonicum SJCHGC05583 protein mRNA, partial cds	AIP3 domain containing protein	sja-let-7	171	CDS	7:0:1	-16.69	-6.2	-10.48	-21
87	>gi|60598577|gb|AY809949.1| Schistosoma japonicum SJCHGC07462 protein mRNA, partial cds	Huntingtin-interacting protein 1	sja-miR-3479-5p	343	CDS	7:0:1	-15.5	-3.11	-12.38	-20.3
88	>gi|60598543|gb|AY809932.1| Schistosoma japonicum SJCHGC04907 protein mRNA, partial cds	Glycogenin-1	sja-miR-3499	707	CDS	8:0:1	-18	-7.79	-10.2	-23.1
89	>gi|60598541|gb|AY809931.1| Schistosoma japonicum SJCHGC02598 protein mRNA, partial cds	putative G-protein coupled receptor 179	sja-miR-7-5p	414	CDS	7:0:1	-20.3	-7.86	-12.43	-26
90	>gi|60598539|gb|AY809930.1| Schistosoma japonicum SJCHGC04217 protein mRNA, partial cds	Small conductance calcium-activated potassium channel protein	sja-miR-3479-5p	991	CDS	8:0:0	-19.2	-4.26	-14.93	-24.7
91	>gi|60598537|gb|AY809929.1| Schistosoma japonicum SJCHGC04783 protein mRNA, partial cds	Serine/threonine-protein kinase PAK mbt	sja-miR-3479-5p	319	5'	8:0:1	-16.5	-2.69	-13.8	-21.4
92	>gi|60598459|gb|AY809890.1| Schistosoma japonicum SJCHGC09449 protein mRNA, partial cds	85/88 kDa calcium-independent phospholipase A2	sja-let-7	300	CDS	7:0:1	-19.1	-6.9	-12.19	-25.7
	>gi|60598459|gb|AY809890.1| Schistosoma japonicum SJCHGC09449 protein mRNA, partial cds	85/88 kDa calcium-independent phospholipase A2	sja-miR-124-3p	1017	CDS	8:0:1	-19.3	-7.97	-11.32	-24.5
93	>gi|60598457|gb|AY809889.1| Schistosoma japonicum SJCHGC04623 protein mRNA, partial cds	Dynamin	sja-let-7	910	CDS	7:0:0	-19.5	-2.5	-16.99	-25
	>gi|60598457|gb|AY809889.1| Schistosoma japonicum SJCHGC04623 protein mRNA, partial cds	Dynamin	sja-miR-3479-5p	321	CDS	8:0:1	-20.5	-8.06	-12.43	-25.5
	>gi|60598457|gb|AY809889.1| Schistosoma japonicum SJCHGC04623 protein mRNA, partial cds	Dynamin	sja-let-7	103	CDS	7:0:0	-17.6	-6.51	-11.08	-23.6
	>gi|60598457|gb|AY809889.1| Schistosoma japonicum SJCHGC04623 protein mRNA, partial cds	Dynamin	sja-miR-3496	81	CDS	7:0:1	-17.2	-6.7	-10.49	-21.8
94	>gi|60598445|gb|AY809883.1| Schistosoma japonicum SJCHGC04472 protein mRNA, partial cds	oxysterol-binding protein	sja-miR-3479-5p	507	CDS	8:0:0	-17.9	-6.8	-11.09	-23.2
95	>gi|60598369|gb|AY809845.1| Schistosoma japonicum SJCHGC06113 protein mRNA, partial cds	Collagen alpha-1(IV) chain	sja-miR-3499	1203	CDS	8:0:1	-22.8	-5.9	-16.89	-28.1
	>gi|60598369|gb|AY809845.1| Schistosoma japonicum SJCHGC06113 protein mRNA, partial cds	Collagen alpha-1(IV) chain	sja-miR-36-3p	66	CDS	8:0:1	-22.9	-10.39	-12.5	-27.4
	>gi|60598369|gb|AY809845.1| Schistosoma japonicum SJCHGC06113 protein mRNA, partial cds	Collagen alpha-1(IV) chain	sja-miR-3488	121	CDS	7:0:1	-18.02	-6.94	-11.07	-23.6
	>gi|60598369|gb|AY809845.1| Schistosoma japonicum SJCHGC06113 protein mRNA, partial cds	Collagen alpha-1(IV) chain	sja-miR-10-5p	639	CDS	7:0:0	-19.4	-8.46	-10.93	-24.3
96	>gi|60598115|gb|AY809718.1| Schistosoma japonicum SJCHGC06644 protein mRNA, partial cds	Ras GTPase-activating protein gap-2	sja-let-7	306	CDS	7:0:1	-23	-9.8	-13.19	-29.4
	>gi|60598115|gb|AY809718.1| Schistosoma japonicum SJCHGC06644 protein mRNA, partial cds	Ras GTPase-activating protein gap-2	sja-miR-7-5p	466	CDS	6:0:0	-18.9	-7.63	-11.26	-24.2
97	>gi|60598027|gb|AY809674.1| Schistosoma japonicum SJCHGC04533 protein mRNA, partial cds	Tensin-1	sja-let-7	204	5'	6:0:0	-15.5	-3.27	-12.22	-20.2
98	>gi|60597987|gb|AY809654.1| Schistosoma japonicum SJCHGC07489 protein mRNA, partial cds	hypothetical protein	sja-miR-1	251	CDS	8:0:1	-20.3	-5.28	-15.01	-26.2
	>gi|60597987|gb|AY809654.1| Schistosoma japonicum SJCHGC07489 protein mRNA, partial cds	hypothetical protein	sja-miR-3499	342	CDS	8:0:0	-20.5	-9.1	-11.39	-24.8
99	>gi|60597975|gb|AY809648.1| Schistosoma japonicum SJCHGC08654 protein mRNA, partial cds	Peptidyl-glycine alpha-amidating monooxygenase A	sja-miR-7-5p	657	CDS	7:0:1	-20.5	-6.45	-14.04	-25.3
	>gi|60597975|gb|AY809648.1| Schistosoma japonicum SJCHGC08654 protein mRNA, partial cds	Peptidyl-glycine alpha-amidating monooxygenase A	sja-miR-71	657	CDS	7:0:0	-20.02	-6.45	-13.56	-24.4
	>gi|60597975|gb|AY809648.1| Schistosoma japonicum SJCHGC08654 protein mRNA, partial cds	Peptidyl-glycine alpha-amidating monooxygenase A	sja-miR-3479-5p	285	CDS	7:0:1	-20.21	-7.3	-12.9	-24.8
	>gi|60597975|gb|AY809648.1| Schistosoma japonicum SJCHGC08654 protein mRNA, partial cds	Peptidyl-glycine alpha-amidating monooxygenase A	sja-miR-71b-5p	657	CDS	7:0:0	-16.5	-6.45	-10.04	-21.6
100	>gi|60597971|gb|AY809646.1| Schistosoma japonicum SJCHGC04699 protein mRNA, partial cds	Dystrobrevin alpha	sja-let-7	345	CDS	6:0:0	-19.3	-4.78	-14.51	-24.8
	>gi|60597971|gb|AY809646.1| Schistosoma japonicum SJCHGC04699 protein mRNA, partial cds	Dystrobrevin alpha	sja-let-7	1116	3'	8:0:0	-18.3	-6.09	-12.2	-24.5
	>gi|60597971|gb|AY809646.1| Schistosoma japonicum SJCHGC04699 protein mRNA, partial cds	Dystrobrevin alpha	sja-miR-190-5p	728	3'	8:0:1	-16.7	-6.15	-10.54	-22.6
101	>gi|60597965|gb|AY809643.1| Schistosoma japonicum SJCHGC05354 protein mRNA, partial cds	hypothetical protein	sja-miR-3496	428	CDS	6:0:0	-20.8	-9.35	-11.44	-26.9
102	>gi|60597901|gb|AY809611.1| Schistosoma japonicum SJCHGC05365 protein mRNA, partial cds	hypothetical protein	sja-miR-3479-5p	552	CDS	7:0:1	-21.8	-3.53	-18.26	-27.8
	>gi|60597901|gb|AY809611.1| Schistosoma japonicum SJCHGC05365 protein mRNA, partial cds	hypothetical protein	sja-miR-2162-5p	1095	CDS	8:0:0	-17.95	-4.24	-13.7	-23
103	>gi|60597855|gb|AY809588.1| Schistosoma japonicum SJCHGC08274 protein mRNA, partial cds	TPR repeat protein	sja-miR-36-3p	496	CDS	7:0:1	-19	-8.15	-10.84	-24.4
	>gi|60597855|gb|AY809588.1| Schistosoma japonicum SJCHGC08274 protein mRNA, partial cds	TPR repeat protein	sja-miR-1	316	CDS	8:0:1	-17	-6.46	-10.53	-23.1
104	>gi|60597821|gb|AY809571.1| Schistosoma japonicum SJCHGC06388 protein mRNA, partial cds	Papilin	sja-miR-3488	481	CDS	8:0:1	-16.8	-6.5	-10.29	-26.1
105	>gi|60597815|gb|AY809568.1| Schistosoma japonicum SJCHGC06447 protein mRNA, partial cds	Kyphoscoliosis peptidase	sja-miR-124-3p	28	5'	6:0:0	-20.7	-6.11	-14.58	-26.9
106	>gi|60597779|gb|AY809550.1| Schistosoma japonicum SJCHGC05408 protein mRNA, partial cds	hypothetical protein	sja-miR-71b-5p	806	3'	8:0:1	-18.5	-4.16	-14.33	-22.8
	>gi|60597779|gb|AY809550.1| Schistosoma japonicum SJCHGC05408 protein mRNA, partial cds	hypothetical protein	sja-miR-71	807	3'	7:0:1	-17.7	-4.16	-13.53	-20.7
107	>gi|60597765|gb|AY809543.1| Schistosoma japonicum SJCHGC07314 protein mRNA, partial cds	hypothetical protein	sja-miR-7-5p	58	CDS	6:0:0	-17.7	-5.88	-11.81	-22.9
	>gi|60597765|gb|AY809543.1| Schistosoma japonicum SJCHGC07314 protein mRNA, partial cds	hypothetical protein	sja-let-7	227	CDS	6:0:0	-16.7	-6.34	-10.35	-21
108	>gi|60597739|gb|AY809530.1| Schistosoma japonicum SJCHGC05800 protein mRNA, partial cds	GLECT domain containing protein	sja-miR-124-3p	1506	3'	6:0:0	-19	-6.51	-12.48	-25.4
	>gi|60597739|gb|AY809530.1| Schistosoma japonicum SJCHGC05800 protein mRNA, partial cds	GLECT domain containing protein	sja-miR-1	1088	3'	7:0:0	-17.7	-6.29	-11.4	-22.9
109	>gi|60597713|gb|AY809517.1| Schistosoma japonicum SJCHGC04004 protein mRNA, partial cds	hypothetical protein	sja-miR-7-5p	230	CDS	6:0:0	-18.9	-6.29	-12.6	-25.1
	>gi|60597713|gb|AY809517.1| Schistosoma japonicum SJCHGC04004 protein mRNA, partial cds	hypothetical protein	sja-miR-3496	210	CDS	8:0:0	-18.33	-6.47	-11.85	-23
110	>gi|60597709|gb|AY809515.1| Schistosoma japonicum SJCHGC07532 protein mRNA, partial cds	Diacylglycerol kinase theta	sja-miR-71	619	CDS	6:0:0	-18.2	-1.86	-16.33	-23.4
	>gi|60597709|gb|AY809515.1| Schistosoma japonicum SJCHGC07532 protein mRNA, partial cds	Diacylglycerol kinase theta	sja-miR-3496	394	CDS	6:0:0	-18.52	-4.26	-14.25	-23.7
	>gi|60597709|gb|AY809515.1| Schistosoma japonicum SJCHGC07532 protein mRNA, partial cds	Diacylglycerol kinase theta	sja-miR-3479-5p	324	CDS	7:0:1	-16.5	-5.23	-11.26	-21.6
111	>gi|60597687|gb|AY809504.1| Schistosoma japonicum SJCHGC05653 protein mRNA, partial cds	NPDC1 domain containing protein	sja-miR-7-5p	407	CDS	7:0:1	-20.8	-8.2	-12.59	-26.3
112	>gi|60597633|gb|AY809477.1| Schistosoma japonicum SJCHGC08206 protein mRNA, partial cds	SAM and SH3 domain containing protein	sja-let-7	601	CDS	6:0:0	-15.8	-1.56	-14.23	-20.8
113	>gi|60597569|gb|AY809445.1| Schistosoma japonicum SJCHGC07133 protein mRNA, partial cds	hypothetical protein	sja-miR-3496	32	5'	8:0:1	-20.61	-10.3	-10.3	-26.7
114	>gi|60597493|gb|AY809407.1| Schistosoma japonicum SJCHGC08728 protein mRNA, partial cds	putative rhodopsin-like orphan GPCR	sja-miR-3479-5p	599	CDS	7:0:0	-16.1	-4.38	-11.71	-21.2
115	>gi|60597395|gb|AY809358.1| Schistosoma japonicum SJCHGC07204 protein mRNA, partial cds	GATA-binding factor A	sja-miR-3499	495	CDS	8:0:1	-20.2	-8.08	-12.11	-24.8
	>gi|60597395|gb|AY809358.1| Schistosoma japonicum SJCHGC07204 protein mRNA, partial cds	GATA-binding factor A	sja-miR-3492	492	CDS	6:0:0	-16.7	-5.36	-11.33	-21.6
116	>gi|60597351|gb|AY809336.1| Schistosoma japonicum SJCHGC09487 protein mRNA, partial cds	Semaphorin-5B	sja-miR-3496	401	CDS	8:0:1	-18.3	-6.87	-11.42	-24.8
117	>gi|60597309|gb|AY809315.1| Schistosoma japonicum SJCHGC03433 protein mRNA, partial cds	fatty-acid amide hydrolase 1	sja-miR-3479-5p	242	CDS	8:0:0	-18.8	-7.76	-11.03	-24.7
118	>gi|60597207|gb|AY809264.1| Schistosoma japonicum SJCHGC07619 protein mRNA, partial cds	BTB/POZ domain containing protein 6	sja-let-7	60	5'	8:0:1	-19.2	-4.75	-14.44	-23.3
	>gi|60597207|gb|AY809264.1| Schistosoma japonicum SJCHGC07619 protein mRNA, partial cds	BTB/POZ domain containing protein 6	sja-miR-190-5p	283	CDS	6:0:0	-15.6	-5.3	-10.29	-21.2
119	>gi|60597177|gb|AY809249.1| Schistosoma japonicum SJCHGC07250 protein mRNA, partial cds	LisH domain containing protein ARMC9	sja-let-7	252	CDS	6:0:0	-17.1	-6.79	-10.3	-22.7
120	>gi|60597147|gb|AY809234.1| Schistosoma japonicum SJCHGC07121 protein mRNA, partial cds	Transient receptor potential cation channel subfamily M member 7	sja-let-7	495	CDS	6:0:0	-19.2	-8.41	-10.78	-28.9
	>gi|60597147|gb|AY809234.1| Schistosoma japonicum SJCHGC07121 protein mRNA, partial cds	Transient receptor potential cation channel subfamily M member 7	sja-miR-36-3p	643	CDS	8:0:1	-18.6	-8.28	-10.31	-24.7
121	>gi|60597063|gb|AY809192.1| Schistosoma japonicum SJCHGC06333 protein mRNA, partial cds	Kyphoscoliosis peptidase	sja-miR-7-5p	79	CDS	7:0:1	-18.1	-2.93	-15.16	-24
	>gi|60597063|gb|AY809192.1| Schistosoma japonicum SJCHGC06333 protein mRNA, partial cds	Kyphoscoliosis peptidase	sja-miR-36-3p	358	CDS	6:0:0	-19.16	-7.66	-11.49	-23.5
	>gi|60597063|gb|AY809192.1| Schistosoma japonicum SJCHGC06333 protein mRNA, partial cds	Kyphoscoliosis peptidase	sja-miR-190-5p	1277	CDS	8:0:1	-16	-4.69	-11.3	-20.8
122	>gi|60597029|gb|AY809175.1| Schistosoma japonicum SJCHGC07928 protein mRNA, partial cds	putative ubiquitin carboxyl-terminal hydrolase FAF-X	sja-let-7	282	CDS	7:0:1	-17.1	-4.75	-12.34	-23.7
	>gi|60597029|gb|AY809175.1| Schistosoma japonicum SJCHGC07928 protein mRNA, partial cds	putative ubiquitin carboxyl-terminal hydrolase FAF-X	sja-miR-1	234	CDS	7:0:1	-18.9	-7.69	-11.2	-24.7
123	>gi|60596769|gb|AY809045.1| Schistosoma japonicum SJCHGC07219 protein mRNA, partial cds	Nephrin	sja-miR-7-5p	423	CDS	8:0:1	-18.5	-5.15	-13.34	-24.8
124	>gi|60596701|gb|AY809011.1| Schistosoma japonicum SJCHGC07427 protein mRNA, partial cds	putative wnt inhibitor frzb2	sja-miR-3479-5p	400	CDS	8:0:1	-22.11	-8.97	-13.13	-28
125	>gi|60596640|gb|AY808981.1| Schistosoma japonicum SJCHGC08339 protein mRNA, partial cds	hypothetical protein	sja-miR-61	513	CDS	7:0:1	-16.56	-6.04	-10.51	-22.8
126	>gi|60596630|gb|AY808976.1| Schistosoma japonicum SJCHGC03491 protein mRNA, partial cds	putative laminin	sja-miR-3479-5p	424	CDS	6:0:0	-15.6	-4.71	-10.88	-21.2
127	>gi|60596614|gb|AY808968.1| Schistosoma japonicum SJCHGC07631 protein mRNA, partial cds	hypothetical protein	sja-miR-3479-5p	530	CDS	8:0:1	-18.9	-5.34	-13.55	-24.7
128	>gi|60596592|gb|AY808957.1| Schistosoma japonicum SJCHGC04739 protein mRNA, partial cds	hypothetical protein	sja-let-7	898	CDS	8:0:1	-18.4	-0.57	-17.82	-27.2
129	>gi|60596506|gb|AY808914.1| Schistosoma japonicum SJCHGC08468 protein mRNA, partial cds	hypothetical protein	sja-miR-3479-5p	610	CDS	7:0:0	-15.8	-3.19	-12.6	-21
130	>gi|60596498|gb|AY808910.1| Schistosoma japonicum SJCHGC03864 protein mRNA, partial cds	Sodium leak channel non selective protein	sja-miR-219-5p	77	5'	8:0:1	-17.81	-5.17	-12.63	-23.9
	>gi|60596498|gb|AY808910.1| Schistosoma japonicum SJCHGC03864 protein mRNA, partial cds	Sodium leak channel non selective protein	sja-miR-3492	34	5'	8:0:1	-19.1	-7.61	-11.48	-24.8
131	>gi|60596464|gb|AY808893.1| Schistosoma japonicum SJCHGC03193 protein mRNA, partial cds	Ras association domain containing protein 1	sja-miR-219-5p	647	CDS	8:0:0	-21.4	-11.35	-10.04	-26.9
132	>gi|60596400|gb|AY808861.1| Schistosoma japonicum SJCHGC04293 protein mRNA, partial cds	hypothetical protein	sja-miR-3496	145	5'	6:0:0	-15.6	-3.82	-11.77	-21.2
133	>gi|60596336|gb|AY808829.1| Schistosoma japonicum SJCHGC08740 protein mRNA, partial cds	E3 ubiquitin-protein ligase TRIM37	sja-miR-3479-5p	41	5'	6:0:0	-16.83	-6.11	-10.71	-22.5
134	>gi|60596298|gb|AY808810.1| Schistosoma japonicum SJCHGC03192 protein mRNA, partial cds	DUF3091 domain containing protein	sja-let-7	27	CDS	8:0:1	-15	-1.95	-13.04	-24
135	>gi|60596248|gb|AY808785.1| Schistosoma japonicum SJCHGC05232 protein mRNA, partial cds	hypothetical protein	sja-miR-7-5p	598	CDS	6:0:0	-16.9	-6.2	-10.69	-24
	>gi|60596248|gb|AY808785.1| Schistosoma japonicum SJCHGC05232 protein mRNA, partial cds	hypothetical protein	sja-miR-3479-5p	429	CDS	8:0:1	-15.1	-4.9	-10.19	-21.2
136	>gi|60596226|gb|AY808774.1| Schistosoma japonicum SJCHGC06393 protein mRNA, partial cds	Zinc finger protein 746	sja-miR-3496	373	CDS	7:0:1	-16.5	-6.14	-10.35	-21.8
137	>gi|60596156|gb|AY808739.1| Schistosoma japonicum SJCHGC05210 protein mRNA, partial cds	hypothetical protein	sja-let-7	473	CDS	7:0:1	-15.96	-4.44	-11.51	-20.8
138	>gi|60596152|gb|AY808737.1| Schistosoma japonicum SJCHGC06390 protein mRNA, partial cds	Collagen alpha-1(XV) chain	sja-miR-219-5p	485	CDS	7:0:1	-18.5	-6.34	-12.15	-23.8
139	>gi|60595987|gb|AY808655.1| Schistosoma japonicum SJCHGC08604 protein mRNA, partial cds	hypothetical protein	sja-miR-1	611	CDS	6:0:0	-20.8	-6.88	-13.91	-24.9
	>gi|60595987|gb|AY808655.1| Schistosoma japonicum SJCHGC08604 protein mRNA, partial cds	hypothetical protein	sja-miR-1	191	CDS	8:0:1	-15.8	-2.4	-13.39	-23.3
140	>gi|60595873|gb|AY808598.1| Schistosoma japonicum SJCHGC09562 protein mRNA, partial cds	C-Jun-amino-terminal kinase-interacting protein 4	sja-miR-71b-5p	19	CDS	8:0:1	-16.5	-5.17	-11.32	-21.9
	>gi|60595873|gb|AY808598.1| Schistosoma japonicum SJCHGC09562 protein mRNA, partial cds	C-Jun-amino-terminal kinase-interacting protein 4	sja-miR-71	20	CDS	7:0:1	-16.4	-5.17	-11.22	-21.5
141	>gi|60595793|gb|AY808558.1| Schistosoma japonicum SJCHGC02683 protein mRNA, partial cds	alpha-crystallin domain (ACD)-containing protein	sja-miR-3479-5p	81	CDS	8:0:1	-20.1	-2.49	-17.6	-25.7
	>gi|60595793|gb|AY808558.1| Schistosoma japonicum SJCHGC02683 protein mRNA, partial cds	alpha-crystallin domain (ACD)-containing protein	sja-miR-190-5p	247	CDS	8:0:0	-17.2	-5.73	-11.46	-23.4
142	>gi|60595785|gb|AY808554.1| Schistosoma japonicum SJCHGC04942 protein mRNA, partial cds	putative fatty-acid amide hydrolase	sja-miR-190-5p	382	CDS	8:0:1	-23.1	-10.38	-12.71	-28.9
	>gi|60595785|gb|AY808554.1| Schistosoma japonicum SJCHGC04942 protein mRNA, partial cds	putative fatty-acid amide hydrolase	sja-miR-125b	415	CDS	7:0:0	-18.8	-7.6	-11.19	-24.9
	>gi|60595785|gb|AY808554.1| Schistosoma japonicum SJCHGC04942 protein mRNA, partial cds	putative fatty-acid amide hydrolase	sja-miR-125a	415	CDS	7:0:0	-17.7	-7.6	-10.09	-24.5
143	>gi|60595755|gb|AY808539.1| Schistosoma japonicum SJCHGC07139 protein mRNA, partial cds	PDZ domain protein	sja-miR-7-5p	515	CDS	7:0:1	-19.72	-4.81	-14.9	-25.8
	>gi|60595755|gb|AY808539.1| Schistosoma japonicum SJCHGC07139 protein mRNA, partial cds	PDZ domain protein	sja-miR-219-5p	681	CDS	8:0:0	-20	-5.97	-14.02	-25.3
	>gi|60595755|gb|AY808539.1| Schistosoma japonicum SJCHGC07139 protein mRNA, partial cds	PDZ domain protein	sja-miR-190-5p	704	CDS	8:0:1	-17.7	-7.17	-10.52	-23.2
144	>gi|60595717|gb|AY808520.1| Schistosoma japonicum SJCHGC03141 protein mRNA, partial cds	Neuron navigator 3	sja-miR-3496	614	CDS	8:0:1	-18.7	-6.85	-11.84	-23.4
145	>gi|60595661|gb|AY808493.1| Schistosoma japonicum SJCHGC01328 protein mRNA, partial cds	putative neutral sphingomyelinase	sja-miR-71b-5p	644	3'	6:0:0	-15.55	-3.57	-11.97	-22.6
	>gi|60595661|gb|AY808493.1| Schistosoma japonicum SJCHGC01328 protein mRNA, partial cds	putative neutral sphingomyelinase	sja-miR-71	814	3'	7:0:0	-16.8	-6.26	-10.53	-23
146	>gi|60595549|gb|AY808444.1| Schistosoma japonicum SJCHGC01969 protein mRNA, partial cds	5'-AMP-activated protein kinase subunit gamma-2	sja-miR-190-5p	750	CDS	6:0:0	-22	-4.25	-17.74	-26.4
	>gi|60595549|gb|AY808444.1| Schistosoma japonicum SJCHGC01969 protein mRNA, partial cds	5'-AMP-activated protein kinase subunit gamma-2	sja-miR-2162-5p	1404	3'	8:0:0	-18.7	-5.3	-13.39	-23.7
147	>gi|60595543|gb|AY808441.1| Schistosoma japonicum SJCHGC06688 protein mRNA, partial cds	WIF superfamily member	sja-miR-71	355	5'	6:0:0	-15.03	-4.24	-10.78	-21.2
148	>gi|60595442|gb|AY808404.1| Schistosoma japonicum SJCHGC03248 protein mRNA, partial cds	hypothetical protein	sja-miR-219-5p	735	CDS	8:0:1	-21	-7.76	-13.23	-25.7
149	>gi|60595432|gb|AY808399.1| Schistosoma japonicum SJCHGC08107 protein mRNA, partial cds	TSP1 ( thrombospondin 1) domain containing proteins	sja-miR-8-3p	50	CDS	8:0:1	-17.8	-7.13	-10.66	-23.7
150	>gi|60595208|gb|AY808336.1| Schistosoma japonicum SJCHGC02128 protein mRNA, partial cds	hypothetical protein	sja-miR-1	541	CDS	8:0:1	-24.2	-2.12	-22.07	-27.7
	>gi|60595208|gb|AY808336.1| Schistosoma japonicum SJCHGC02128 protein mRNA, partial cds	hypothetical protein	sja-miR-1	250	CDS	8:0:1	-24.2	-2.14	-22.05	-27.7
	>gi|60595208|gb|AY808336.1| Schistosoma japonicum SJCHGC02128 protein mRNA, partial cds	hypothetical protein	sja-miR-3479-5p	665	CDS	6:0:0	-15.59	-0.4	-15.18	-20.1
	>gi|60595208|gb|AY808336.1| Schistosoma japonicum SJCHGC02128 protein mRNA, partial cds	hypothetical protein	sja-miR-7-5p	594	CDS	6:0:0	-15.9	-0.97	-14.92	-20.7
	>gi|60595208|gb|AY808336.1| Schistosoma japonicum SJCHGC02128 protein mRNA, partial cds	hypothetical protein	sja-miR-3479-5p	375	CDS	6:0:0	-15.59	-0.7	-14.88	-20.1
151	>gi|60595162|gb|AY808313.1| Schistosoma japonicum SJCHGC05137 protein mRNA, partial cds	Talin	sja-miR-36-3p	286	CDS	8:0:1	-22.7	-8.86	-13.83	-28
	>gi|60595162|gb|AY808313.1| Schistosoma japonicum SJCHGC05137 protein mRNA, partial cds	Talin	sja-miR-3488	1081	CDS	7:0:0	-19.01	-7.61	-11.39	-23.7
152	>gi|56759537|gb|AY816177.1| Schistosoma japonicum SJCHGC04408 protein mRNA, complete cds	Pleckstrin homology domain containing family A member 3	sja-miR-61	63	5'	8:0:1	-23.41	-9.97	-13.43	-24.1
153	>gi|56759507|gb|AY816162.1| Schistosoma japonicum SJCHGC05945 protein mRNA, complete cds	DUF3480 domain containing protein	sja-miR-3487	456	CDS	8:0:1	-19.9	-5.77	-14.12	-24.5
	>gi|56759507|gb|AY816162.1| Schistosoma japonicum SJCHGC05945 protein mRNA, complete cds	DUF3480 domain containing protein	sja-miR-3499	96	CDS	8:0:1	-22.6	-10.18	-12.41	-26.8
154	>gi|56759395|gb|AY816106.1| Schistosoma japonicum SJCHGC03662 protein mRNA, complete cds	Multidrug resistance protein	sja-miR-71	420	CDS	8:0:0	-23	-8.89	-14.1	-29.8
	>gi|56759395|gb|AY816106.1| Schistosoma japonicum SJCHGC03662 protein mRNA, complete cds	Multidrug resistance protein	sja-miR-71b-5p	421	CDS	7:0:0	-21.21	-8.89	-12.31	-28.3
155	>gi|56759291|gb|AY816054.1| Schistosoma japonicum SJCHGC07240 protein mRNA, complete cds	Mitogen-activated protein kinase 15	sja-miR-3499	173	CDS	8:0:1	-15.6	-4.21	-11.38	-22.2
156	>gi|56759269|gb|AY816043.1| Schistosoma japonicum SJCHGC06048 protein mRNA, complete cds	voltage gated potassium channel subuni	sja-miR-71b-5p	1969	3'	7:0:0	-19.3	-4.33	-14.96	-23.9
	>gi|56759269|gb|AY816043.1| Schistosoma japonicum SJCHGC06048 protein mRNA, complete cds	voltage gated potassium channel subuni	sja-miR-71	1968	3'	8:0:0	-19.2	-4.33	-14.86	-25.2
157	>gi|56759261|gb|AY816039.1| Schistosoma japonicum SJCHGC01525 protein mRNA, complete cds	Estradiol 17-beta-dehydrogenase	sja-miR-3479-5p	761	CDS	7:0:0	-16.2	-4.47	-11.72	-21.2
158	>gi|56759213|gb|AY816015.1| Schistosoma japonicum SJCHGC06962 protein mRNA, complete cds	hypothetical protein	sja-miR-1	811	CDS	6:0:0	-21.5	-4.82	-16.67	-26.2
159	>gi|56759179|gb|AY815998.1| Schistosoma japonicum SJCHGC09290 protein mRNA, complete cds	Collagen alpha-1(V) chain	sja-miR-10-5p	208	5'	6:0:0	-24.3	-13.31	-10.98	-29.4
160	>gi|56758897|gb|AY815857.1| Schistosoma japonicum SJCHGC01135 protein mRNA, complete cds	hypothetical protein	sja-bantam	749	CDS	7:0:0	-18.32	-3.74	-14.58	-23.4
161	>gi|56758825|gb|AY815821.1| Schistosoma japonicum SJCHGC00710 protein mRNA, complete cds	hypothetical protein	sja-miR-190-5p	687	CDS	8:0:0	-15.5	-2.24	-13.25	-20
	>gi|56758825|gb|AY815821.1| Schistosoma japonicum SJCHGC00710 protein mRNA, complete cds	hypothetical protein	sja-miR-190-5p	791	CDS	6:0:0	-15.7	-2.85	-12.84	-22.1
	>gi|56758825|gb|AY815821.1| Schistosoma japonicum SJCHGC00710 protein mRNA, complete cds	hypothetical protein	sja-miR-8-3p	819	CDS	8:0:0	-15.9	-5.89	-10	-21.7
162	>gi|56758757|gb|AY815787.1| Schistosoma japonicum SJCHGC06222 protein mRNA, complete cds	neutral sphingomyelinase	sja-miR-3488	799	CDS	8:0:1	-18.7	-6.59	-12.1	-23.4
163	>gi|56758673|gb|AY815745.1| Schistosoma japonicum SJCHGC05606 protein mRNA, complete cds	Coiled-coil domain containing protein 176	sja-miR-3479-5p	698	CDS	7:0:0	-16.15	-5.26	-10.88	-22.9
164	>gi|56758523|gb|AY815670.1| Schistosoma japonicum SJCHGC02728 protein mRNA, complete cds	Glutamate receptor ionotropic, kainate 3	sja-miR-190-5p	111	CDS	6:0:0	-16.9	-3.89	-13	-22.5
165	>gi|56758305|gb|AY815561.1| Schistosoma japonicum SJCHGC06255 protein mRNA, complete cds	Intraflagellar transport protei	sja-miR-71	844	CDS	7:0:0	-23.01	-10.86	-12.14	-26
	>gi|56758305|gb|AY815561.1| Schistosoma japonicum SJCHGC06255 protein mRNA, complete cds	Intraflagellar transport protei	sja-miR-3479-5p	1081	CDS	7:0:0	-15.23	-3.23	-11.99	-20.5
	>gi|56758305|gb|AY815561.1| Schistosoma japonicum SJCHGC06255 protein mRNA, complete cds	Intraflagellar transport protei	sja-miR-71b-5p	843	CDS	8:0:0	-21.33	-10.86	-10.46	-25.3
166	>gi|56758141|gb|AY815479.1| Schistosoma japonicum SJCHGC09295 protein mRNA, complete cds	hypothetical protein	sja-miR-1	1396	CDS	8:0:1	-22.12	-4.99	-17.12	-22.8
	>gi|56758141|gb|AY815479.1| Schistosoma japonicum SJCHGC09295 protein mRNA, complete cds	hypothetical protein	sja-miR-3496	554	5'	7:0:1	-15.66	-3.62	-12.03	-21.6
167	>gi|56758119|gb|AY815468.1| Schistosoma japonicum SJCHGC01149 protein mRNA, complete cds	Retinol dehydrogenase 14	sja-miR-2a-3p	317	CDS	8:0:0	-21.3	-7.51	-13.78	-27
	>gi|56758119|gb|AY815468.1| Schistosoma japonicum SJCHGC01149 protein mRNA, complete cds	Retinol dehydrogenase 14	sja-miR-36-3p	335	CDS	8:0:1	-20	-8.17	-11.82	-26.1
168	>gi|56758103|gb|AY815460.1| Schistosoma japonicum SJCHGC02163 protein mRNA, complete cds	putative choline dehydrogenase	sja-miR-2a-3p	1011	3'	7:0:1	-16.9	-6.68	-10.21	-23.2
169	>gi|56758101|gb|AY815459.1| Schistosoma japonicum SJCHGC01293 protein mRNA, complete cds	hypothetical protein	sja-miR-7-5p	1532	3'	8:0:1	-18.5	-2.27	-16.22	-24.6
	>gi|56758101|gb|AY815459.1| Schistosoma japonicum SJCHGC01293 protein mRNA, complete cds	hypothetical protein	sja-let-7	1596	3'	7:0:1	-17	-5.51	-11.48	-24.9
170	>gi|56758059|gb|AY815438.1| Schistosoma japonicum SJCHGC04953 protein mRNA, complete cds	hypothetical protein	sja-miR-71b-5p	37	5'	7:0:0	-15.7	-3.25	-12.44	-22
	>gi|56758059|gb|AY815438.1| Schistosoma japonicum SJCHGC04953 protein mRNA, complete cds	hypothetical protein	sja-miR-7-5p	37	5'	7:0:1	-15.66	-3.25	-12.4	-22.6
	>gi|56758059|gb|AY815438.1| Schistosoma japonicum SJCHGC04953 protein mRNA, complete cds	hypothetical protein	sja-miR-71	37	5'	7:0:0	-15.4	-3.25	-12.14	-20.9
	>gi|56758059|gb|AY815438.1| Schistosoma japonicum SJCHGC04953 protein mRNA, complete cds	hypothetical protein	sja-miR-3496	985	CDS	6:0:0	-15.8	-5.27	-10.52	-21.5
171	>gi|56757881|gb|AY815349.1| Schistosoma japonicum SJCHGC06045 protein mRNA, complete cds	hypothetical protein	sja-miR-3479-5p	513	CDS	6:0:0	-21.2	-5.67	-15.52	-26.3
172	>gi|56757800|gb|AY815309.1| Schistosoma japonicum SJCHGC03620 protein mRNA, complete cds	Ancient ubiquitous protein 1	sja-miR-7-5p	186	CDS	6:0:0	-17.8	-3.94	-13.85	-23.6
173	>gi|56757629|gb|AY815236.1| Schistosoma japonicum SJCHGC08939 protein mRNA, complete cds	Dual specificity tyrosine-phosphorylation-regulated kinase 4	sja-let-7	529	3'	8:0:0	-17.06	-2.42	-14.63	-21.1
	>gi|56757629|gb|AY815236.1| Schistosoma japonicum SJCHGC08939 protein mRNA, complete cds	Dual specificity tyrosine-phosphorylation-regulated kinase 4	sja-miR-3487	127	CDS	6:0:0	-16.4	-4.07	-12.32	-20.5
174	>gi|56757558|gb|AY815210.1| Schistosoma japonicum SJCHGC08559 protein mRNA, complete cds	follistatin	sja-miR-3479-5p	572	3'	7:0:1	-17.7	-4.78	-12.91	-23.2
175	>gi|56757446|gb|AY815159.1| Schistosoma japonicum SJCHGC06143 protein mRNA, complete cds	Syntaxin-binding protein 5	sja-miR-3499	945	3'	8:0:0	-17.1	-5.93	-11.16	-20.7
	>gi|56757446|gb|AY815159.1| Schistosoma japonicum SJCHGC06143 protein mRNA, complete cds	Syntaxin-binding protein 5	sja-miR-1	763	3'	8:0:0	-17.12	-6.31	-10.8	-20.8
176	>gi|56757422|gb|AY815148.1| Schistosoma japonicum SJCHGC09313 protein mRNA, complete cds	Glycine amidinotransferase, mitochondrial	sja-miR-190-5p	836	CDS	8:0:1	-20.4	-9.23	-11.16	-25.5
	>gi|56757422|gb|AY815148.1| Schistosoma japonicum SJCHGC09313 protein mRNA, complete cds	Glycine amidinotransferase, mitochondrial	sja-miR-3492	1261	3'	6:0:0	-18.3	-7.95	-10.34	-23.2
	>gi|56757422|gb|AY815148.1| Schistosoma japonicum SJCHGC09313 protein mRNA, complete cds	Glycine amidinotransferase, mitochondrial	sja-miR-219-5p	563	CDS	8:0:0	-19.1	-8.81	-10.28	-24.4
177	>gi|56757411|gb|AY815143.1| Schistosoma japonicum SJCHGC04205 protein mRNA, complete cds	protein quaking	sja-miR-1	947	CDS	7:0:0	-19.36	-2.86	-16.49	-25.5
178	>gi|56757294|gb|AY815087.1| Schistosoma japonicum SJCHGC04514 protein mRNA, complete cds	hypothetical protein	sja-miR-71	1068	3'	6:0:0	-19.5	-4.43	-15.06	-25.3
	>gi|56757294|gb|AY815087.1| Schistosoma japonicum SJCHGC04514 protein mRNA, complete cds	hypothetical protein	sja-miR-71b-5p	1068	3'	6:0:0	-15.1	-4.43	-10.66	-20.4
179	>gi|56757072|gb|AY814976.1| Schistosoma japonicum SJCHGC04547 protein mRNA, complete cds	potassium/sodium hyperpolarization-activated cyclic nucleotide-gated channel 2	sja-miR-10-5p	677	CDS	7:0:0	-17	-3.9	-13.09	-23.1
180	>gi|56756988|gb|AY814934.1| Schistosoma japonicum SJCHGC05343 protein mRNA, complete cds	hypothetical protein	sja-miR-3502	609	CDS	7:0:0	-16.5	-4.94	-11.55	-22.9
181	>gi|56756870|gb|AY814875.1| Schistosoma japonicum SJCHGC02761 protein mRNA, complete cds	tetraspanin	sja-miR-3492	203	CDS	7:0:1	-18.64	-5.59	-13.04	-23.7
182	>gi|56756720|gb|AY814800.1| Schistosoma japonicum SJCHGC06807 protein mRNA, partial cds	CD63 antigen	sja-miR-124-3p	720	3'	6:0:0	-15.3	-4.85	-10.44	-20.7
183	>gi|56756664|gb|AY814773.1| Schistosoma japonicum SJCHGC02563 protein mRNA, complete cds	hypothetical protein	sja-miR-190-5p	1617	3'	8:0:0	-16.5	-5.99	-10.5	-22.8
184	>gi|56756562|gb|AY814722.1| Schistosoma japonicum SJCHGC06304 protein mRNA, complete cds	Scavenger receptor class B member 1	sja-miR-1	47	5'	7:0:1	-18.5	-4.35	-14.14	-24.2
	>gi|56756562|gb|AY814722.1| Schistosoma japonicum SJCHGC06304 protein mRNA, complete cds	Scavenger receptor class B member 1	sja-miR-190-5p	317	CDS	7:0:1	-20.96	-8.19	-12.76	-25.1
185	>gi|56756297|gb|AY814590.1| Schistosoma japonicum SJCHGC03259 protein mRNA, complete cds	hypothetical protein	sja-miR-36-3p	444	CDS	7:0:1	-21	-9.18	-11.81	-27.9
186	>gi|56756063|gb|AY814478.1| Schistosoma japonicum SJCHGC00609 protein mRNA, complete cds	alpha-tubulin N-acetyltransferase	sja-miR-71	231	CDS	8:0:0	-19.8	-6.27	-13.52	-25.7
187	>gi|56755959|gb|AY814426.1| Schistosoma japonicum SJCHGC05256 protein mRNA, complete cds	Endoplasmin	sja-let-7	339	CDS	8:0:0	-21.4	-6.83	-14.56	-29.4
	>gi|56755959|gb|AY814426.1| Schistosoma japonicum SJCHGC05256 protein mRNA, complete cds	Endoplasmin	sja-miR-3494	606	CDS	8:0:1	-22.3	-11	-11.29	-28.8
188	>gi|56755832|gb|AY814363.1| Schistosoma japonicum SJCHGC03901 protein mRNA, partial cds	putative thrombospondin	sja-miR-190-5p	38	CDS	7:0:1	-16.03	-5.15	-10.87	-23.2
189	>gi|56755676|gb|AY814285.1| Schistosoma japonicum SJCHGC06735 protein mRNA, complete cds	hypothetical protein	sja-miR-2162-5p	766	CDS	8:0:0	-16.5	-6.1	-10.39	-21.1
190	>gi|56755610|gb|AY814252.1| Schistosoma japonicum SJCHGC01764 protein mRNA, complete cds	25 kDa integral membrane protein	sja-miR-1	203	CDS	7:0:1	-16.2	-4.5	-11.69	-21.9
191	>gi|56755310|gb|AY814103.1| Schistosoma japonicum SJCHGC08124 protein mRNA, complete cds	Laminin G domain containing protein	sja-miR-3479-5p	423	CDS	8:0:1	-21.9	-6.82	-15.07	-27.3
192	>gi|56755190|gb|AY814043.1| Schistosoma japonicum SJCHGC00511 protein mRNA, complete cds	Cathepsin L	sja-miR-8-3p	426	CDS	8:0:1	-23.2	-9.26	-13.93	-28.2
193	>gi|56755096|gb|AY813996.1| Schistosoma japonicum SJCHGC04468 protein mRNA, complete cds	hypothetical protein	sja-miR-1	512	CDS	8:0:1	-21.2	-4.78	-16.41	-26.4
	>gi|56755096|gb|AY813996.1| Schistosoma japonicum SJCHGC04468 protein mRNA, complete cds	hypothetical protein	sja-miR-36-3p	797	CDS	8:0:1	-20.11	-5.77	-14.33	-20.9
	>gi|56755096|gb|AY813996.1| Schistosoma japonicum SJCHGC04468 protein mRNA, complete cds	hypothetical protein	sja-miR-3479-5p	506	CDS	7:0:1	-19	-7.01	-11.98	-24.1
194	>gi|56755078|gb|AY813987.1| Schistosoma japonicum SJCHGC02364 protein mRNA, complete cds	hypothetical protein	sja-let-7	1148	3'	8:0:1	-19.27	-4.15	-15.11	-22.8
	>gi|56755078|gb|AY813987.1| Schistosoma japonicum SJCHGC02364 protein mRNA, complete cds	hypothetical protein	sja-miR-2a-3p	624	CDS	8:0:0	-19.6	-6.38	-13.21	-26.8
195	>gi|56755016|gb|AY813959.1| Schistosoma japonicum SJCHGC04351 protein mRNA, complete cds	Synaptotagmin-16	sja-miR-190-5p	450	CDS	6:0:0	-18.97	-7.92	-11.04	-25.6
196	>gi|56754944|gb|AY813923.1| Schistosoma japonicum SJCHGC09298 protein mRNA, complete cds	Collagen alpha-2(V) chain	sja-miR-36-3p	753	CDS	8:0:1	-26.3	-13.17	-13.12	-30.9
197	>gi|56754743|gb|AY813825.1| Schistosoma japonicum SJCHGC09041 protein mRNA, complete cds	hypothetical protein	sja-miR-3479-5p	206	5'	7:0:1	-16.8	-4.34	-12.45	-21.6
198	>gi|56754621|gb|AY813765.1| Schistosoma japonicum SJCHGC06248 protein mRNA, complete cds	LITAF-like zinc ribbon domain containing protein	sja-miR-190-5p	232	CDS	7:0:1	-15.7	-5.26	-10.43	-22.1
199	>gi|56754530|gb|AY813721.1| Schistosoma japonicum SJCHGC02549 protein mRNA, complete cds	putative sodium-dependent transporter	sja-miR-71b-5p	411	CDS	7:0:0	-17.6	-4.22	-13.37	-23
	>gi|56754530|gb|AY813721.1| Schistosoma japonicum SJCHGC02549 protein mRNA, complete cds	putative sodium-dependent transporter	sja-miR-71	411	CDS	7:0:0	-15.2	-4.22	-10.97	-20.7
200	>gi|56754454|gb|AY813683.1| Schistosoma japonicum SJCHGC07977 protein mRNA, complete cds	delphilin	sja-miR-3479-5p	443	CDS	6:0:0	-19.9	-2.27	-17.62	-24
	>gi|56754454|gb|AY813683.1| Schistosoma japonicum SJCHGC07977 protein mRNA, complete cds	delphilin	sja-miR-1	439	CDS	7:0:0	-15.8	-2.13	-13.66	-21.7
	>gi|56754454|gb|AY813683.1| Schistosoma japonicum SJCHGC07977 protein mRNA, complete cds	delphilin	sja-miR-2162-5p	150	CDS	8:0:1	-15.61	-5.42	-10.18	-22.6
201	>gi|56754440|gb|AY813676.1| Schistosoma japonicum SJCHGC02061 protein mRNA, complete cds	25 kDa integral membrane protein	sja-miR-8-3p	704	CDS	7:0:1	-16.1	-6.07	-10.02	-22.5
202	>gi|56754378|gb|AY813645.1| Schistosoma japonicum SJCHGC02495 protein mRNA, complete cds	Inositol-tetrakisphosphate 1-kinase	sja-miR-7-5p	284	CDS	8:0:1	-17.5	-5.93	-11.56	-24.3
203	>gi|56754258|gb|AY813585.1| Schistosoma japonicum SJCHGC01155 protein mRNA, complete cds	hypotheticial protein	sja-miR-71	1092	3'	7:0:0	-20	-4.72	-15.27	-22.5
	>gi|56754258|gb|AY813585.1| Schistosoma japonicum SJCHGC01155 protein mRNA, complete cds	hypotheticial protein	sja-miR-71b-5p	1092	3'	7:0:0	-18.63	-4.72	-13.9	-24.6
	>gi|56754258|gb|AY813585.1| Schistosoma japonicum SJCHGC01155 protein mRNA, complete cds	hypotheticial protein	sja-miR-7-5p	1092	3'	7:0:1	-16.6	-4.72	-11.87	-22.1
204	>gi|56754254|gb|AY813583.1| Schistosoma japonicum SJCHGC02848 protein mRNA, complete cds	Lysosome membrane protein 2	sja-miR-190-5p	255	CDS	8:0:1	-15.93	-4.41	-11.51	-21
	>gi|56754254|gb|AY813583.1| Schistosoma japonicum SJCHGC02848 protein mRNA, complete cds	Lysosome membrane protein 2	sja-miR-2a-3p	1058	3'	6:0:0	-20.22	-9	-11.21	-21.4
205	>gi|56754234|gb|AY813573.1| Schistosoma japonicum SJCHGC06022 protein mRNA, complete cds	tissue type plasminogen activator	sja-miR-190-5p	947	CDS	6:0:0	-16.6	-4.76	-11.83	-21.6
	>gi|56754234|gb|AY813573.1| Schistosoma japonicum SJCHGC06022 protein mRNA, complete cds	tissue type plasminogen activator	sja-let-7	539	CDS	7:0:0	-15.2	-4.47	-10.72	-21.5
	>gi|56754234|gb|AY813573.1| Schistosoma japonicum SJCHGC06022 protein mRNA, complete cds	tissue type plasminogen activator	sja-miR-3479-5p	259	CDS	7:0:1	-16.3	-6.29	-10	-21.6
206	>gi|56754188|gb|AY813550.1| Schistosoma japonicum SJCHGC02866 protein mRNA, complete cds	Serpin B6	sja-miR-71	844	CDS	6:0:0	-18.2	-6.18	-12.01	-24.6
	>gi|56754188|gb|AY813550.1| Schistosoma japonicum SJCHGC02866 protein mRNA, complete cds	Serpin B6	sja-miR-190-5p	672	CDS	8:0:1	-15.6	-5.28	-10.31	-21.1
207	>gi|56754119|gb|AY813517.1| Schistosoma japonicum SJCHGC09509 protein mRNA, partial cds	hypotheticial protein	sja-miR-71	566	3'	8:0:1	-21.7	-7.1	-14.59	-21.6
208	>gi|56754115|gb|AY813515.1| Schistosoma japonicum SJCHGC06310 protein mRNA, complete cds	venom allergen-like (VAL) 6 protein	sja-miR-3479-5p	1150	CDS	8:0:1	-18.8	-4.72	-14.07	-23.1
	>gi|56754115|gb|AY813515.1| Schistosoma japonicum SJCHGC06310 protein mRNA, complete cds	venom allergen-like (VAL) 6 protein	sja-miR-8-3p	1314	CDS	6:0:0	-17.2	-4.19	-13	-22
	>gi|56754115|gb|AY813515.1| Schistosoma japonicum SJCHGC06310 protein mRNA, complete cds	venom allergen-like (VAL) 6 protein	sja-miR-2162-5p	1204	CDS	7:0:0	-18.9	-5.97	-12.92	-23.4
209	>gi|56754091|gb|AY813503.1| Schistosoma japonicum SJCHGC01271 protein mRNA, complete cds	Dixin	sja-miR-7-5p	692	CDS	8:0:0	-17.8	-4.93	-12.86	-24.9
	>gi|56754091|gb|AY813503.1| Schistosoma japonicum SJCHGC01271 protein mRNA, complete cds	Dixin	sja-miR-7-5p	534	CDS	7:0:1	-18.9	-6.6	-12.29	-26
	>gi|56754091|gb|AY813503.1| Schistosoma japonicum SJCHGC01271 protein mRNA, complete cds	Dixin	sja-miR-1	572	CDS	6:0:0	-15.8	-4.06	-11.73	-22.5
	>gi|56754091|gb|AY813503.1| Schistosoma japonicum SJCHGC01271 protein mRNA, complete cds	Dixin	sja-miR-3496	506	CDS	7:0:1	-18.6	-7.89	-10.7	-24.2
210	>gi|56753964|gb|AY813443.1| Schistosoma japonicum SJCHGC09024 protein mRNA, complete cds	hypotheticial protein	sja-miR-1	1172	3'	7:0:1	-15.2	-2.4	-12.79	-21.6
211	>gi|56753954|gb|AY813438.1| Schistosoma japonicum SJCHGC09197 protein mRNA, complete cds	SH3 domain-binding glutamic acid-rich protein	sja-miR-3496	941	CDS	7:0:1	-23.8	-9.46	-14.33	-28.9
	>gi|56753954|gb|AY813438.1| Schistosoma japonicum SJCHGC09197 protein mRNA, complete cds	SH3 domain-binding glutamic acid-rich protein	sja-miR-3496	874	CDS	6:0:0	-20.1	-9.61	-10.48	-25.2
212	>gi|56753823|gb|AY813377.1| Schistosoma japonicum SJCHGC05700 protein mRNA, complete cds	Semaphorin-5A	sja-miR-3479-5p	625	CDS	6:0:0	-16.1	-2.96	-13.13	-20.9
213	>gi|56753721|gb|AY813326.1| Schistosoma japonicum SJCHGC09337 protein mRNA, complete cds	Actin	sja-miR-3487	790	CDS	6:0:0	-23.4	-6.41	-16.98	-29.7
	>gi|56753721|gb|AY813326.1| Schistosoma japonicum SJCHGC09337 protein mRNA, complete cds	Actin	sja-miR-71b-5p	517	CDS	6:0:0	-17.2	-6.75	-10.44	-24.2
	>gi|56753721|gb|AY813326.1| Schistosoma japonicum SJCHGC09337 protein mRNA, complete cds	Actin	sja-miR-190-5p	31	5'	6:0:0	-15.7	-5.29	-10.4	-22.2
	>gi|56753721|gb|AY813326.1| Schistosoma japonicum SJCHGC09337 protein mRNA, complete cds	Actin	sja-miR-277	1222	CDS	8:0:0	-17.41	-7.02	-10.38	-23.4
214	>gi|56753512|gb|AY813228.1| Schistosoma japonicum SJCHGC02350 protein mRNA, complete cds	MOB kinase activator-like 2	sja-miR-71	958	3'	8:0:0	-22.2	-10.25	-11.94	-27.8
	>gi|56753512|gb|AY813228.1| Schistosoma japonicum SJCHGC02350 protein mRNA, complete cds	MOB kinase activator-like 2	sja-miR-124-3p	860	CDS	8:0:1	-20.6	-9.62	-10.97	-26.8
215	>gi|56753438|gb|AY813191.1| Schistosoma japonicum SJCHGC02862 protein mRNA, complete cds	API5 domain containing protein	sja-miR-1	104	CDS	6:0:0	-19.05	-7.84	-11.2	-24
216	>gi|56753422|gb|AY813183.1| Schistosoma japonicum SJCHGC03939 protein mRNA, complete cds	hypothetical protein	sja-miR-36-3p	487	CDS	8:0:0	-22.8	-10.89	-11.9	-26.9
217	>gi|56753284|gb|AY813114.1| Schistosoma japonicum SJCHGC00605 protein mRNA, complete cds	sh3-containing grb2-like protein 1 (endophilin II)	sja-miR-190-5p	926	CDS	6:0:0	-17	-5.77	-11.22	-22.4
218	>gi|56753224|gb|AY813090.1| Schistosoma japonicum SJCHGC00527 protein mRNA, complete cds	tetraspanin, putative	sja-miR-1	906	CDS	7:0:1	-20.81	-5.29	-15.51	-27.6
	>gi|56753224|gb|AY813090.1| Schistosoma japonicum SJCHGC00527 protein mRNA, complete cds	tetraspanin, putative	sja-miR-277	896	CDS	6:0:0	-17.4	-7.15	-10.24	-22.4
219	>gi|56752956|gb|AY812958.1| Schistosoma japonicum SJCHGC06362 protein mRNA, complete cds	Actin-related protein 2-A	sja-miR-3479-5p	1072	CDS	6:0:0	-20.9	-8.07	-12.82	-25.7
220	>gi|56752920|gb|AY812940.1| Schistosoma japonicum SJCHGC02783 protein mRNA, complete cds	adenosine deaminase	sja-miR-3479-5p	425	CDS	7:0:1	-15.83	-5	-10.82	-20.9
221	>gi|56752908|gb|AY812934.1| Schistosoma japonicum SJCHGC04616 protein mRNA, complete cds	PDZ domain containing protein	sja-miR-71b-5p	755	3'	8:0:0	-19	-2.23	-16.76	-24
	>gi|56752908|gb|AY812934.1| Schistosoma japonicum SJCHGC04616 protein mRNA, complete cds	PDZ domain containing protein	sja-miR-71	756	3'	7:0:0	-18.9	-2.23	-16.66	-23.4
	>gi|56752908|gb|AY812934.1| Schistosoma japonicum SJCHGC04616 protein mRNA, complete cds	PDZ domain containing protein	sja-miR-3496	479	CDS	7:0:1	-17.8	-4.59	-13.2	-23.4
	>gi|56752908|gb|AY812934.1| Schistosoma japonicum SJCHGC04616 protein mRNA, complete cds	PDZ domain containing protein	sja-miR-124-3p	807	3'	6:0:0	-17.4	-6.2	-11.19	-23.1
	>gi|56752908|gb|AY812934.1| Schistosoma japonicum SJCHGC04616 protein mRNA, complete cds	PDZ domain containing protein	sja-miR-124-3p	332	CDS	6:0:0	-15.1	-4.35	-10.74	-21.6
222	>gi|56752892|gb|AY812926.1| Schistosoma japonicum SJCHGC08843 protein mRNA, complete cds	hypothetical protein	sja-let-7	562	CDS	7:0:1	-16.7	-5.84	-10.85	-21.5
223	>gi|56752742|gb|AY812851.1| Schistosoma japonicum SJCHGC09299 protein mRNA, complete cds	Neurogenic locus notch protein	sja-let-7	1453	3'	6:0:0	-16.6	-2.66	-13.93	-22.7
	>gi|56752742|gb|AY812851.1| Schistosoma japonicum SJCHGC09299 protein mRNA, complete cds	Neurogenic locus notch protein	sja-miR-2162-5p	140	CDS	8:0:1	-18.5	-8.21	-10.28	-23.5
224	>gi|56752662|gb|AY812813.1| Schistosoma japonicum SJCHGC06780 protein mRNA, complete cds	hypothetical protein	sja-miR-3496	780	CDS	7:0:1	-20.31	-8.6	-11.7	-22.7
	>gi|56752662|gb|AY812813.1| Schistosoma japonicum SJCHGC06780 protein mRNA, complete cds	hypothetical protein	sja-miR-219-5p	320	CDS	7:0:1	-19.3	-9.02	-10.27	-23.9
225	>gi|56752572|gb|AY812768.1| Schistosoma japonicum SJCHGC09287 protein mRNA, complete cds	Titin	sja-let-7	813	CDS	8:0:0	-20.7	-5.01	-15.68	-27.9
226	>gi|23664249|gb|AF519183.1| Schistosoma japonicum gynecophoral canal protein mRNA, complete cds	gynecophoral canal protein	sja-miR-3499	767	CDS	6:0:0	-17.6	-7.32	-10.27	-24.7
227	>gi|257216469|emb|FN326716.1| Schistosoma japonicum isolate Anhui full length mRNA clone SJFCE4483|FSE_152_80_H10, complete sequence	Vesicular acetylcholine transporter	sja-miR-2a-3p	1902	3'	6:0:0	-21	-7.04	-13.95	-27.1
	>gi|257216469|emb|FN326716.1| Schistosoma japonicum isolate Anhui full length mRNA clone SJFCE4483|FSE_152_80_H10, complete sequence	Vesicular acetylcholine transporter	sja-miR-2162-5p	2072	3'	6:0:0	-15.8	-3.24	-12.55	-21.6
	>gi|257216469|emb|FN326716.1| Schistosoma japonicum isolate Anhui full length mRNA clone SJFCE4483|FSE_152_80_H10, complete sequence	Vesicular acetylcholine transporter	sja-miR-1	2114	3'	7:0:1	-15.6	-3.65	-11.94	-22.4
228	>gi|257216379|emb|FN326671.1| Schistosoma japonicum isolate Anhui full length mRNA clone SJFCE4348|FSE_061_88_H11, complete sequence	nicotinic acetylcholine receptor non-alpha subunit precursor	sja-miR-3479-5p	994	CDS	6:0:0	-17.8	-4.97	-12.82	-24.2
229	>gi|257216363|emb|FN326663.1| Schistosoma japonicum isolate Anhui full length mRNA clone SJFCE4331|FSE_048_08_H01, complete sequence	Plastin-2	sja-miR-2a-3p	945	CDS	8:0:1	-23.8	-6.63	-17.16	-29.7
	>gi|257216363|emb|FN326663.1| Schistosoma japonicum isolate Anhui full length mRNA clone SJFCE4331|FSE_048_08_H01, complete sequence	Plastin-2	sja-miR-2162-5p	2481	3'	6:0:0	-15.6	-5.16	-10.43	-22.3
230	>gi|257215849|emb|FN330860.1| Schistosoma japonicum isolate Anhui partial mRNA clone SJFCE1590|FSE001-P00015-L23	calpain	sja-miR-36-3p	858	CDS	6:0:0	-19.1	-7.54	-11.55	-26.5
231	>gi|257215727|emb|FN330799.1| Schistosoma japonicum isolate Anhui partial mRNA clone SJFCA2166.002|FSA_111_67_C09	FH1/FH2 domain containing protein	sja-miR-3479-5p	188	CDS	8:0:0	-19.1	-0.77	-18.32	-23.7
	>gi|257215727|emb|FN330799.1| Schistosoma japonicum isolate Anhui partial mRNA clone SJFCA2166.002|FSA_111_67_C09	FH1/FH2 domain containing protein	sja-let-7	762	CDS	7:0:1	-16	-2.86	-13.13	-22.6
	>gi|257215727|emb|FN330799.1| Schistosoma japonicum isolate Anhui partial mRNA clone SJFCA2166.002|FSA_111_67_C09	FH1/FH2 domain containing protein	sja-miR-1	480	CDS	8:0:0	-19.4	-7.29	-12.1	-25.3
	>gi|257215727|emb|FN330799.1| Schistosoma japonicum isolate Anhui partial mRNA clone SJFCA2166.002|FSA_111_67_C09	FH1/FH2 domain containing protein	sja-miR-3479-3p	1099	CDS	8:0:0	-20.7	-10.27	-10.42	-26.8
232	>gi|257215711|emb|FN330791.1| Schistosoma japonicum isolate Anhui partial mRNA clone SJFCA0519|FSA001-P00027-C02	Kinesin heavy chain	sja-miR-3496	318	CDS	8:0:1	-20.9	-8.13	-12.76	-24.4
233	>gi|257206719|emb|FN327264.1| Schistosoma japonicum isolate Anhui full length mRNA clone SJFCE5519|FSE001-P00035-O15, complete sequence	coiled-coil domain containing 96	miR-755-3p	614	CDS	8:0:1	-15.7	-5.31	-10.38	-20.8
234	>gi|257206257|emb|FN327056.1| Schistosoma japonicum isolate Anhui full length mRNA clone SJFCE5179|FSE001-P00023-I02, complete sequence	long-chain-fatty-acid--CoA ligase	sja-miR-190-5p	981	CDS	6:0:0	-18.5	-2.86	-15.63	-24.3
	>gi|257206257|emb|FN327056.1| Schistosoma japonicum isolate Anhui full length mRNA clone SJFCE5179|FSE001-P00023-I02, complete sequence	long-chain-fatty-acid--CoA ligase	sja-miR-7-5p	985	CDS	6:0:0	-16.3	-2.33	-13.96	-22.8
235	>gi|257205975|emb|FN326915.1| Schistosoma japonicum isolate Anhui full length mRNA clone SJFCE4912|FSE001-P00013-O13, complete sequence	gamma-aminobutyric acid receptor subunit gamma-3	sja-miR-3479-5p	1715	CDS	8:0:1	-15.9	-2.2	-13.69	-21.5
236	>gi|257205913|emb|FN326884.1| Schistosoma japonicum isolate Anhui full length mRNA clone SJFCE4847|FSE001-P00011-C08, complete sequence	Potassium voltage-gated channel protein Shab	sja-miR-124-3p	1200	3'	7:0:0	-20.6	-4.9	-15.69	-26.1
	>gi|257205913|emb|FN326884.1| Schistosoma japonicum isolate Anhui full length mRNA clone SJFCE4847|FSE001-P00011-C08, complete sequence	Potassium voltage-gated channel protein Shab	sja-miR-3492	1088	CDS	8:0:1	-18.3	-7.17	-11.12	-23.3
237	>gi|257205819|emb|FN326837.1| Schistosoma japonicum isolate Anhui full length mRNA clone SJFCE4750|FSE001-P00006-M22, complete sequence	DUF3421 domain containing protein	sja-miR-1	559	CDS	6:0:0	-21.8	-8.75	-13.04	-26.7
	>gi|257205819|emb|FN326837.1| Schistosoma japonicum isolate Anhui full length mRNA clone SJFCE4750|FSE001-P00006-M22, complete sequence	DUF3421 domain containing protein	sja-miR-2162-5p	1951	3'	7:0:0	-15.39	-3.51	-11.87	-21.4
	>gi|257205819|emb|FN326837.1| Schistosoma japonicum isolate Anhui full length mRNA clone SJFCE4750|FSE001-P00006-M22, complete sequence	DUF3421 domain containing protein	sja-miR-7-5p	684	3'	6:0:0	-17.01	-6.22	-10.78	-21.8
238	>gi|257205731|emb|FN326793.1| Schistosoma japonicum isolate Anhui full length mRNA clone SJFCE4670|FSE001-P00003-E21, complete sequence	22.6kDa tegument-associated antigen	sja-bantam	881	3'	7:0:0	-19.9	-8.67	-11.22	-26.1
239	>gi|257205695|emb|FN326775.1| Schistosoma japonicum isolate Anhui full length mRNA clone SJFCE4634|FSE001-P00001-P16, complete sequence	DUF389 domain containing protein	sja-miR-3479-5p	1783	3'	6:0:0	-20	-7.27	-12.72	-26.8
240	>gi|257205681|emb|FN326768.1| Schistosoma japonicum isolate Anhui full length mRNA clone SJFCE4612|FSE001-P00001-C13, complete sequence	malate/L-lactate dehydrogenase	sja-miR-124-3p	1429	3'	7:0:0	-16.83	-4.95	-11.87	-22.4
	>gi|257205681|emb|FN326768.1| Schistosoma japonicum isolate Anhui full length mRNA clone SJFCE4612|FSE001-P00001-C13, complete sequence	malate/L-lactate dehydrogenase	sja-miR-36-3p	345	CDS	6:0:0	-21.5	-11.32	-10.17	-28.4
241	>gi|257205645|emb|FN326750.1| Schistosoma japonicum isolate Anhui full length mRNA clone SJFCE4567|FSE_203_53_E07, complete sequence	Long-chain-fatty-acid--CoA ligase 5	sja-miR-124-3p	1628	CDS	7:0:0	-22.11	-7.52	-14.58	-28.9
	>gi|257205645|emb|FN326750.1| Schistosoma japonicum isolate Anhui full length mRNA clone SJFCE4567|FSE_203_53_E07, complete sequence	Long-chain-fatty-acid--CoA ligase 5	sja-miR-1	135	CDS	8:0:1	-16.1	-5.86	-10.23	-21.2
242	>gi|226490281|emb|FN313649.1| Schistosoma japonicum isolate Anhui full length mRNA clone SJFCA0124|FSA_097_08_H01, complete sequence	procollagen-lysine, 2-oxoglutarate 5-dioxygenase 3	sja-miR-36-3p	441	CDS	8:0:1	-17.4	-4.17	-13.22	-22.2
	>gi|226490281|emb|FN313649.1| Schistosoma japonicum isolate Anhui full length mRNA clone SJFCA0124|FSA_097_08_H01, complete sequence	procollagen-lysine, 2-oxoglutarate 5-dioxygenase 3	sja-miR-3488	1002	CDS	7:0:1	-17.9	-5.72	-12.17	-25.3
243	>gi|226490269|emb|FN313643.1| Schistosoma japonicum isolate Anhui full length mRNA clone SJFCA0114|FSA_092_81_A11, complete sequence	hypothetical protein	sja-miR-3499	48	CDS	8:0:0	-19.2	-6.09	-13.1	-24.3
	>gi|226490269|emb|FN313643.1| Schistosoma japonicum isolate Anhui full length mRNA clone SJFCA0114|FSA_092_81_A11, complete sequence	hypothetical protein	sja-miR-3479-5p	997	CDS	8:0:1	-16.9	-5.05	-11.84	-21.4
	>gi|226490269|emb|FN313643.1| Schistosoma japonicum isolate Anhui full length mRNA clone SJFCA0114|FSA_092_81_A11, complete sequence	hypothetical protein	sja-miR-3479-5p	688	CDS	6:0:0	-15.7	-5.53	-10.16	-22.1
244	>gi|226490231|emb|FN313624.1| Schistosoma japonicum isolate Anhui full length mRNA clone SJFCA0083|FSA_079_30_F04, complete sequence	Actin	sja-miR-3496	644	CDS	7:0:1	-18	-5.15	-12.84	-22.5
245	>gi|226490193|emb|FN313605.1| Schistosoma japonicum isolate Anhui full length mRNA clone SJFCA0048|FSA_061_90_B12, complete sequence	synaptotagmin	sja-miR-71b-5p	1423	3'	6:0:0	-17.1	-5.61	-11.48	-23.3
	>gi|226490193|emb|FN313605.1| Schistosoma japonicum isolate Anhui full length mRNA clone SJFCA0048|FSA_061_90_B12, complete sequence	synaptotagmin	sja-miR-71	1423	3'	6:0:0	-16.21	-5.61	-10.59	-20.9
246	>gi|226489614|emb|FN319230.1| Schistosoma japonicum isolate Anhui full length mRNA clone SJFCE3176.004|FSE_210_06_F01, complete sequence	Endothelin-converting enzyme	sja-miR-1	443	CDS	7:0:1	-17.8	-3.07	-14.72	-24.6
	>gi|226489614|emb|FN319230.1| Schistosoma japonicum isolate Anhui full length mRNA clone SJFCE3176.004|FSE_210_06_F01, complete sequence	Endothelin-converting enzyme	sja-miR-3496	1112	CDS	7:0:1	-15.73	-2.01	-13.71	-20.5
	>gi|226489614|emb|FN319230.1| Schistosoma japonicum isolate Anhui full length mRNA clone SJFCE3176.004|FSE_210_06_F01, complete sequence	Endothelin-converting enzyme	sja-miR-1	1436	CDS	7:0:1	-16.4	-5.09	-11.3	-21.9
247	>gi|226489221|emb|FN320029.1| Schistosoma japonicum isolate Anhui full length mRNA clone SJFCE3499.002|FSE001-P00035-E22, complete sequence	20 kDa calcium-binding protein	sja-miR-2162-5p	481	CDS	7:0:1	-20.6	-9.75	-10.84	-26.5
248	>gi|226488906|emb|FN319075.1| Schistosoma japonicum isolate Anhui full length mRNA clone SJFCE3102.001|FSE001-P00035-M22, complete sequence	Sodium/potassium-transporting ATPase subunit	sja-miR-71	1055	3'	6:0:0	-15.4	-2.88	-12.51	-20.5
249	>gi|226488844|emb|FN319044.1| Schistosoma japonicum isolate Anhui full length mRNA clone SJFCE3077.001|FSE_109_70_F09, complete sequence	trifunctional nucleotide phosphoesterase protein YfkN	sja-miR-3496	989	CDS	7:0:1	-18.8	-7.57	-11.22	-24.9
	>gi|226488844|emb|FN319044.1| Schistosoma japonicum isolate Anhui full length mRNA clone SJFCE3077.001|FSE_109_70_F09, complete sequence	trifunctional nucleotide phosphoesterase protein YfkN	sja-miR-3492	316	CDS	7:0:1	-19.4	-9.21	-10.18	-25.2
250	>gi|226487715|emb|FN319000.1| Schistosoma japonicum isolate Anhui full length mRNA clone SJFCE3048.002|FSE_094_64_H08, complete sequence	Solute carrier family 2, facilitated glucose transporter member 1	sja-miR-7-5p	1007	CDS	6:0:0	-17.3	-6.73	-10.56	-20.1
251	>gi|226487701|emb|FN318993.1| Schistosoma japonicum isolate Anhui full length mRNA clone SJFCE3044.003|FSE_108_94_F12, complete sequence	Twinfilin-2-B	sja-miR-1	1187	3'	8:0:1	-17.32	-3.94	-13.37	-21.7
252	>gi|226487581|emb|FN318933.1| Schistosoma japonicum isolate Anhui full length mRNA clone SJFCE3005.003|FSE001-P00034-A22, complete sequence	Dehydrogenase/reductase SDR family member 1	sja-miR-3496	279	CDS	6:0:0	-20.9	-5.74	-15.15	-25
	>gi|226487581|emb|FN318933.1| Schistosoma japonicum isolate Anhui full length mRNA clone SJFCE3005.003|FSE001-P00034-A22, complete sequence	Dehydrogenase/reductase SDR family member 1	sja-miR-36-3p	373	CDS	8:0:1	-19.2	-6.61	-12.58	-23.6
253	>gi|226487577|emb|FN318931.1| Schistosoma japonicum isolate Anhui full length mRNA clone SJFCE3005.001|FSE001-P00019-E05, complete sequence	Dehydrogenase/reductase SDR family member 1	sja-miR-3496	279	CDS	6:0:0	-20.9	-5.74	-15.15	-25
	>gi|226487577|emb|FN318931.1| Schistosoma japonicum isolate Anhui full length mRNA clone SJFCE3005.001|FSE001-P00019-E05, complete sequence	Dehydrogenase/reductase SDR family member 1	sja-miR-36-3p	373	CDS	8:0:1	-19.2	-6.61	-12.58	-23.6
254	>gi|226487457|emb|FN318871.1| Schistosoma japonicum isolate Anhui full length mRNA clone SJFCE2965.001|FSE_104_09_A02, complete sequence	Feline leukemia virus subgroup C receptor-related protein 1	sja-miR-71	1974	3'	7:0:1	-15	-1.67	-13.32	-20.4
	>gi|226487457|emb|FN318871.1| Schistosoma japonicum isolate Anhui full length mRNA clone SJFCE2965.001|FSE_104_09_A02, complete sequence	Feline leukemia virus subgroup C receptor-related protein 1	sja-miR-8-3p	350	CDS	8:0:0	-16.32	-3.34	-12.97	-20.2
	>gi|226487457|emb|FN318871.1| Schistosoma japonicum isolate Anhui full length mRNA clone SJFCE2965.001|FSE_104_09_A02, complete sequence	Feline leukemia virus subgroup C receptor-related protein 1	sja-miR-3494	122	CDS	6:0:0	-15.81	-5.62	-10.18	-21.2
255	>gi|226486945|emb|FN319611.1| Schistosoma japonicum isolate Anhui full length mRNA clone SJFCE3348.004|FSE001-P00013-I04, complete sequence	DUF3091 domain containing protein	sja-miR-7-5p	742	3'	6:0:0	-17.43	-3.57	-13.85	-23.8
	>gi|226486945|emb|FN319611.1| Schistosoma japonicum isolate Anhui full length mRNA clone SJFCE3348.004|FSE001-P00013-I04, complete sequence	DUF3091 domain containing protein	sja-let-7	49	CDS	8:0:1	-16.2	-5.67	-10.52	-22.3
256	>gi|226486755|emb|FN318727.1| Schistosoma japonicum isolate Anhui full length mRNA clone SJFCE2868.002|FSE001-P00033-D21, complete sequence	DUF3091 domain containing protein	sja-miR-7-5p	758	3'	6:0:0	-18.33	-3.19	-15.13	-23.9
	>gi|226486755|emb|FN318727.1| Schistosoma japonicum isolate Anhui full length mRNA clone SJFCE2868.002|FSE001-P00033-D21, complete sequence	DUF3091 domain containing protein	sja-let-7	55	CDS	8:0:1	-16.2	-5.57	-10.62	-21.1
257	>gi|226486741|emb|FN318720.1| Schistosoma japonicum isolate Anhui full length mRNA clone SJFCE2864.001|FSE001-P00004-L02, complete sequence	hypothetical protein	sja-miR-7-5p	48	5'	6:0:0	-17.9	-7.78	-10.11	-22.9
258	>gi|226486689|emb|FN318694.1| Schistosoma japonicum isolate Anhui full length mRNA clone SJFCE2845.001|FSE_043_32_H04, complete sequence	Carbonic anhydrase 5B, mitochondrial precursor	sja-miR-3479-5p	735	CDS	6:0:0	-21.5	-8.49	-13	-27.1
259	>gi|226483408|emb|FN318276.1| Schistosoma japonicum isolate Anhui full length mRNA clone SJFCE2417.002|FSE_138_89_A12, complete sequence	Glycine receptor, alpha 1	sja-miR-36-3p	938	CDS	8:0:1	-17.7	-7.54	-10.15	-22
260	>gi|226483406|emb|FN318275.1| Schistosoma japonicum isolate Anhui full length mRNA clone SJFCE2417.001|FSE_144_86_F11, complete sequence	Glycine receptor subunit alpha-3	sja-miR-36-3p	938	CDS	8:0:1	-17.7	-7.54	-10.15	-22
261	>gi|226482677|emb|FN318209.1| Schistosoma japonicum isolate Anhui full length mRNA clone SJFCE2360.001|FSE001-P00006-L12, complete sequence	hypothetical protein	sja-miR-7-5p	32	5'	7:0:1	-17	-5.66	-11.33	-22.6
262	>gi|226481602|emb|FN317970.1| Schistosoma japonicum isolate Anhui full length mRNA clone SJFCE2107.002|FSE_037_23_G03, complete sequence	Furin 1	sja-miR-190-5p	2412	3'	8:0:0	-15.04	-4.75	-10.28	-20.1
263	>gi|226481586|emb|FN317962.1| Schistosoma japonicum isolate Anhui full length mRNA clone SJFCE2101.002|FSE_070_89_A12, complete sequence	PDZ and LIM domain protein 7	sja-miR-190-5p	450	CDS	7:0:1	-17.5	-3.39	-14.1	-22.2
264	>gi|226481492|emb|FN317915.1| Schistosoma japonicum isolate Anhui full length mRNA clone SJFCE2057.002|FSE001-P00005-L04, complete sequence	33 kDa inner dynein arm light chain, axonemal	sja-miR-3499	287	CDS	8:0:0	-20.8	-8.01	-12.78	-24.9
265	>gi|226481440|emb|FN317889.1| Schistosoma japonicum isolate Anhui full length mRNA clone SJFCE2034.001|FSE_099_95_G12, complete sequence	Glutamine-rich protein 2	sja-miR-3479-5p	4332	3'	7:0:1	-17.75	-4.41	-13.33	-21.3
266	>gi|226481396|emb|FN317867.1| Schistosoma japonicum isolate Anhui full length mRNA clone SJFCE2002|FSE001-P00034-O11, complete sequence	Kazal-type serine protease inhibitor domain containing protein 1	sja-miR-190-5p	860	CDS	6:0:0	-18.6	-6.62	-11.97	-23.2
267	>gi|226481310|emb|FN317824.1| Schistosoma japonicum isolate Anhui full length mRNA clone SJFCE1929|FSE001-P00031-E06, complete sequence	hypothetical protein	sja-miR-3496	1413	CDS	7:0:1	-15.2	-4.3	-10.89	-20
	>gi|226481310|emb|FN317824.1| Schistosoma japonicum isolate Anhui full length mRNA clone SJFCE1929|FSE001-P00031-E06, complete sequence	hypothetical protein	sja-miR-2a-3p	973	CDS	7:0:0	-17.2	-6.78	-10.41	-24.5
268	>gi|226480869|emb|FN317803.1| Schistosoma japonicum isolate Anhui full length mRNA clone SJFCE1897|FSE001-P00029-H07, complete sequence	hypothetical protein	sja-miR-3492	15	5'	8:0:1	-16.14	-5.63	-10.5	-21.4
269	>gi|226480857|emb|FN317797.1| Schistosoma japonicum isolate Anhui full length mRNA clone SJFCE1887|FSE001-P00028-P21, complete sequence	putative chromosome segregation protein SMC	sja-miR-1	1239	CDS	7:0:1	-16.7	-6.17	-10.52	-21.1
270	>gi|226480851|emb|FN317794.1| Schistosoma japonicum isolate Anhui full length mRNA clone SJFCE1883|FSE001-P00028-L10, complete sequence	CUB domain containing protein	sja-miR-2162-5p	1451	CDS	7:0:1	-18.8	-3.48	-15.31	-23.8
	>gi|226480851|emb|FN317794.1| Schistosoma japonicum isolate Anhui full length mRNA clone SJFCE1883|FSE001-P00028-L10, complete sequence	CUB domain containing protein	sja-miR-3496	2807	CDS	7:0:1	-20.86	-8.51	-12.34	-25.6
271	>gi|226480807|emb|FN317772.1| Schistosoma japonicum isolate Anhui full length mRNA clone SJFCE1838|FSE001-P00026-F07, complete sequence	ELAV-like protein 2	sja-miR-3479-5p	662	CDS	7:0:1	-16.9	-5.02	-11.87	-21.7
272	>gi|226480713|emb|FN317724.1| Schistosoma japonicum isolate Anhui full length mRNA clone SJFCE1741|FSE001-P00021-P01, complete sequence	hypothetical protein	sja-let-7	642	CDS	8:0:1	-16.8	-6.42	-10.37	-20
273	>gi|226480711|emb|FN317723.1| Schistosoma japonicum isolate Anhui full length mRNA clone SJFCE1740|FSE001-P00021-N14, complete sequence	hypothetical protein	sja-let-7	1479	CDS	6:0:0	-16.9	-3.57	-13.32	-21.5
	>gi|226480711|emb|FN317723.1| Schistosoma japonicum isolate Anhui full length mRNA clone SJFCE1740|FSE001-P00021-N14, complete sequence	hypothetical protein	sja-miR-3499	752	CDS	7:0:0	-17.2	-4.31	-12.88	-23.8
274	>gi|226479983|emb|FN317557.1| Schistosoma japonicum isolate Anhui full length mRNA clone SJFCE1440|FSE001-P00008-P18, complete sequence	Gamma-crystallin related domain containing protein	sja-miR-2162-5p	503	CDS	8:0:0	-15.3	-4.2	-11.09	-20.9
	>gi|226479983|emb|FN317557.1| Schistosoma japonicum isolate Anhui full length mRNA clone SJFCE1440|FSE001-P00008-P18, complete sequence	Gamma-crystallin related domain containing protein	sja-miR-10-5p	148	CDS	8:0:0	-17.8	-7.53	-10.26	-24.6
275	>gi|226479927|emb|FN317529.1| Schistosoma japonicum isolate Anhui full length mRNA clone SJFCE1384|FSE001-P00006-E21, complete sequence	Innexin unc-9	sja-miR-124-3p	661	CDS	7:0:0	-27	-6.93	-20.06	-33.2
	>gi|226479927|emb|FN317529.1| Schistosoma japonicum isolate Anhui full length mRNA clone SJFCE1384|FSE001-P00006-E21, complete sequence	Innexin unc-9	sja-miR-3479-5p	1986	3'	8:0:0	-19.4	-0.077	-19.32	-25.1
	>gi|226479927|emb|FN317529.1| Schistosoma japonicum isolate Anhui full length mRNA clone SJFCE1384|FSE001-P00006-E21, complete sequence	Innexin unc-9	sja-miR-7-5p	1428	CDS	6:0:0	-17.2	-4.21	-12.98	-23.5
	>gi|226479927|emb|FN317529.1| Schistosoma japonicum isolate Anhui full length mRNA clone SJFCE1384|FSE001-P00006-E21, complete sequence	Innexin unc-9	sja-miR-3502	1566	CDS	6:0:0	-15.8	-3.75	-12.04	-21
276	>gi|226479923|emb|FN317527.1| Schistosoma japonicum isolate Anhui full length mRNA clone SJFCE1382|FSE001-P00006-D19, complete sequence	Spermatogenesis-associated protein 6 precursor	sja-let-7	302	CDS	7:0:0	-17	-5.53	-11.46	-22
277	>gi|226479887|emb|FN317509.1| Schistosoma japonicum isolate Anhui full length mRNA clone SJFCE1352|FSE001-P00004-P11, complete sequence	Synaptosomal-associated protein 25	sja-miR-1	1519	3'	6:0:0	-18.31	-1.55	-16.75	-24.6
	>gi|226479887|emb|FN317509.1| Schistosoma japonicum isolate Anhui full length mRNA clone SJFCE1352|FSE001-P00004-P11, complete sequence	Synaptosomal-associated protein 25	sja-miR-1	1551	3'	7:0:0	-16.87	-3.66	-13.2	-21.3
	>gi|226479887|emb|FN317509.1| Schistosoma japonicum isolate Anhui full length mRNA clone SJFCE1352|FSE001-P00004-P11, complete sequence	Synaptosomal-associated protein 25	sja-miR-3496	1565	3'	7:0:0	-17.11	-4.5	-12.6	-20.6
278	>gi|226479817|emb|FN317474.1| Schistosoma japonicum isolate Anhui full length mRNA clone SJFCE1292|FSE001-P00003-C13, complete sequence	Four and a half LIM domains protein 3	sja-miR-71	990	3'	7:0:1	-16.7	-4.6	-12.1	-21.3
279	>gi|226479283|emb|FN317406.1| Schistosoma japonicum isolate Anhui full length mRNA clone SJFCE1174|FSE_227_78_F10, complete sequence	hypothetical protein	sja-miR-71b-5p	1781	3'	8:0:0	-20.3	-8.09	-12.2	-25.6
	>gi|226479283|emb|FN317406.1| Schistosoma japonicum isolate Anhui full length mRNA clone SJFCE1174|FSE_227_78_F10, complete sequence	hypothetical protein	sja-let-7	189	CDS	6:0:0	-17.3	-5.21	-12.08	-22.8
280	>gi|226479247|emb|FN317388.1| Schistosoma japonicum isolate Anhui full length mRNA clone SJFCE1142|FSE_213_86_F11, complete sequence	Coiled-coil domain containing protein 65	sja-miR-7-5p	1333	CDS	7:0:0	-15.7	-3.77	-11.92	-22.2
281	>gi|226479237|emb|FN317383.1| Schistosoma japonicum isolate Anhui full length mRNA clone SJFCE1133|FSE_207_87_G11, complete sequence	myotubularin protein	sja-miR-190-5p	1332	CDS	6:0:0	-16.1	-3.93	-12.16	-21.7
	>gi|226479237|emb|FN317383.1| Schistosoma japonicum isolate Anhui full length mRNA clone SJFCE1133|FSE_207_87_G11, complete sequence	myotubularin protein	sja-miR-3479-5p	1358	CDS	7:0:1	-16.6	-4.61	-11.98	-25.3
	>gi|226479237|emb|FN317383.1| Schistosoma japonicum isolate Anhui full length mRNA clone SJFCE1133|FSE_207_87_G11, complete sequence	myotubularin protein	sja-miR-190-5p	560	CDS	7:0:0	-15.3	-5.04	-10.25	-20.4
282	>gi|226479085|emb|FN317307.1| Schistosoma japonicum isolate Anhui full length mRNA clone SJFCE0978|FSE_149_09_A02, complete sequence	Prolyl 4-hydroxylase subunit alpha-2	sja-miR-36-3p	540	CDS	8:0:1	-21.5	-9.25	-12.24	-25.8
	>gi|226479085|emb|FN317307.1| Schistosoma japonicum isolate Anhui full length mRNA clone SJFCE0978|FSE_149_09_A02, complete sequence	Prolyl 4-hydroxylase subunit alpha-2	sja-miR-71	370	CDS	8:0:0	-18	-6.41	-11.58	-24.2
283	>gi|226479029|emb|FN317279.1| Schistosoma japonicum isolate Anhui full length mRNA clone SJFCE0923|FSE_127_53_E07, complete sequence	DUF4470 and DUF4471 domain containing protein	sja-miR-190-5p	1201	CDS	7:0:0	-21.1	-8.21	-12.88	-27.2
284	>gi|226479017|emb|FN317273.1| Schistosoma japonicum isolate Anhui full length mRNA clone SJFCE0914|FSE_124_06_F01, complete sequence	Rho-related GTP-binding protein RhoV	sja-miR-124-3p	44	5'	7:0:1	-16.6	-5.9	-10.69	-22.4
285	>gi|226479015|emb|FN317272.1| Schistosoma japonicum isolate Anhui full length mRNA clone SJFCE0912|FSE_123_52_D07, complete sequence	Beta-1-syntrophin	sja-miR-71b-5p	1963	3'	6:0:0	-16.6	-0.73	-15.86	-20.9
	>gi|226479015|emb|FN317272.1| Schistosoma japonicum isolate Anhui full length mRNA clone SJFCE0912|FSE_123_52_D07, complete sequence	Beta-1-syntrophin	sja-miR-1	2539	3'	7:0:1	-16.9	-4.22	-12.67	-22.6
	>gi|226479015|emb|FN317272.1| Schistosoma japonicum isolate Anhui full length mRNA clone SJFCE0912|FSE_123_52_D07, complete sequence	Beta-1-syntrophin	sja-let-7	1940	3'	7:0:0	-15.31	-4.66	-10.64	-21.3
286	>gi|226478887|emb|FN317208.1| Schistosoma japonicum isolate Anhui full length mRNA clone SJFCE0780|FSE_077_08_H01, complete sequence	Protein FAM81B	sja-miR-3492	24	5'	8:0:1	-15.7	-5.62	-10.07	-21.1
287	>gi|226478863|emb|FN317196.1| Schistosoma japonicum isolate Anhui full length mRNA clone SJFCE0753|FSE_065_36_D05, complete sequence	Thioredoxin domain containing protein 3-like protein	sja-miR-219-5p	2093	CDS	7:0:0	-21.29	-5.66	-15.62	-23.8
288	>gi|226478819|emb|FN317174.1| Schistosoma japonicum isolate Anhui full length mRNA clone SJFCE0714|FSE_053_93_E12, complete sequence	hypothetical protein	sja-miR-71	1006	3'	7:0:1	-17.2	-4.06	-13.13	-21.1
289	>gi|226478791|emb|FN317160.1| Schistosoma japonicum isolate Anhui full length mRNA clone SJFCE0681|FSE_046_79_G10, complete sequence	Zinc finger protein 143	sja-miR-2a-3p	1105	CDS	8:0:1	-23.63	-8.78	-14.84	-29.4
	>gi|226478791|emb|FN317160.1| Schistosoma japonicum isolate Anhui full length mRNA clone SJFCE0681|FSE_046_79_G10, complete sequence	Zinc finger protein 143	sja-miR-61	745	CDS	8:0:1	-18.3	-7.07	-11.22	-23.4
	>gi|226478791|emb|FN317160.1| Schistosoma japonicum isolate Anhui full length mRNA clone SJFCE0681|FSE_046_79_G10, complete sequence	Zinc finger protein 143	sja-let-7	37	5'	8:0:1	-15.6	-5.41	-10.18	-20.9
290	>gi|226478771|emb|FN317150.1| Schistosoma japonicum isolate Anhui full length mRNA clone SJFCE0668|FSE_043_31_G04, complete sequence	DUF3091 domain containing protein	sja-miR-7-5p	1220	3'	6:0:0	-17.7	-1.43	-16.26	-24.8
291	>gi|226478767|emb|FN317148.1| Schistosoma japonicum isolate Anhui full length mRNA clone SJFCE0664|FSE_042_06_F01, complete sequence	KN motif and ankyrin repeat domain containing protein	sja-let-7	2096	CDS	7:0:0	-16.4	-2.99	-13.4	-22.1
	>gi|226478767|emb|FN317148.1| Schistosoma japonicum isolate Anhui full length mRNA clone SJFCE0664|FSE_042_06_F01, complete sequence	KN motif and ankyrin repeat domain containing protein	sja-miR-3496	3054	CDS	8:0:1	-19.94	-8.25	-11.68	-24.1
	>gi|226478767|emb|FN317148.1| Schistosoma japonicum isolate Anhui full length mRNA clone SJFCE0664|FSE_042_06_F01, complete sequence	KN motif and ankyrin repeat domain containing protein	sja-miR-1	3395	3'	7:0:1	-15.6	-4.62	-10.97	-20.2
	>gi|226478767|emb|FN317148.1| Schistosoma japonicum isolate Anhui full length mRNA clone SJFCE0664|FSE_042_06_F01, complete sequence	KN motif and ankyrin repeat domain containing protein	sja-let-7	2207	CDS	7:0:1	-15.46	-5.31	-10.14	-20.6
292	>gi|226478763|emb|FN317146.1| Schistosoma japonicum isolate Anhui full length mRNA clone SJFCE0657|FSE_039_58_B08, complete sequence	hypothetical protein	sja-miR-71b-5p	297	CDS	7:0:0	-24.76	-8.95	-15.8	-29.3
	>gi|226478763|emb|FN317146.1| Schistosoma japonicum isolate Anhui full length mRNA clone SJFCE0657|FSE_039_58_B08, complete sequence	hypothetical protein	sja-miR-71	297	CDS	7:0:0	-19.8	-8.95	-10.84	-22.2
293	>gi|226478751|emb|FN317140.1| Schistosoma japonicum isolate Anhui full length mRNA clone SJFCE0647|FSE_037_44_D06, complete sequence	Synaptotagmin-like protein 3	sja-let-7	1271	CDS	6:0:0	-16.6	-3.28	-13.31	-22.2
	>gi|226478751|emb|FN317140.1| Schistosoma japonicum isolate Anhui full length mRNA clone SJFCE0647|FSE_037_44_D06, complete sequence	Synaptotagmin-like protein 3	sja-miR-3496	809	CDS	7:0:1	-15.8	-4.77	-11.02	-20.8
	>gi|226478751|emb|FN317140.1| Schistosoma japonicum isolate Anhui full length mRNA clone SJFCE0647|FSE_037_44_D06, complete sequence	Synaptotagmin-like protein 3	sja-miR-3479-5p	1718	CDS	7:0:1	-15.6	-5.05	-10.54	-22.7
294	>gi|226478575|emb|FN317052.1| Schistosoma japonicum isolate Anhui full length mRNA clone SJFCA4185|FSA001-P00020-G14, complete sequence	hypothetical protein	sja-miR-125b	1328	3'	8:0:0	-26.2	-6.23	-19.96	-30.5
	>gi|226478575|emb|FN317052.1| Schistosoma japonicum isolate Anhui full length mRNA clone SJFCA4185|FSA001-P00020-G14, complete sequence	hypothetical protein	sja-miR-125a	1328	3'	8:0:0	-18	-6.23	-11.76	-24.1
	>gi|226478575|emb|FN317052.1| Schistosoma japonicum isolate Anhui full length mRNA clone SJFCA4185|FSA001-P00020-G14, complete sequence	hypothetical protein	sja-miR-10-5p	1331	3'	6:0:0	-16.7	-6.2	-10.49	-22.3
295	>gi|226478565|emb|FN317047.1| Schistosoma japonicum isolate Anhui full length mRNA clone SJFCA4176|FSA001-P00019-J05, complete sequence	Ribosomal protein S6 kinase alpha-2	sja-miR-71b-5p	1821	3'	7:0:0	-18.5	-2.25	-16.24	-24.5
	>gi|226478565|emb|FN317047.1| Schistosoma japonicum isolate Anhui full length mRNA clone SJFCA4176|FSA001-P00019-J05, complete sequence	Ribosomal protein S6 kinase alpha-2	sja-miR-7-5p	1821	3'	7:0:1	-17.4	-2.25	-15.14	-24.4
	>gi|226478565|emb|FN317047.1| Schistosoma japonicum isolate Anhui full length mRNA clone SJFCA4176|FSA001-P00019-J05, complete sequence	Ribosomal protein S6 kinase alpha-2	sja-miR-71	1821	3'	7:0:0	-17	-2.25	-14.74	-23
	>gi|226478565|emb|FN317047.1| Schistosoma japonicum isolate Anhui full length mRNA clone SJFCA4176|FSA001-P00019-J05, complete sequence	Ribosomal protein S6 kinase alpha-2	sja-miR-3496	89	5'	7:0:1	-17.2	-6.57	-10.62	-22
296	>gi|226477903|emb|FN316928.1| Schistosoma japonicum isolate Anhui full length mRNA clone SJFCA3991|FSA001-P00002-G20, complete sequence	hypothetical protein	sja-miR-219-5p	963	CDS	8:0:1	-17.9	-6.28	-11.61	-23.2
297	>gi|226477885|emb|FN316919.1| Schistosoma japonicum isolate Anhui full length mRNA clone SJFCA3969|FSA_110_42_B06, complete sequence	Ectonucleotide pyrophosphatase/phosphodiesterase family member 5	sja-miR-219-5p	1039	CDS	8:0:1	-17.9	-6.03	-11.86	-23.9
298	>gi|226477869|emb|FN316911.1| Schistosoma japonicum isolate Anhui full length mRNA clone SJFCA3951|FSA_072_67_C09, complete sequence	metabolite:proton symporter family protein	sja-miR-8-3p	1495	CDS	8:0:0	-17.7	-7.48	-10.21	-22.8
299	>gi|226473551|emb|FN315729.1| Schistosoma japonicum isolate Anhui full length mRNA clone SJFCA3774.002|FSA001-P00017-N09, complete sequence	22.6kd tegumental associated antigen	sja-miR-124-3p	745	3'	7:0:1	-15.5	-5.14	-10.35	-21
300	>gi|226472699|emb|FN315304.1| Schistosoma japonicum isolate Anhui full length mRNA clone SJFCA3644.007|FSA001-P00028-H18, complete sequence	Tropomyosin-2	sja-miR-71	1452	3'	8:0:1	-20.1	-3.05	-17.04	-24.2
301	>gi|226471515|emb|FN315107.1| Schistosoma japonicum isolate Anhui full length mRNA clone SJFCA3559.001|FSA001-P00024-B23, complete sequence	Aquaporin-9 (AQP-9) (Small solute channel 1)	sja-miR-3479-5p	29	5'	8:0:1	-18.4	-3.95	-14.44	-24.2
	>gi|226471515|emb|FN315107.1| Schistosoma japonicum isolate Anhui full length mRNA clone SJFCA3559.001|FSA001-P00024-B23, complete sequence	Aquaporin-9 (AQP-9) (Small solute channel 1)	sja-miR-1	68	5'	8:0:0	-15.5	-2.49	-13	-21.4
	>gi|226471515|emb|FN315107.1| Schistosoma japonicum isolate Anhui full length mRNA clone SJFCA3559.001|FSA001-P00024-B23, complete sequence	Aquaporin-9 (AQP-9) (Small solute channel 1)	sja-miR-3499	933	CDS	7:0:1	-20.9	-10.04	-10.85	-25.7
302	>gi|226470379|emb|FN314738.1| Schistosoma japonicum isolate Anhui full length mRNA clone SJFCA3322.003|FSA001-P00029-I05, complete sequence	Tropomyosin-1	sja-miR-1	1154	3'	7:0:1	-15.1	-2.6	-12.49	-21.1
	>gi|226470379|emb|FN314738.1| Schistosoma japonicum isolate Anhui full length mRNA clone SJFCA3322.003|FSA001-P00029-I05, complete sequence	Tropomyosin-1	sja-miR-7-5p	851	3'	7:0:0	-17.9	-6.12	-11.77	-23.7
303	>gi|226470187|emb|FN314642.1| Schistosoma japonicum isolate Anhui full length mRNA clone SJFCA3209.004|FSA001-P00006-B23, complete sequence	25 kDa integral membrane protein	sja-miR-8-3p	713	CDS	7:0:1	-16.1	-6.07	-10.02	-22.5
304	>gi|226470181|emb|FN314639.1| Schistosoma japonicum isolate Anhui full length mRNA clone SJFCA3209.001|FSA001-P00029-C20, complete sequence	25 kDa integral membrane protein	sja-miR-8-3p	721	CDS	7:0:1	-16.1	-6.07	-10.02	-22.5
305	>gi|226470115|emb|FN314606.1| Schistosoma japonicum isolate Anhui full length mRNA clone SJFCA3187.002|FSA001-P00018-K13, complete sequence	TLC domain containing protein 1 precursor	sja-miR-71b-5p	534	CDS	6:0:0	-23.73	-6.12	-17.6	-28.8
	>gi|226470115|emb|FN314606.1| Schistosoma japonicum isolate Anhui full length mRNA clone SJFCA3187.002|FSA001-P00018-K13, complete sequence	TLC domain containing protein 1 precursor	sja-miR-2162-5p	507	CDS	6:0:0	-22.2	-11.58	-10.61	-27.6
306	>gi|226469397|emb|FN314445.1| Schistosoma japonicum isolate Anhui full length mRNA clone SJFCA2993.001|FSA001-P00026-M14, complete sequence	Annexin,domain containing protein	sja-miR-71	1228	3'	7:0:1	-20.5	-7.61	-12.88	-25.6
307	>gi|226469371|emb|FN314432.1| Schistosoma japonicum isolate Anhui full length mRNA clone SJFCA2966.002|FSA001-P00029-K21, complete sequence	Phospholipid scramblase 3	sja-miR-3494	779	3'	8:0:0	-15.5	-3.97	-11.52	-22.3
308	>gi|226469277|emb|FN314385.1| Schistosoma japonicum isolate Anhui full length mRNA clone SJFCA2892.001|FSA_128_40_H05, complete sequence	CD9-like protein Sj-TSP-1	sja-miR-7-5p	1431	3'	6:0:0	-16.2	-3.71	-12.48	-21.1
	>gi|226469277|emb|FN314385.1| Schistosoma japonicum isolate Anhui full length mRNA clone SJFCA2892.001|FSA_128_40_H05, complete sequence	CD9-like protein Sj-TSP-1	sja-miR-71b-5p	1663	3'	6:0:0	-16.9	-4.8	-12.09	-23
	>gi|226469277|emb|FN314385.1| Schistosoma japonicum isolate Anhui full length mRNA clone SJFCA2892.001|FSA_128_40_H05, complete sequence	CD9-like protein Sj-TSP-1	sja-miR-71	1570	3'	6:0:0	-16.5	-4.68	-11.81	-21
	>gi|226469277|emb|FN314385.1| Schistosoma japonicum isolate Anhui full length mRNA clone SJFCA2892.001|FSA_128_40_H05, complete sequence	CD9-like protein Sj-TSP-1	sja-miR-3488	373	CDS	7:0:1	-20.1	-8.48	-11.61	-28.2
	>gi|226469277|emb|FN314385.1| Schistosoma japonicum isolate Anhui full length mRNA clone SJFCA2892.001|FSA_128_40_H05, complete sequence	CD9-like protein Sj-TSP-1	sja-miR-2a-3p	79	CDS	7:0:0	-19.3	-9.14	-10.15	-24.4
309	>gi|226468641|emb|FN320623.1| Schistosoma japonicum isolate Anhui full length mRNA clone SJFCE3644.001|FSE001-P00004-B06, complete sequence	Tropomyosin-2	sja-miR-3496	547	CDS	7:0:1	-18.3	-6.71	-11.58	-23.7
310	>gi|226468599|emb|FN314244.1| Schistosoma japonicum isolate Anhui full length mRNA clone SJFCA2735.001|FSA001-P00002-O11, complete sequence	Ras-related protein Rab-39A	sja-miR-3479-5p	1373	3'	8:0:1	-15.3	-3.85	-11.44	-21.8
311	>gi|226468313|emb|FN314101.1| Schistosoma japonicum isolate Anhui full length mRNA clone SJFCA2400.002|FSA_100_16_H02, complete sequence	Hematopoietic lineage cell-specific protein	sja-miR-190-5p	1142	CDS	6:0:0	-19.3	-4.73	-14.56	-25.5
	>gi|226468313|emb|FN314101.1| Schistosoma japonicum isolate Anhui full length mRNA clone SJFCA2400.002|FSA_100_16_H02, complete sequence	Hematopoietic lineage cell-specific protein	sja-bantam	2423	3'	6:0:0	-19.2	-7.8	-11.39	-24.7
	>gi|226468313|emb|FN314101.1| Schistosoma japonicum isolate Anhui full length mRNA clone SJFCA2400.002|FSA_100_16_H02, complete sequence	Hematopoietic lineage cell-specific protein	sja-miR-3499	1345	CDS	7:0:0	-18.6	-7.24	-11.35	-23.2
	>gi|226468313|emb|FN314101.1| Schistosoma japonicum isolate Anhui full length mRNA clone SJFCA2400.002|FSA_100_16_H02, complete sequence	Hematopoietic lineage cell-specific protein	sja-miR-190-5p	1083	CDS	6:0:0	-16.1	-4.76	-11.33	-21.5
	>gi|226468313|emb|FN314101.1| Schistosoma japonicum isolate Anhui full length mRNA clone SJFCA2400.002|FSA_100_16_H02, complete sequence	Hematopoietic lineage cell-specific protein	sja-miR-190-5p	2348	3'	8:0:0	-17.6	-6.57	-11.02	-24
	>gi|226468313|emb|FN314101.1| Schistosoma japonicum isolate Anhui full length mRNA clone SJFCA2400.002|FSA_100_16_H02, complete sequence	Hematopoietic lineage cell-specific protein	sja-miR-71	1742	3'	8:0:1	-15.7	-5.55	-10.14	-20.5
	>gi|226468313|emb|FN314101.1| Schistosoma japonicum isolate Anhui full length mRNA clone SJFCA2400.002|FSA_100_16_H02, complete sequence	Hematopoietic lineage cell-specific protein	sja-miR-277	2389	3'	7:0:1	-18.27	-8.24	-10.02	-22.2
312	>gi|226467779|emb|FN314033.1| Schistosoma japonicum isolate Anhui full length mRNA clone SJFCA2212.002|FSA001-P00003-B07, complete sequence	Myocyte-specific enhancer factor 2A	sja-miR-71b-5p	1083	CDS	6:0:0	-16.9	-2.67	-14.22	-22.3
	>gi|226467779|emb|FN314033.1| Schistosoma japonicum isolate Anhui full length mRNA clone SJFCA2212.002|FSA001-P00003-B07, complete sequence	Myocyte-specific enhancer factor 2A	sja-miR-3488	921	CDS	6:0:0	-20.4	-7.26	-13.13	-30.2
	>gi|226467779|emb|FN314033.1| Schistosoma japonicum isolate Anhui full length mRNA clone SJFCA2212.002|FSA001-P00003-B07, complete sequence	Myocyte-specific enhancer factor 2A	sja-let-7	1680	CDS	8:0:1	-16	-4.81	-11.18	-21.1
	>gi|226467779|emb|FN314033.1| Schistosoma japonicum isolate Anhui full length mRNA clone SJFCA2212.002|FSA001-P00003-B07, complete sequence	Myocyte-specific enhancer factor 2A	sja-miR-7-5p	955	CDS	8:0:1	-16.7	-5.54	-11.15	-23.9
313	>gi|226467739|emb|FN314013.1| Schistosoma japonicum isolate Anhui full length mRNA clone SJFCA2175.002|FSA_113_21_E03, complete sequence	notch	sja-miR-3499	51	5'	6:0:0	-18.7	-8.08	-10.61	-23.3
314	>gi|226467733|emb|FN314010.1| Schistosoma japonicum isolate Anhui full length mRNA clone SJFCA2168.002|FSA001-P00016-E16, complete sequence	Monoacylglycerol lipase ABHD12	sja-miR-7-5p	972	CDS	6:0:0	-23.89	-10.28	-13.6	-29.2
	>gi|226467733|emb|FN314010.1| Schistosoma japonicum isolate Anhui full length mRNA clone SJFCA2168.002|FSA001-P00016-E16, complete sequence	Monoacylglycerol lipase ABHD12	sja-miR-7-5p	544	CDS	8:0:1	-21.29	-8.78	-12.5	-27
	>gi|226467733|emb|FN314010.1| Schistosoma japonicum isolate Anhui full length mRNA clone SJFCA2168.002|FSA001-P00016-E16, complete sequence	Monoacylglycerol lipase ABHD12	sja-miR-7-5p	636	CDS	7:0:0	-17.6	-6.89	-10.7	-24.9
315	>gi|226467597|emb|FN313941.1| Schistosoma japonicum isolate Anhui full length mRNA clone SJFCA0599|FSA001-P00032-O02, complete sequence	Monocarboxylate transporter 10	sja-miR-61	851	CDS	7:0:1	-23.6	-10.01	-13.58	-28.3
	>gi|226467597|emb|FN313941.1| Schistosoma japonicum isolate Anhui full length mRNA clone SJFCA0599|FSA001-P00032-O02, complete sequence	Monocarboxylate transporter 10	sja-miR-7-5p	2117	CDS	8:0:1	-19.3	-8.4	-10.89	-24.6
	>gi|226467597|emb|FN313941.1| Schistosoma japonicum isolate Anhui full length mRNA clone SJFCA0599|FSA001-P00032-O02, complete sequence	Monocarboxylate transporter 10	sja-miR-3479-5p	301	CDS	8:0:1	-16.3	-6.09	-10.2	-21.7
316	>gi|226467557|emb|FN313921.1| Schistosoma japonicum isolate Anhui full length mRNA clone SJFCA0575|FSA001-P00031-H20, complete sequence	Ndr family member	sja-let-7	2172	3'	8:0:1	-20.4	-1.56	-18.83	-25.8
	>gi|226467557|emb|FN313921.1| Schistosoma japonicum isolate Anhui full length mRNA clone SJFCA0575|FSA001-P00031-H20, complete sequence	Ndr family member	miR-755-3p	1560	3'	7:0:1	-16.3	-6.09	-10.2	-22.4
317	>gi|226467549|emb|FN313917.1| Schistosoma japonicum isolate Anhui full length mRNA clone SJFCA0570|FSA001-P00031-D21, complete sequence	severin	sja-miR-7-5p	1504	CDS	7:0:1	-16	-1.18	-14.81	-22.3
	>gi|226467549|emb|FN313917.1| Schistosoma japonicum isolate Anhui full length mRNA clone SJFCA0570|FSA001-P00031-D21, complete sequence	severin	sja-let-7	635	CDS	7:0:1	-17.1	-5.07	-12.02	-23.3
	>gi|226467549|emb|FN313917.1| Schistosoma japonicum isolate Anhui full length mRNA clone SJFCA0570|FSA001-P00031-D21, complete sequence	severin	sja-miR-3479-5p	843	CDS	7:0:1	-16.8	-5.11	-11.68	-22.4
318	>gi|226467537|emb|FN313911.1| Schistosoma japonicum isolate Anhui full length mRNA clone SJFCA0560|FSA001-P00030-J13, complete sequence	Frag1/DRAM/Sfk1 family member	sja-miR-1	1665	3'	7:0:0	-18.3	-3.39	-14.9	-24.1
	>gi|226467537|emb|FN313911.1| Schistosoma japonicum isolate Anhui full length mRNA clone SJFCA0560|FSA001-P00030-J13, complete sequence	Frag1/DRAM/Sfk1 family member	sja-miR-3479-5p	234	CDS	7:0:0	-21.7	-7.82	-13.87	-26.8
319	>gi|226467064|emb|FN320287.1| Schistosoma japonicum isolate Anhui full length mRNA clone SJFCE3572.005|FSE001-P00016-C13, complete sequence	hypotheticial protein	sja-miR-190-5p	682	CDS	7:0:1	-16.9	-2.75	-14.14	-24.2
	>gi|226467064|emb|FN320287.1| Schistosoma japonicum isolate Anhui full length mRNA clone SJFCE3572.005|FSE001-P00016-C13, complete sequence	hypotheticial protein	sja-miR-3488	480	CDS	8:0:1	-21.56	-8.23	-13.32	-30.4
320	>gi|226466887|emb|FN313845.1| Schistosoma japonicum isolate Anhui full length mRNA clone SJFCA0458|FSA001-P00021-G13, complete sequence	hypotheticial protein	sja-miR-125b	1491	CDS	6:0:0	-17.4	-5.36	-12.03	-22.4
321	>gi|226466875|emb|FN313839.1| Schistosoma japonicum isolate Anhui full length mRNA clone SJFCA0446|FSA001-P00020-L06, complete sequence	actin related protein 2/3 complex, subunit 2	sja-miR-3479-5p	1354	3'	7:0:1	-17.7	-3.45	-14.24	-22.3
322	>gi|226466845|emb|FN313824.1| Schistosoma japonicum isolate Anhui full length mRNA clone SJFCA0423|FSA001-P00019-B16, complete sequence	leucine rich repeat containing protein 68	sja-miR-71b-5p	3603	3'	6:0:0	-15.8	-1.77	-14.02	-21.2
	>gi|226466845|emb|FN313824.1| Schistosoma japonicum isolate Anhui full length mRNA clone SJFCA0423|FSA001-P00019-B16, complete sequence	leucine rich repeat containing protein 68	sja-miR-7-5p	1268	CDS	6:0:0	-18.76	-7.39	-11.36	-23.5
323	>gi|226466707|emb|FN313755.1| Schistosoma japonicum isolate Anhui full length mRNA clone SJFCA0317|FSA001-P00009-I11, complete sequence	Intersectin-1 (SH3 domain containing protein 1A)	sja-let-7	1410	CDS	7:0:1	-19.4	-7.35	-12.04	-24.8
	>gi|226466707|emb|FN313755.1| Schistosoma japonicum isolate Anhui full length mRNA clone SJFCA0317|FSA001-P00009-I11, complete sequence	Intersectin-1 (SH3 domain containing protein 1A)	sja-miR-7-5p	1339	CDS	7:0:1	-16.2	-5.48	-10.71	-21.4
	>gi|226466707|emb|FN313755.1| Schistosoma japonicum isolate Anhui full length mRNA clone SJFCA0317|FSA001-P00009-I11, complete sequence	Intersectin-1 (SH3 domain containing protein 1A)	sja-miR-36-3p	1018	CDS	8:0:1	-18.8	-8.2	-10.59	-24.7
	>gi|226466707|emb|FN313755.1| Schistosoma japonicum isolate Anhui full length mRNA clone SJFCA0317|FSA001-P00009-I11, complete sequence	Intersectin-1 (SH3 domain containing protein 1A)	sja-miR-2e-3p	849	CDS	7:0:0	-18.2	-7.77	-10.42	-24.9
324	>gi|226466619|emb|FN313711.1| Schistosoma japonicum isolate Anhui full length mRNA clone SJFCA0248|FSA001-P00005-A16, complete sequence	hypothetical protein	sja-miR-3479-5p	536	CDS	7:0:0	-15	-0.83	-14.16	-21.3
325	>gi|226466607|emb|FN313705.1| Schistosoma japonicum isolate Anhui full length mRNA clone SJFCA0234|FSA001-P00004-D01, complete sequence	Ryanodine receptor 44F	sja-miR-2162-5p	35	CDS	7:0:1	-15.9	-5.74	-10.15	-21.9
326	>gi|226466581|emb|FN313692.1| Schistosoma japonicum isolate Anhui full length mRNA clone SJFCA0214|FSA001-P00002-N14, complete sequence	MARVEL domain containing protein	sja-let-7	529	CDS	6:0:0	-17.7	-3.57	-14.12	-27.5
327	>gi|226466573|emb|FN313688.1| Schistosoma japonicum isolate Anhui full length mRNA clone SJFCA0206|FSA001-P00002-H07, complete sequence	Stomatin-2	sja-miR-36-3p	1374	3'	8:0:1	-19.7	-6.93	-12.76	-23.8
	>gi|226466573|emb|FN313688.1| Schistosoma japonicum isolate Anhui full length mRNA clone SJFCA0206|FSA001-P00002-H07, complete sequence	Stomatin-2	sja-miR-124-3p	1379	3'	7:0:1	-17.3	-6.9	-10.39	-23.6
328	>gi|226466531|emb|FN313667.1| Schistosoma japonicum isolate Anhui full length mRNA clone SJFCA0160|FSA_115_53_E07, complete sequence	hypothetical protein	sja-miR-71b-5p	51	CDS	8:0:0	-23.13	-4.99	-18.13	-24.2
329	>gi|226466519|emb|FN313661.1| Schistosoma japonicum isolate Anhui full length mRNA clone SJFCA0148|FSA_108_54_F07, complete sequence	Early growth response protein 1	sja-let-7	1695	3'	7:0:1	-15.2	-2.59	-12.6	-23.8
	>gi|226466519|emb|FN313661.1| Schistosoma japonicum isolate Anhui full length mRNA clone SJFCA0148|FSA_108_54_F07, complete sequence	Early growth response protein 1	sja-miR-1	668	CDS	7:0:0	-17.1	-5.86	-11.23	-22
330	>gi|217069785|gb|DQ643829.2| Schistosoma japonicum signaling protein wnt4 precursor, mRNA, complete cds	protein Wnt-4	sja-let-7	2252	3'	7:0:0	-20.2	-4.21	-15.98	-27
	>gi|217069785|gb|DQ643829.2| Schistosoma japonicum signaling protein wnt4 precursor, mRNA, complete cds	protein Wnt-4	sja-miR-3502	1622	CDS	8:0:1	-19.8	-7.54	-12.25	-27.9
