# Supplementary material for: Comprehensive Transcriptome Analysis of Sex-Biased Expressed Genes Reveals Discrete Biological and Physiological Features of Male and Female Schistosoma japonicum
Source: PLoS Negl Trop Dis. 2016 Apr 29;10(4):e0004684. doi: 10.1371/journal.pntd.0004684 (PMC4851400; doi:10.1371/journal.pntd.0004684)
Supplement: S10 Table — (XLSX) [file pntd.0004684.s013.xlsx]

## Sheet: Sheet1
Table S10. Putative miRNA target sites within adult female-biased expressed genes.
No.	Gene	Annottion	microRNA	Site position	Site location	Seed type	dGduplex	dGopen	ddG	RNAHybrid (mfe)
1	>gi|189502861|gb|EZ000032.1| TSA: Schistosoma japonicum SJCHGC04978 unknown mRNA, mRNA sequence	fizzy-related protein in Drosophila melanogaster	sja-miR-7-5p	966	3'	7:0:0	-16.63	-2.93	-13.69	-21.5
	>gi|189502861|gb|EZ000032.1| TSA: Schistosoma japonicum SJCHGC04978 unknown mRNA, mRNA sequence	fizzy-related protein in Drosophila melanogaster	sja-miR-71	724	3'	7:0:0	-16.9	-6.07	-10.82	-23.5
2	>gi|160974|gb|M32280.1|SCMESG2A S.japonicum ESG-2AA protein mRNA, complete cds	eggshell protein	sja-miR-1	1855	3'	6:0:0	-17.6	-4.27	-13.32	-22.3
	>gi|160974|gb|M32280.1|SCMESG2A S.japonicum ESG-2AA protein mRNA, complete cds	eggshell protein	sja-miR-1	1110	5'	8:0:1	-15.5	-2.36	-13.13	-20.2
	>gi|160974|gb|M32280.1|SCMESG2A S.japonicum ESG-2AA protein mRNA, complete cds	eggshell protein	sja-miR-219-5p	306	5'	7:0:1	-19	-6.19	-12.8	-24.3
	>gi|160974|gb|M32280.1|SCMESG2A S.japonicum ESG-2AA protein mRNA, complete cds	eggshell protein	sja-miR-3479-3p	1505	CDS	6:0:0	-20	-7.43	-12.56	-26.6
3	>gi|28317724|gb|AY223249.1| Schistosoma japonicum clone ZZD405 mRNA sequence	cell division cycle 20 (fizzy)-related	sja-miR-71	758	3'	7:0:0	-16.9	-6.07	-10.82	-23.5
4	>gi|28317332|gb|AY222885.1| Schistosoma japonicum clone ZZZ281 mRNA sequence	Trematode Eggshell Synthesis domain containing protein	sja-miR-3479-5p	105	5'	7:0:1	-15.1	-4.38	-10.72	-21.8
5	>gi|60701384|gb|AY915888.1| Schistosoma japonicum SJCHGC09824 protein mRNA, complete cds	Neural proliferation differentiation control-1 protein	sja-miR-36-3p	111	CDS	7:0:0	-20.94	-10.02	-10.91	-25.4
6	>gi|60694004|gb|AY915491.1| Schistosoma japonicum SJCHGC07106 protein mRNA, partial cds	Zinc finger HIT domain-containing protein 3	sja-let-7	540	CDS	8:0:1	-16.51	-4.98	-11.52	-25.2
7	>gi|60691326|gb|AY915339.1| Schistosoma japonicum SJCHGC05095 protein mRNA, complete cds	TPA: transposase	sja-miR-2162-5p	883	5'	8:0:0	-19.67	-5.6	-14.06	-23.3
	>gi|60691326|gb|AY915339.1| Schistosoma japonicum SJCHGC05095 protein mRNA, complete cds	TPA: transposase	sja-miR-1	36	5'	6:0:0	-17.1	-3.69	-13.4	-21.7
	>gi|60691326|gb|AY915339.1| Schistosoma japonicum SJCHGC05095 protein mRNA, complete cds	TPA: transposase	sja-miR-1	1033	CDS	6:0:0	-20.2	-8.88	-11.31	-24.4
8	>gi|60689969|gb|AY915267.1| Schistosoma japonicum SJCHGC03983 protein mRNA, partial cds	similar to AAH74194-unknown	sja-miR-7-5p	581	3'	6:0:0	-18.1	-4.52	-13.57	-23.8
9	>gi|60687893|gb|AY915059.1| Schistosoma japonicum SJCHGC02710 protein mRNA, complete cds	Mannosyl-oligosaccharide 1,2-alpha-mannosidase IA	sja-miR-3479-5p	176	CDS	8:0:1	-15.82	-5.21	-10.6	-20.9
	>gi|60687893|gb|AY915059.1| Schistosoma japonicum SJCHGC02710 protein mRNA, complete cds	Mannosyl-oligosaccharide 1,2-alpha-mannosidase IA	sja-miR-1	344	3'	7:0:1	-16.1	-6.07	-10.02	-21.5
10	>gi|60687855|gb|AY915040.1| Schistosoma japonicum SJCHGC02548 protein mRNA, complete cds	similar to TPA: gag protein	sja-miR-219-3p	798	CDS	7:0:0	-15.7	-3.25	-12.44	-20.7
11	>gi|60687779|gb|AY915002.1| Schistosoma japonicum SJCHGC02124 protein mRNA, complete cds	Hypoxanthine-guanine phosphoribosyltransferase	sja-miR-71	1743	3'	7:0:1	-17.4	-6.63	-10.76	-23
	>gi|60687779|gb|AY915002.1| Schistosoma japonicum SJCHGC02124 protein mRNA, complete cds	Hypoxanthine-guanine phosphoribosyltransferase	sja-miR-71b-5p	1743	3'	7:0:1	-16.7	-6.63	-10.06	-22.6
	>gi|60687779|gb|AY915002.1| Schistosoma japonicum SJCHGC02124 protein mRNA, complete cds	Hypoxanthine-guanine phosphoribosyltransferase	sja-miR-219-3p	587	5'	7:0:1	-17.9	-6.71	-11.18	-23.5
12	>gi|60613052|gb|AY812708.1| Schistosoma japonicum SJCHGC08464 protein mRNA, partial cds	sodium/dicarboxylate cotransporter-related	sja-let-7	57	CDS	8:0:1	-21.7	-7.54	-14.15	-30.5
13	>gi|60611691|gb|AY812667.1| Schistosoma japonicum SJCHGC05378 protein mRNA, partial cds	Major facilitator superfamily domain-containing protein 7-a	sja-miR-2a-3p	37	CDS	7:0:0	-17.2	-6.56	-10.63	-22.2
14	>gi|60611301|gb|AY812655.1| Schistosoma japonicum SJCHGC08155 protein mRNA, partial cds	Origin recognition complex subunit 4	sja-miR-1	56	5'	7:0:1	-17.8	-5.78	-12.01	-23.3
15	>gi|60611092|gb|AY812649.1| Schistosoma japonicum SJCHGC06583 protein mRNA, partial cds	hypothetical protein	sja-miR-3479-5p	412	CDS	6:0:0	-18.8	-4.37	-14.42	-23.9
	>gi|60611092|gb|AY812649.1| Schistosoma japonicum SJCHGC06583 protein mRNA, partial cds	hypothetical protein	sja-miR-124-3p	498	CDS	6:0:0	-15.3	-1.67	-13.62	-20.4
16	>gi|60609659|gb|AY812600.1| Schistosoma japonicum SJCHGC05037 protein mRNA, partial cds	Mannosyl-oligosaccharide glucosidase	sja-miR-124-3p	469	CDS	6:0:0	-17	-5.48	-11.51	-22.6
17	>gi|60607820|gb|AY812546.1| Schistosoma japonicum SJCHGC09149 protein mRNA, partial cds	nuclease domain-containing protein 1	sja-miR-3479-5p	227	CDS	7:0:0	-20.3	-4.53	-15.76	-25.1
	>gi|60607820|gb|AY812546.1| Schistosoma japonicum SJCHGC09149 protein mRNA, partial cds	nuclease domain-containing protein 1	sja-miR-3496	971	3'	7:0:1	-18.2	-6.68	-11.51	-24.4
18	>gi|60605167|gb|AY812352.1| Schistosoma japonicum SJCHGC04358 protein mRNA, partial cds	hypothetical protein	sja-miR-71	45	CDS	8:0:1	-16.4	-5.63	-10.76	-21.9
19	>gi|60605093|gb|AY812315.1| Schistosoma japonicum SJCHGC09629 protein mRNA, partial cds	hypothetical protein	sja-miR-3492	388	CDS	6:0:0	-15.61	-4.87	-10.73	-20.6
	>gi|60605093|gb|AY812315.1| Schistosoma japonicum SJCHGC09629 protein mRNA, partial cds	hypothetical protein	sja-miR-1	77	CDS	8:0:0	-21.4	-3.11	-18.28	-26.5
20	>gi|60603159|gb|AY812148.1| Schistosoma japonicum SJCHGC07690 protein mRNA, partial cds	Abnormal spindle-like microcephaly-associated protein-like protein	sja-miR-190-5p	406	CDS	6:0:0	-18.7	-5.13	-13.56	-23
21	>gi|60602301|gb|AY811719.1| Schistosoma japonicum SJCHGC04539 protein mRNA, partial cds	Phosphatidate phosphatase LPIN3	sja-miR-1	1377	3'	6:0:0	-18.3	-3.63	-14.66	-24.1
22	>gi|60601975|gb|AY811556.1| Schistosoma japonicum SJCHGC03115 protein mRNA, partial cds	Zinc phosphodiesterase ELAC protein 2	sja-miR-36-3p	224	CDS	6:0:0	-24.2	-14.1	-10.09	-29.1
23	>gi|60601727|gb|AY811432.1| Schistosoma japonicum SJCHGC02398 protein mRNA, partial cds	beta-galactosidase	miR-755-3p	987	CDS	7:0:0	-16.8	-6.66	-10.13	-23
24	>gi|60601719|gb|AY811428.1| Schistosoma japonicum SJCHGC04629 protein mRNA, partial cds	Alpha-tocopherol transfer protein-like	sja-miR-3479-5p	731	CDS	8:0:1	-20	-6.36	-13.63	-26.2
25	>gi|60601507|gb|AY811322.1| Schistosoma japonicum SJCHGC03112 protein mRNA, partial cds	UV excision repair protein RAD23	sja-bantam	125	5'	7:0:1	-17	-5.69	-11.3	-21.4
26	>gi|60601495|gb|AY811316.1| Schistosoma japonicum SJCHGC04155 protein mRNA, partial cds	Zinc finger protein ubi-d4	sja-miR-3496	514	CDS	8:0:1	-22.3	-9.42	-12.87	-26.6
27	>gi|60601119|gb|AY811128.1| Schistosoma japonicum SJCHGC08480 protein mRNA, partial cds	Protein RFT1-like protein	sja-miR-7-5p	430	CDS	8:0:1	-15.4	-2.17	-13.22	-21.3
	>gi|60601119|gb|AY811128.1| Schistosoma japonicum SJCHGC08480 protein mRNA, partial cds	Protein RFT1-like protein	sja-miR-71b-5p	430	CDS	8:0:0	-18.1	-2.17	-15.92	-22.9
	>gi|60601119|gb|AY811128.1| Schistosoma japonicum SJCHGC08480 protein mRNA, partial cds	Protein RFT1-like protein	sja-miR-71	431	CDS	7:0:0	-16.4	-2.17	-14.22	-21.2
28	>gi|60601115|gb|AY811126.1| Schistosoma japonicum SJCHGC06389 protein mRNA, partial cds	Innexin unc-7	sja-miR-3479-5p	598	3'	8:0:0	-19	-1.23	-17.76	-23.3
29	>gi|60601015|gb|AY811076.1| Schistosoma japonicum SJCHGC08889 protein mRNA, partial cds	Kinesin-like protein KIF13B	sja-miR-219-3p	496	3'	8:0:1	-15.6	-3.63	-11.96	-20
30	>gi|60601003|gb|AY811070.1| Schistosoma japonicum SJCHGC05611 protein mRNA, partial cds	putative goliath E3 ubiquitin ligase	sja-let-7	555	CDS	8:0:1	-18.2	-5.82	-12.37	-24
	>gi|60601003|gb|AY811070.1| Schistosoma japonicum SJCHGC05611 protein mRNA, partial cds	putative goliath E3 ubiquitin ligase	sja-miR-71b-5p	255	CDS	7:0:0	-18.4	-4.32	-14.07	-25.3
	>gi|60601003|gb|AY811070.1| Schistosoma japonicum SJCHGC05611 protein mRNA, partial cds	putative goliath E3 ubiquitin ligase	sja-miR-71	255	CDS	7:0:0	-17	-4.32	-12.67	-23.8
	>gi|60601003|gb|AY811070.1| Schistosoma japonicum SJCHGC05611 protein mRNA, partial cds	putative goliath E3 ubiquitin ligase	sja-miR-3499	714	CDS	6:0:0	-18.56	-8.14	-10.41	-23.2
31	>gi|60600913|gb|AY811025.1| Schistosoma japonicum SJCHGC05723 protein mRNA, partial cds	Serine/threonine-protein kinase Sgk1	sja-let-7	647	3'	6:0:0	-15.59	-3.63	-11.95	-22.2
32	>gi|60600899|gb|AY811018.1| Schistosoma japonicum SJCHGC07999 protein mRNA, partial cds	DNA polymerase alpha subunit B	sja-miR-61	221	CDS	8:0:1	-16.49	-6.1	-10.38	-21.9
33	>gi|60600827|gb|AY810982.1| Schistosoma japonicum SJCHGC07657 protein mRNA, partial cds	Uroporphyrinogen decarboxylase	sja-miR-7-5p	579	CDS	7:0:0	-17.79	-5.66	-12.12	-22.6
	>gi|60600827|gb|AY810982.1| Schistosoma japonicum SJCHGC07657 protein mRNA, partial cds	Uroporphyrinogen decarboxylase	sja-miR-8-3p	324	CDS	8:0:1	-17.7	-7.58	-10.11	-24
34	>gi|60600244|gb|AY810777.1| Schistosoma japonicum SJCHGC06374 protein mRNA, partial cds	alpha (1,3) fucosyltransferase	sja-miR-71	628	3'	6:0:0	-15	-3.07	-11.92	-20.9
35	>gi|60599952|gb|AY810631.1| Schistosoma japonicum SJCHGC07050 protein mRNA, partial cds	vigilin	sja-miR-219-5p	1175	CDS	8:0:0	-15.9	-5.75	-10.14	-20
36	>gi|60599942|gb|AY810626.1| Schistosoma japonicum SJCHGC03502 protein mRNA, partial cds	mini-chromosome maintenance complex-binding protein	sja-miR-8-3p	993	CDS	8:0:0	-21.4	-6.53	-14.86	-27
	>gi|60599942|gb|AY810626.1| Schistosoma japonicum SJCHGC03502 protein mRNA, partial cds	mini-chromosome maintenance complex-binding protein	sja-let-7	217	CDS	6:0:0	-20.6	-6.32	-14.27	-25.7
	>gi|60599942|gb|AY810626.1| Schistosoma japonicum SJCHGC03502 protein mRNA, partial cds	mini-chromosome maintenance complex-binding protein	sja-miR-219-3p	280	CDS	7:0:1	-19.3	-5.07	-14.22	-24.9
	>gi|60599942|gb|AY810626.1| Schistosoma japonicum SJCHGC03502 protein mRNA, partial cds	mini-chromosome maintenance complex-binding protein	sja-miR-1	458	CDS	7:0:1	-17.1	-5.64	-11.46	-23.7
	>gi|60599942|gb|AY810626.1| Schistosoma japonicum SJCHGC03502 protein mRNA, partial cds	mini-chromosome maintenance complex-binding protein	sja-let-7	281	CDS	6:0:0	-16.46	-5.07	-11.38	-21.8
37	>gi|60599916|gb|AY810613.1| Schistosoma japonicum SJCHGC07789 protein mRNA, partial cds	similar to egg protein CP1531	sja-miR-2a-3p	599	CDS	8:0:1	-20.4	-9.24	-11.15	-26.1
38	>gi|60599226|gb|AY810273.1| Schistosoma japonicum SJCHGC08856 protein mRNA, partial cds	regulator of chromosome condensation	sja-miR-3487	363	CDS	7:0:0	-20.63	-8.65	-11.97	-28.2
39	>gi|60599166|gb|AY810243.1| Schistosoma japonicum SJCHGC08080 protein mRNA, partial cds	Chromosome transmission fidelity protein 18-like protein	sja-miR-3496	646	CDS	6:0:0	-17.71	-7.53	-10.17	-22.7
40	>gi|60598717|gb|AY810019.1| Schistosoma japonicum SJCHGC08145 protein mRNA, partial cds	DNA mismatch repair protein Msh6	sja-miR-3492	422	CDS	7:0:0	-21.8	-9.25	-12.54	-24.9
41	>gi|60598425|gb|AY809873.1| Schistosoma japonicum SJCHGC07225 protein mRNA, partial cds	G2/mitotic-specific cyclin-B3	sja-miR-277	301	CDS	8:0:0	-19.9	-7.63	-12.26	-24.7
42	>gi|60598341|gb|AY809831.1| Schistosoma japonicum SJCHGC04071 protein mRNA, partial cds	putative mannosyl-oligosaccharide glucosidase	sja-miR-71b-5p	749	CDS	8:0:0	-17.8	-3.93	-13.86	-23.5
	>gi|60598341|gb|AY809831.1| Schistosoma japonicum SJCHGC04071 protein mRNA, partial cds	putative mannosyl-oligosaccharide glucosidase	sja-miR-71	750	CDS	7:0:0	-15.1	-3.93	-11.16	-21.8
	>gi|60598341|gb|AY809831.1| Schistosoma japonicum SJCHGC04071 protein mRNA, partial cds	putative mannosyl-oligosaccharide glucosidase	sja-miR-125b	522	CDS	6:0:0	-22.6	-9.25	-13.34	-27.1
43	>gi|60598055|gb|AY809688.1| Schistosoma japonicum SJCHGC03289 protein mRNA, partial cds	hypothetical protein	sja-miR-3499	59	CDS	8:0:0	-16.2	-6.12	-10.07	-23.1
44	>gi|60597985|gb|AY809653.1| Schistosoma japonicum SJCHGC07903 protein mRNA, partial cds	hypothetical protein	sja-let-7	562	CDS	7:0:1	-18.8	-5.95	-12.84	-26.8
	>gi|60597985|gb|AY809653.1| Schistosoma japonicum SJCHGC07903 protein mRNA, partial cds	hypothetical protein	sja-miR-1	386	CDS	7:0:0	-18.3	-7.13	-11.16	-24.1
	>gi|60597985|gb|AY809653.1| Schistosoma japonicum SJCHGC07903 protein mRNA, partial cds	hypothetical protein	sja-miR-7-5p	673	CDS	6:0:0	-15	-4.1	-10.89	-20.4
	>gi|60597985|gb|AY809653.1| Schistosoma japonicum SJCHGC07903 protein mRNA, partial cds	hypothetical protein	sja-miR-125b	596	CDS	6:0:0	-19.7	-9.43	-10.26	-26.6
45	>gi|60597685|gb|AY809503.1| Schistosoma japonicum SJCHGC08665 protein mRNA, partial cds	Protein TIS11	sja-miR-3479-5p	142	CDS	7:0:1	-17.2	-5.96	-11.23	-22.8
46	>gi|60597669|gb|AY809495.1| Schistosoma japonicum SJCHGC04536 protein mRNA, partial cds	hypothetical protein	sja-miR-7-5p	642	3'	7:0:0	-19.3	-2.13	-17.16	-25.5
	>gi|60597669|gb|AY809495.1| Schistosoma japonicum SJCHGC04536 protein mRNA, partial cds	hypothetical protein	sja-miR-7-5p	591	3'	7:0:1	-17.2	-6.25	-10.94	-23.9
47	>gi|60597335|gb|AY809328.1| Schistosoma japonicum SJCHGC03731 protein mRNA, partial cds	thyrotroph embryonic factor related	sja-let-7	360	CDS	7:0:0	-15.9	-3.15	-12.74	-20.5
	>gi|60597335|gb|AY809328.1| Schistosoma japonicum SJCHGC03731 protein mRNA, partial cds	thyrotroph embryonic factor related	sja-miR-125b	329	CDS	8:0:0	-19	-7.8	-11.19	-25.1
48	>gi|60597131|gb|AY809226.1| Schistosoma japonicum SJCHGC02639 protein mRNA, partial cds	hypothetical protein	sja-miR-1	489	3'	7:0:1	-17.1	-5.44	-11.65	-22.7
49	>gi|60596905|gb|AY809113.1| Schistosoma japonicum SJCHGC08160 protein mRNA, partial cds	E3 SUMO-protein ligase RanBP2	sja-miR-71b-5p	288	CDS	6:0:0	-18.76	-6.69	-12.06	-24
50	>gi|60596795|gb|AY809058.1| Schistosoma japonicum SJCHGC08421 protein mRNA, partial cds	hypothetical protein	sja-miR-71	44	5'	7:0:1	-17	-4.86	-12.13	-22.2
51	>gi|60596392|gb|AY808857.1| Schistosoma japonicum SJCHGC04116 protein mRNA, partial cds	Mitotic checkpoint serine/threonine-protein kinase BUB1 beta	sja-miR-7-5p	482	CDS	8:0:0	-19.4	-3.5	-15.89	-25.2
52	>gi|60596372|gb|AY808847.1| Schistosoma japonicum SJCHGC03897 protein mRNA, partial cds	hypothetical protein	sja-miR-1	582	3'	6:0:0	-17.7	-6.72	-10.97	-21.3
53	>gi|60596200|gb|AY808761.1| Schistosoma japonicum SJCHGC07494 protein mRNA, partial cds	alpha 1,3 fucosyltransferase F	sja-let-7	355	CDS	7:0:1	-17.2	-6.72	-10.47	-22.2
54	>gi|60596029|gb|AY808676.1| Schistosoma japonicum SJCHGC08921 protein mRNA, partial cds	putative blooms syndrome DNA helicase	sja-miR-3487	431	CDS	6:0:0	-20.04	-8.05	-11.98	-23
	>gi|60596029|gb|AY808676.1| Schistosoma japonicum SJCHGC08921 protein mRNA, partial cds	putative blooms syndrome DNA helicase	sja-let-7	257	CDS	8:0:1	-22.2	-7.3	-14.89	-27.3
55	>gi|56759223|gb|AY816020.1| Schistosoma japonicum SJCHGC06500 protein mRNA, complete cds	hypothetical protein	sja-let-7	132	5'	7:0:1	-20.3	-2.84	-17.45	-26
	>gi|56759223|gb|AY816020.1| Schistosoma japonicum SJCHGC06500 protein mRNA, complete cds	hypothetical protein	sja-miR-61	102	5'	6:0:0	-21.4	-9.34	-12.05	-27.5
56	>gi|56759131|gb|AY815974.1| Schistosoma japonicum SJCHGC04099 protein mRNA, complete cds	DNA replication licensing factor mcm7-A	sja-miR-3492	608	CDS	7:0:0	-23.8	-11.66	-12.13	-29.2
57	>gi|56758981|gb|AY815899.1| Schistosoma japonicum SJCHGC05857 protein mRNA, complete cds	glycerol-3-phosphate dehydrogenase	sja-miR-2e-5p	615	CDS	6:0:0	-22	-10.83	-11.16	-25.1
58	>gi|56758731|gb|AY815774.1| Schistosoma japonicum SJCHGC06576 protein mRNA, complete cds	hypothetical protein	sja-miR-190-5p	717	3'	8:0:1	-17.44	-4.21	-13.22	-21.8
59	>gi|56758517|gb|AY815667.1| Schistosoma japonicum SJCHGC01813 protein mRNA, complete cds	Beta-1,4-N-acetylgalactosaminyltransferase	sja-miR-3479-5p	921	CDS	8:0:0	-20.3	-8.59	-11.7	-24.8
	>gi|56758517|gb|AY815667.1| Schistosoma japonicum SJCHGC01813 protein mRNA, complete cds	Beta-1,4-N-acetylgalactosaminyltransferase	sja-miR-190-5p	258	5'	7:0:0	-15.9	-4.24	-11.65	-22.2
60	>gi|56758509|gb|AY815663.1| Schistosoma japonicum SJCHGC09054 protein mRNA, complete cds	hypothetical protein	sja-miR-219-3p	278	CDS	7:0:1	-20.5	-3.33	-17.16	-25.1
	>gi|56758509|gb|AY815663.1| Schistosoma japonicum SJCHGC09054 protein mRNA, complete cds	hypothetical protein	sja-miR-7-5p	587	CDS	8:0:1	-21.1	-9.37	-11.72	-27.2
	>gi|56758509|gb|AY815663.1| Schistosoma japonicum SJCHGC09054 protein mRNA, complete cds	hypothetical protein	sja-let-7	1020	CDS	8:0:1	-18	-7.3	-10.69	-23.3
61	>gi|56758467|gb|AY815642.1| Schistosoma japonicum SJCHGC06180 protein mRNA, complete cds	conserved hypothetical protein	sja-miR-1	1317	CDS	8:0:0	-24.91	-5.78	-19.12	-27.5
	>gi|56758467|gb|AY815642.1| Schistosoma japonicum SJCHGC06180 protein mRNA, complete cds	conserved hypothetical protein	sja-miR-3479-5p	741	CDS	7:0:1	-17.8	-5.47	-12.32	-23.8
	>gi|56758467|gb|AY815642.1| Schistosoma japonicum SJCHGC06180 protein mRNA, complete cds	conserved hypothetical protein	sja-miR-3479-5p	1322	CDS	6:0:0	-16.2	-4.33	-11.86	-21.3
	>gi|56758467|gb|AY815642.1| Schistosoma japonicum SJCHGC06180 protein mRNA, complete cds	conserved hypothetical protein	sja-miR-71b-5p	1629	CDS	6:0:0	-17.2	-5.55	-11.64	-23.4
62	>gi|56758425|gb|AY815621.1| Schistosoma japonicum SJCHGC09193 protein mRNA, complete cds	venom allergen-like (VAL) protein	sja-miR-3488	554	CDS	7:0:1	-16.9	-6.49	-10.4	-24.5
63	>gi|56758073|gb|AY815445.1| Schistosoma japonicum SJCHGC06835 protein mRNA, complete cds	Protein CLEC16A	sja-miR-219-5p	212	5'	8:0:1	-19.1	-7.87	-11.22	-24.9
64	>gi|56758019|gb|AY815418.1| Schistosoma japonicum SJCHGC06608 protein mRNA, complete cds	Female-specific protein 800	sja-let-7	651	CDS	6:0:0	-15.9	-2.29	-13.6	-21.8
	>gi|56758019|gb|AY815418.1| Schistosoma japonicum SJCHGC06608 protein mRNA, complete cds	Female-specific protein 800	sja-miR-219-3p	791	CDS	8:0:1	-18	-6.2	-11.79	-22.4
65	>gi|56757933|gb|AY815375.1| Schistosoma japonicum SJCHGC09414 protein mRNA, complete cds	importin subunit alpha 2	sja-let-7	1648	3'	8:0:1	-18.1	-3.94	-14.15	-27.4
66	>gi|56757710|gb|AY815264.1| Schistosoma japonicum SJCHGC02721 protein mRNA, complete cds	tyrosinase	sja-miR-190-5p	903	CDS	7:0:1	-17.79	-6.58	-11.2	-23.4
67	>gi|56757639|gb|AY815239.1| Schistosoma japonicum SJCHGC07345 protein mRNA, complete cds	Protein Smaug 2	sja-miR-3479-5p	721	3'	8:0:1	-17.2	-6.48	-10.71	-21.3
68	>gi|56757567|gb|AY815214.1| Schistosoma japonicum SJCHGC05810 protein mRNA, complete cds	cyclin-dependent kinase 1	sja-miR-3488	120	CDS	7:0:1	-19.2	-8.63	-10.56	-23.3
69	>gi|56757489|gb|AY815180.1| Schistosoma japonicum SJCHGC05494 protein mRNA, complete cds	Histone-lysine N-methyltransferase SUV39H2	sja-miR-3496	132	CDS	7:0:1	-19.1	-8.95	-10.14	-25
	>gi|56757489|gb|AY815180.1| Schistosoma japonicum SJCHGC05494 protein mRNA, complete cds	Histone-lysine N-methyltransferase SUV39H2	sja-miR-61	516	CDS	8:0:0	-15.9	-5.07	-10.82	-21
	>gi|56757489|gb|AY815180.1| Schistosoma japonicum SJCHGC05494 protein mRNA, complete cds	Histone-lysine N-methyltransferase SUV39H2	sja-miR-125a	481	CDS	6:0:0	-17.3	-7.1	-10.19	-21.9
70	>gi|56757433|gb|AY815153.1| Schistosoma japonicum SJCHGC01956 protein mRNA, complete cds	hypothetical protein	sja-miR-190-5p	86	CDS	7:0:1	-15.1	-3.75	-11.34	-21.6
71	>gi|56757329|gb|AY815104.1| Schistosoma japonicum SJCHGC09221 protein mRNA, complete cds	hypothetical protein	sja-miR-2162-5p	931	3'	8:0:1	-17.2	-5.11	-12.08	-22.3
	>gi|56757329|gb|AY815104.1| Schistosoma japonicum SJCHGC09221 protein mRNA, complete cds	hypothetical protein	sja-let-7	242	5'	8:0:1	-16.6	-4.11	-12.48	-23.7
72	>gi|56757152|gb|AY815016.1| Schistosoma japonicum SJCHGC06243 protein mRNA, complete cds	Protease-associated domain-containing protein 1	sja-miR-3499	395	CDS	7:0:0	-18.3	-7.6	-10.69	-25.2
	>gi|56757152|gb|AY815016.1| Schistosoma japonicum SJCHGC06243 protein mRNA, complete cds	Protease-associated domain-containing protein 1	sja-let-7	199	CDS	7:0:0	-17.5	-3.69	-13.8	-22.9
73	>gi|56756978|gb|AY814929.1| Schistosoma japonicum SJCHGC05321 protein mRNA, complete cds	Chromobox protein 5	sja-miR-3496	72	CDS	8:0:0	-23.3	-10.34	-12.95	-28.4
	>gi|56756978|gb|AY814929.1| Schistosoma japonicum SJCHGC05321 protein mRNA, complete cds	Chromobox protein 5	sja-let-7	934	CDS	8:0:1	-20.6	-7.01	-13.58	-27.2
74	>gi|56756748|gb|AY814814.1| Schistosoma japonicum SJCHGC04922 protein mRNA, complete cds	hypothetical protein	sja-miR-3479-5p	128	CDS	8:0:0	-22.5	-7.39	-15.1	-27.3
75	>gi|56756688|gb|AY814785.1| Schistosoma japonicum SJCHGC09546 protein mRNA, complete cds	Dol-P-Man:Man(5)GlcNAc(2)-PP-Dol alpha-1,3-mannosyltransferase	sja-miR-219-5p	712	CDS	8:0:1	-20.38	-8.12	-12.25	-24.4
76	>gi|56756668|gb|AY814775.1| Schistosoma japonicum SJCHGC09088 protein mRNA, complete cds	Gamma-glutamylcyclotransferase	sja-miR-7-5p	98	5'	8:0:1	-17.5	-3.45	-14.04	-22.5
	>gi|56756668|gb|AY814775.1| Schistosoma japonicum SJCHGC09088 protein mRNA, complete cds	Gamma-glutamylcyclotransferase	sja-miR-71b-5p	98	5'	8:0:0	-18.1	-3.45	-14.64	-24.2
77	>gi|56756606|gb|AY814744.1| Schistosoma japonicum SJCHGC01111 protein mRNA, complete cds	Ago2	sja-miR-36-3p	1388	CDS	7:0:1	-20.6	-9.67	-10.92	-25.3
	>gi|56756606|gb|AY814744.1| Schistosoma japonicum SJCHGC01111 protein mRNA, complete cds	Ago2	sja-miR-71b-5p	1888	CDS	8:0:1	-15.7	-1.44	-14.25	-21
	>gi|56756606|gb|AY814744.1| Schistosoma japonicum SJCHGC01111 protein mRNA, complete cds	Ago2	sja-miR-3499	1553	CDS	6:0:0	-19.6	-9.34	-10.25	-25.1
78	>gi|56756464|gb|AY814673.1| Schistosoma japonicum SJCHGC08407 protein mRNA, complete cds	prestin	sja-miR-2162-5p	558	3'	8:0:1	-16.3	-5.69	-10.6	-21.8
79	>gi|56756183|gb|AY814535.1| Schistosoma japonicum SJCHGC01519 protein mRNA, complete cds	hypothetical protein	sja-bantam	989	3'	8:0:0	-17	-5.18	-11.81	-22.9
	>gi|56756183|gb|AY814535.1| Schistosoma japonicum SJCHGC01519 protein mRNA, complete cds	hypothetical protein	sja-miR-3502	752	CDS	8:0:0	-15.3	-4.55	-10.74	-20.4
80	>gi|56756167|gb|AY814530.1| Schistosoma japonicum SJCHGC09028 protein mRNA, complete cds	Ran-specific GTPase-activating protein	sja-miR-1	728	CDS	8:0:1	-18.52	-4.53	-13.98	-21.2
81	>gi|56756145|gb|AY814519.1| Schistosoma japonicum SJCHGC06778 protein mRNA, complete cds	Programmed cell death protein 4	sja-miR-3499	1699	CDS	8:0:0	-25.1	-10.14	-14.95	-29.7
	>gi|56756145|gb|AY814519.1| Schistosoma japonicum SJCHGC06778 protein mRNA, complete cds	Programmed cell death protein 4	sja-miR-3479-5p	1020	CDS	8:0:0	-21.2	-7.34	-13.85	-26.4
	>gi|56756145|gb|AY814519.1| Schistosoma japonicum SJCHGC06778 protein mRNA, complete cds	Programmed cell death protein 4	sja-miR-71b-5p	2126	3'	6:0:0	-16	-5.08	-10.91	-21.4
	>gi|56756145|gb|AY814519.1| Schistosoma japonicum SJCHGC06778 protein mRNA, complete cds	Programmed cell death protein 4	sja-miR-71	2126	3'	6:0:0	-15.1	-5.08	-10.01	-21.3
82	>gi|56756017|gb|AY814455.1| Schistosoma japonicum SJCHGC02435 protein mRNA, complete cds	folate receptor beta	sja-miR-7-5p	367	CDS	8:0:1	-20.4	-6.74	-13.65	-27.4
83	>gi|56755752|gb|AY814323.1| Schistosoma japonicum SJCHGC07356 protein mRNA, complete cds	RNA-binding protein 40	sja-miR-1	550	3'	7:0:1	-18.9	-6.76	-12.13	-23.4
84	>gi|56755672|gb|AY814283.1| Schistosoma japonicum SJCHGC04411 protein mRNA, complete cds	cAMP-dependent protein kinase catalytic subunit	sja-let-7	136	CDS	8:0:1	-19.5	-6.83	-12.66	-24.1
	>gi|56755672|gb|AY814283.1| Schistosoma japonicum SJCHGC04411 protein mRNA, complete cds	cAMP-dependent protein kinase catalytic subunit	sja-miR-190-5p	549	CDS	7:0:1	-17.4	-5.83	-11.56	-22.9
85	>gi|56755606|gb|AY814250.1| Schistosoma japonicum SJCHGC04655 protein mRNA, complete cds	hypothetical protein	sja-miR-190-5p	109	CDS	8:0:1	-20.9	-8.72	-12.17	-27.3
86	>gi|56755388|gb|AY814142.1| Schistosoma japonicum SJCHGC09137 protein mRNA, complete cds	FAM75 family member	sja-miR-219-3p	1021	CDS	6:0:0	-17.53	-2.84	-14.68	-23.1
	>gi|56755388|gb|AY814142.1| Schistosoma japonicum SJCHGC09137 protein mRNA, complete cds	FAM75 family member	sja-miR-2e-3p	496	CDS	7:0:0	-17.92	-7.82	-10.09	-24.3
87	>gi|56755130|gb|AY814013.1| Schistosoma japonicum SJCHGC09321 protein mRNA, complete cds	pcdc2 (programmed cell death protein 2)-related	sja-miR-7-5p	958	CDS	7:0:0	-20.3	-10.1	-10.19	-24.6
	>gi|56755130|gb|AY814013.1| Schistosoma japonicum SJCHGC09321 protein mRNA, complete cds	pcdc2 (programmed cell death protein 2)-related	sja-miR-71b-5p	69	5'	8:0:1	-18.3	-4.57	-13.72	-23.9
88	>gi|56755041|gb|AY813969.1| Schistosoma japonicum SJCHGC09276 protein mRNA, complete cds	MDN1 domain containing protein	sja-miR-277	493	CDS	8:0:0	-17.7	-6.91	-10.78	-22.7
89	>gi|56755030|gb|AY813966.1| Schistosoma japonicum SJCHGC05410 protein mRNA, complete cds	XPG N-terminal domain containing protein	sja-miR-190-5p	576	CDS	7:0:0	-18.6	-2.2	-16.39	-23.8
90	>gi|56754878|gb|AY813890.1| Schistosoma japonicum SJCHGC06190 protein mRNA, complete cds	Protein phosphatase 1 regulatory subunit 42	sja-miR-1	217	5'	6:0:0	-16.81	-6.58	-10.22	-22.4
91	>gi|56754838|gb|AY813870.1| Schistosoma japonicum SJCHGC06588 protein mRNA, complete cds	hypothetical protein	sja-let-7	41	5'	8:0:0	-16.03	-5.38	-10.64	-22.3
	>gi|56754838|gb|AY813870.1| Schistosoma japonicum SJCHGC06588 protein mRNA, complete cds	hypothetical protein	sja-miR-71	64	5'	7:0:0	-20.2	-2.31	-17.88	-25.6
	>gi|56754838|gb|AY813870.1| Schistosoma japonicum SJCHGC06588 protein mRNA, complete cds	hypothetical protein	sja-miR-71b-5p	64	5'	7:0:0	-19.1	-2.31	-16.78	-24.3
	>gi|56754838|gb|AY813870.1| Schistosoma japonicum SJCHGC06588 protein mRNA, complete cds	hypothetical protein	sja-miR-71	503	CDS	7:0:0	-20.2	-4.31	-15.88	-26.1
	>gi|56754838|gb|AY813870.1| Schistosoma japonicum SJCHGC06588 protein mRNA, complete cds	hypothetical protein	sja-miR-71b-5p	846	3'	6:0:0	-17.1	-2.57	-14.52	-21.5
	>gi|56754838|gb|AY813870.1| Schistosoma japonicum SJCHGC06588 protein mRNA, complete cds	hypothetical protein	sja-miR-71b-5p	502	CDS	8:0:0	-18	-4.31	-13.68	-23.9
	>gi|56754838|gb|AY813870.1| Schistosoma japonicum SJCHGC06588 protein mRNA, complete cds	hypothetical protein	sja-miR-71	191	5'	6:0:0	-15.6	-2.93	-12.66	-20.9
92	>gi|56754832|gb|AY813867.1| Schistosoma japonicum SJCHGC06558 protein mRNA, complete cds	synaptotagmin, putative	sja-miR-1	351	CDS	7:0:1	-17.7	-3.65	-14.04	-22
	>gi|56754832|gb|AY813867.1| Schistosoma japonicum SJCHGC06558 protein mRNA, complete cds	synaptotagmin, putative	sja-miR-7-5p	774	CDS	8:0:0	-18.2	-5.7	-12.49	-23.4
93	>gi|56754822|gb|AY813862.1| Schistosoma japonicum SJCHGC02316 protein mRNA, complete cds	Protein-cysteine N-palmitoyltransferase porcupine	sja-miR-71	1943	3'	6:0:0	-17.3	-7.19	-10.1	-23.5
94	>gi|56754280|gb|AY813596.1| Schistosoma japonicum SJCHGC09367 protein mRNA, complete cds	Major egg antigen	sja-miR-36-3p	872	CDS	6:0:0	-22.1	-8	-14.09	-29.8
95	>gi|56754226|gb|AY813569.1| Schistosoma japonicum SJCHGC05612 protein mRNA, complete cds	Calmodulin	sja-miR-8-3p	34	5'	8:0:0	-19.7	-7.39	-12.3	-25.4
	>gi|56754226|gb|AY813569.1| Schistosoma japonicum SJCHGC05612 protein mRNA, complete cds	Calmodulin	sja-miR-3492	441	CDS	6:0:0	-22.28	-10.01	-12.26	-22.5
96	>gi|56754200|gb|AY813556.1| Schistosoma japonicum SJCHGC01837 protein mRNA, complete cds	Trematode Eggshell Synthesis domain containing protein	sja-miR-190-5p	943	CDS	8:0:0	-16.92	-2.61	-14.3	-21.3
97	>gi|56754002|gb|AY813460.1| Schistosoma japonicum SJCHGC09554 protein mRNA, complete cds	DNA replication licensing factor mcm7-A	sja-miR-2a-3p	678	CDS	6:0:0	-19.76	-8.94	-10.81	-24.3
98	>gi|56753670|gb|AY813306.1| Schistosoma japonicum SJCHGC09325 protein mRNA, complete cds	actin-binding LIM protein 1	sja-miR-7-5p	1086	3'	6:0:0	-22.7	-11.82	-10.87	-27
	>gi|56753670|gb|AY813306.1| Schistosoma japonicum SJCHGC09325 protein mRNA, complete cds	actin-binding LIM protein 1	sja-miR-190-5p	709	3'	7:0:0	-18.2	-5.28	-12.91	-24.2
	>gi|56753670|gb|AY813306.1| Schistosoma japonicum SJCHGC09325 protein mRNA, complete cds	actin-binding LIM protein 1	sja-miR-3479-5p	359	CDS	7:0:0	-16.31	-5.44	-10.86	-22.6
99	>gi|56753622|gb|AY813282.1| Schistosoma japonicum SJCHGC02827 protein mRNA, complete cds	V-type proton ATPase subunit B	sja-miR-1	1354	3'	7:0:0	-15.4	-4.19	-11.2	-21.8
100	>gi|56753558|gb|AY813250.1| Schistosoma japonicum SJCHGC03479 protein mRNA, complete cds	ADIPOR-like receptor	sja-miR-190-5p	1015	CDS	7:0:1	-19.4	-7.81	-11.58	-24.8
101	>gi|56753286|gb|AY813115.1| Schistosoma japonicum SJCHGC04318 protein mRNA, complete cds	hypothetical protein	sja-miR-3494	164	CDS	8:0:1	-23	-10.61	-12.38	-28.7
102	>gi|56752882|gb|AY812921.1| Schistosoma japonicum SJCHGC09419 protein mRNA, complete cds	Synaptotagmin-15 like	sja-miR-2a-3p	825	CDS	8:0:0	-16	-4.17	-11.82	-20.1
103	>gi|56752848|gb|AY812904.1| Schistosoma japonicum SJCHGC06782 protein mRNA, complete cds	tyrosinase 2	sja-miR-1	1480	CDS	6:0:0	-17.3	-7.2	-10.09	-21.9
104	>gi|56752656|gb|AY812810.1| Schistosoma japonicum SJCHGC02864 protein mRNA, complete cds	Histidine-rich glycoprotein precursor	sja-miR-3479-5p	549	CDS	8:0:0	-15.8	-5.11	-10.68	-20.7
	>gi|56752656|gb|AY812810.1| Schistosoma japonicum SJCHGC02864 protein mRNA, complete cds	Histidine-rich glycoprotein precursor	sja-miR-3479-5p	585	CDS	8:0:0	-18.7	-8.6	-10.09	-23.5
	>gi|56752656|gb|AY812810.1| Schistosoma japonicum SJCHGC02864 protein mRNA, complete cds	Histidine-rich glycoprotein precursor	sja-miR-8-3p	1352	3'	8:0:0	-20.1	-6.56	-13.53	-26.7
105	>gi|257216451|emb|FN326707.1| Schistosoma japonicum isolate Anhui full length mRNA clone SJFCE4457|FSE_128_02_B01, complete sequence	Aspartate--ammonia ligase	sja-miR-36-3p	183	CDS	8:0:1	-21.7	-10.46	-11.23	-26.6
106	>gi|257216403|emb|FN326683.1| Schistosoma japonicum isolate Anhui full length mRNA clone SJFCE4385|FSE_083_48_H06, complete sequence	Putative origin recognition complex,subunit 3 isoform 1	sja-miR-219-3p	141	CDS	7:0:1	-17.57	-5.59	-11.97	-22.4
107	>gi|257216391|emb|FN326677.1| Schistosoma japonicum isolate Anhui full length mRNA clone SJFCE4365|FSE_075_48_H06, complete sequence	actin-related protein 5	sja-miR-3479-5p	880	CDS	8:0:1	-17.6	-7.46	-10.13	-21.7
108	>gi|257215871|emb|FN330871.1| Schistosoma japonicum isolate Anhui partial mRNA clone SJFCE1966|FSE001-P00033-F07	Arginine methyltransferase 4	sja-miR-219-3p	1630	CDS	6:0:0	-16.1	-5.82	-10.27	-21.5
109	>gi|257212891|emb|FN325560.1| Schistosoma japonicum isolate Anhui full length mRNA clone SJFCE3926.400|FSE001-P00016-M24, complete sequence	Egg protein CP422	sja-miR-219-3p	350	3'	8:0:0	-15.62	-3.99	-11.62	-21.1
	>gi|257212891|emb|FN325560.1| Schistosoma japonicum isolate Anhui full length mRNA clone SJFCE3926.400|FSE001-P00016-M24, complete sequence	Egg protein CP422	sja-miR-7-5p	73	CDS	7:0:1	-15.4	-5.12	-10.27	-20.5
	>gi|257212891|emb|FN325560.1| Schistosoma japonicum isolate Anhui full length mRNA clone SJFCE3926.400|FSE001-P00016-M24, complete sequence	Egg protein CP422	sja-miR-3479-5p	174	CDS	6:0:0	-19.13	-8.59	-10.53	-24.2
110	>gi|257206605|emb|FN327207.1| Schistosoma japonicum isolate Anhui full length mRNA clone SJFCE5432|FSE001-P00032-E06, complete sequence	CD63 antigen	sja-miR-3499	552	CDS	8:0:0	-24.1	-8.71	-15.38	-29.6
111	>gi|257206503|emb|FN327156.1| Schistosoma japonicum isolate Anhui full length mRNA clone SJFCE5355|FSE001-P00029-E16, complete sequence	Endothelin converting enzyme	sja-miR-7-5p	1533	CDS	7:0:1	-15	-4.87	-10.12	-22
	>gi|257206503|emb|FN327156.1| Schistosoma japonicum isolate Anhui full length mRNA clone SJFCE5355|FSE001-P00029-E16, complete sequence	Endothelin converting enzyme	sja-miR-71	2930	3'	6:0:0	-17.6	-2.6	-14.99	-22.2
	>gi|257206503|emb|FN327156.1| Schistosoma japonicum isolate Anhui full length mRNA clone SJFCE5355|FSE001-P00029-E16, complete sequence	Endothelin converting enzyme	sja-miR-71b-5p	3661	3'	7:0:1	-16.6	-4.55	-12.04	-21.2
	>gi|257206503|emb|FN327156.1| Schistosoma japonicum isolate Anhui full length mRNA clone SJFCE5355|FSE001-P00029-E16, complete sequence	Endothelin converting enzyme	sja-miR-71	3661	3'	7:0:1	-15	-4.55	-10.44	-20.1
112	>gi|257206459|emb|FN327134.1| Schistosoma japonicum isolate Anhui full length mRNA clone SJFCE5309|FSE001-P00027-K23, complete sequence	hypothetical protein	sja-miR-7-5p	388	3'	7:0:1	-17	-3.87	-13.12	-23.1
113	>gi|257206293|emb|FN327074.1| Schistosoma japonicum isolate Anhui full length mRNA clone SJFCE5204|FSE001-P00024-G21, complete sequence	Large neutral amino acids transporter small subunit 2	sja-miR-3479-5p	553	CDS	7:0:0	-17.1	-3.23	-13.86	-22.7
114	>gi|257205723|emb|FN326789.1| Schistosoma japonicum isolate Anhui full length mRNA clone SJFCE4665|FSE001-P00003-C09, complete sequence	hypothetical protein	sja-miR-71	750	CDS	8:0:0	-19.32	-7.98	-11.33	-25.4
	>gi|257205723|emb|FN326789.1| Schistosoma japonicum isolate Anhui full length mRNA clone SJFCE4665|FSE001-P00003-C09, complete sequence	hypothetical protein	sja-miR-7-5p	751	CDS	7:0:1	-18.96	-7.98	-10.97	-25.5
115	>gi|257205711|emb|FN326783.1| Schistosoma japonicum isolate Anhui full length mRNA clone SJFCE4655|FSE001-P00002-M06, complete sequence	Egg protein CP422	sja-miR-190-5p	762	3'	6:0:0	-15.3	-3.46	-11.83	-21.4
	>gi|257205711|emb|FN326783.1| Schistosoma japonicum isolate Anhui full length mRNA clone SJFCE4655|FSE001-P00002-M06, complete sequence	Egg protein CP422	sja-miR-7-5p	74	CDS	7:0:1	-15.4	-5.14	-10.25	-20.5
116	>gi|257205617|emb|FN326736.1| Schistosoma japonicum isolate Anhui full length mRNA clone SJFCE4533|FSE_180_55_G07, complete sequence	hypothetical protein	sja-miR-7-5p	273	3'	7:0:1	-16.6	-3.54	-13.05	-22
117	>gi|226490275|emb|FN313646.1| Schistosoma japonicum isolate Anhui full length mRNA clone SJFCA0119|FSA_095_21_E03, complete sequence	Adenosine kinase A	sja-miR-277	932	CDS	6:0:0	-21.9	-10.78	-11.11	-26.5
118	>gi|226490253|emb|FN313635.1| Schistosoma japonicum isolate Anhui full length mRNA clone SJFCA0104|FSA_088_02_B01, complete sequence	Rab-protein 8	sja-let-7	799	3'	8:0:1	-24.1	-6.3	-17.79	-29.2
119	>gi|226490199|emb|FN313608.1| Schistosoma japonicum isolate Anhui full length mRNA clone SJFCA0051|FSA_063_06_F01, complete sequence	hypothetical protein	sja-miR-3479-5p	193	5'	7:0:0	-15.9	-5.44	-10.45	-21.1
	>gi|226490199|emb|FN313608.1| Schistosoma japonicum isolate Anhui full length mRNA clone SJFCA0051|FSA_063_06_F01, complete sequence	hypothetical protein	sja-miR-3488	808	CDS	6:0:0	-16.5	-6.08	-10.41	-21.1
	>gi|226490199|emb|FN313608.1| Schistosoma japonicum isolate Anhui full length mRNA clone SJFCA0051|FSA_063_06_F01, complete sequence	hypothetical protein	sja-let-7	851	CDS	8:0:1	-21.2	-4.03	-17.16	-31
	>gi|226490199|emb|FN313608.1| Schistosoma japonicum isolate Anhui full length mRNA clone SJFCA0051|FSA_063_06_F01, complete sequence	hypothetical protein	sja-miR-125a	1230	3'	8:0:1	-21.21	-8.4	-12.8	-28.7
	>gi|226490199|emb|FN313608.1| Schistosoma japonicum isolate Anhui full length mRNA clone SJFCA0051|FSA_063_06_F01, complete sequence	hypothetical protein	sja-miR-125b	1230	3'	8:0:1	-20	-8.4	-11.59	-27.9
	>gi|226490199|emb|FN313608.1| Schistosoma japonicum isolate Anhui full length mRNA clone SJFCA0051|FSA_063_06_F01, complete sequence	hypothetical protein	sja-let-7	1915	3'	8:0:1	-17.7	-6.67	-11.02	-26
	>gi|226490199|emb|FN313608.1| Schistosoma japonicum isolate Anhui full length mRNA clone SJFCA0051|FSA_063_06_F01, complete sequence	hypothetical protein	sja-miR-1	1543	3'	7:0:0	-17.3	-6.48	-10.81	-22.3
120	>gi|226490195|emb|FN313606.1| Schistosoma japonicum isolate Anhui full length mRNA clone SJFCA0049|FSA_062_40_H05, complete sequence	UDP-GlcNAc:betaGal beta-1,3-N-acetylglucosaminyltransferase 5	sja-miR-3479-5p	844	CDS	7:0:1	-17.3	-4.54	-12.75	-22
	>gi|226490195|emb|FN313606.1| Schistosoma japonicum isolate Anhui full length mRNA clone SJFCA0049|FSA_062_40_H05, complete sequence	UDP-GlcNAc:betaGal beta-1,3-N-acetylglucosaminyltransferase 5	sja-miR-3479-5p	693	CDS	8:0:0	-18.1	-5.81	-12.28	-24.5
	>gi|226490195|emb|FN313606.1| Schistosoma japonicum isolate Anhui full length mRNA clone SJFCA0049|FSA_062_40_H05, complete sequence	UDP-GlcNAc:betaGal beta-1,3-N-acetylglucosaminyltransferase 5	sja-miR-219-3p	713	CDS	8:0:1	-15.61	-4.56	-11.04	-20.2
	>gi|226490195|emb|FN313606.1| Schistosoma japonicum isolate Anhui full length mRNA clone SJFCA0049|FSA_062_40_H05, complete sequence	UDP-GlcNAc:betaGal beta-1,3-N-acetylglucosaminyltransferase 5	sja-miR-219-3p	544	CDS	8:0:1	-15.2	-4.92	-10.27	-20
121	>gi|226490167|emb|FN313592.1| Schistosoma japonicum isolate Anhui full length mRNA clone SJFCA0027|FSA_052_37_E05, complete sequence	MprF domain containing protein	sja-miR-61	648	CDS	8:0:1	-16.94	-5.7	-11.23	-22
122	>gi|226490135|emb|FN313576.1| Schistosoma japonicum isolate Anhui full length mRNA clone SJFCA0005|FSA_047_21_E03, complete sequence	Alanyl-tRNA synthetase	sja-miR-3479-3p	1483	3'	7:0:0	-23.1	-11.92	-11.17	-28.7
123	>gi|226489285|emb|FN320061.1| Schistosoma japonicum isolate Anhui full length mRNA clone SJFCE3510.002|FSE001-P00002-P02, complete sequence	Tubulin beta-2C chain	sja-miR-3488	217	CDS	7:0:1	-18.06	-7.65	-10.4	-22.6
124	>gi|226489115|emb|FN319179.1| Schistosoma japonicum isolate Anhui full length mRNA clone SJFCE3148.001|FSE001-P00029-A02, complete sequence	Ectonucleotide pyrophosphatase/phosphodiesterase family member 6	sja-miR-3479-5p	1252	5'	6:0:0	-16.4	-4.5	-11.89	-21.2
	>gi|226489115|emb|FN319179.1| Schistosoma japonicum isolate Anhui full length mRNA clone SJFCE3148.001|FSE001-P00029-A02, complete sequence	Ectonucleotide pyrophosphatase/phosphodiesterase family member 6	sja-miR-71b-5p	3520	3'	7:0:0	-16.6	-5.89	-10.7	-20.6
	>gi|226489115|emb|FN319179.1| Schistosoma japonicum isolate Anhui full length mRNA clone SJFCE3148.001|FSE001-P00029-A02, complete sequence	Ectonucleotide pyrophosphatase/phosphodiesterase family member 6	sja-miR-71b-5p	2896	3'	7:0:0	-15.8	-5.27	-10.52	-20.5
	>gi|226489115|emb|FN319179.1| Schistosoma japonicum isolate Anhui full length mRNA clone SJFCE3148.001|FSE001-P00029-A02, complete sequence	Ectonucleotide pyrophosphatase/phosphodiesterase family member 6	sja-miR-219-3p	3166	3'	8:0:1	-17.7	-2.77	-14.92	-23.6
	>gi|226489115|emb|FN319179.1| Schistosoma japonicum isolate Anhui full length mRNA clone SJFCE3148.001|FSE001-P00029-A02, complete sequence	Ectonucleotide pyrophosphatase/phosphodiesterase family member 6	sja-let-7	2558	CDS	8:0:1	-17.1	-2.24	-14.85	-26.3
125	>gi|226488934|emb|FN319089.1| Schistosoma japonicum isolate Anhui full length mRNA clone SJFCE3107.004|FSE001-P00032-F24, complete sequence	DnaJ subfamily C member 25	sja-miR-190-5p	1201	3'	8:0:1	-17.4	-7.33	-10.06	-25.5
126	>gi|226488820|emb|FN319032.1| Schistosoma japonicum isolate Anhui full length mRNA clone SJFCE3071.003|FSE001-P00005-J16, complete sequence	Sphingosine kinase 2	sja-bantam	1288	CDS	7:0:0	-20	-5.82	-14.17	-25.2
	>gi|226488820|emb|FN319032.1| Schistosoma japonicum isolate Anhui full length mRNA clone SJFCE3071.003|FSE001-P00005-J16, complete sequence	Sphingosine kinase 2	sja-miR-3479-5p	1093	CDS	7:0:1	-19.41	-6.05	-13.35	-24.5
	>gi|226488820|emb|FN319032.1| Schistosoma japonicum isolate Anhui full length mRNA clone SJFCE3071.003|FSE001-P00005-J16, complete sequence	Sphingosine kinase 2	sja-miR-124-3p	787	CDS	7:0:0	-16.8	-3.39	-13.4	-20.9
127	>gi|226488818|emb|FN319031.1| Schistosoma japonicum isolate Anhui full length mRNA clone SJFCE3071.002|FSE_207_25_A04, complete sequence	Sphingosine kinase 2	sja-bantam	1338	CDS	7:0:0	-20	-5.82	-14.17	-25.2
	>gi|226488818|emb|FN319031.1| Schistosoma japonicum isolate Anhui full length mRNA clone SJFCE3071.002|FSE_207_25_A04, complete sequence	Sphingosine kinase 2	sja-miR-3479-5p	1144	CDS	7:0:1	-19.41	-6.05	-13.35	-24.5
	>gi|226488818|emb|FN319031.1| Schistosoma japonicum isolate Anhui full length mRNA clone SJFCE3071.002|FSE_207_25_A04, complete sequence	Sphingosine kinase 2	sja-miR-124-3p	838	CDS	7:0:0	-16.8	-3.39	-13.4	-20.9
128	>gi|226487665|emb|FN318975.1| Schistosoma japonicum isolate Anhui full length mRNA clone SJFCE3031.002|FSE_099_36_D05, complete sequence	Predicted dehydrogenase	sja-miR-124-3p	415	CDS	6:0:0	-18.1	-6.66	-11.43	-24.4
129	>gi|226487583|emb|FN318934.1| Schistosoma japonicum isolate Anhui full length mRNA clone SJFCE3006.003|FSE001-P00009-H06, complete sequence	proteasome (prosome, macropain) 26S subunit, non-ATPase, 12	sja-miR-3496	1271	CDS	7:0:1	-18.8	-8.58	-10.21	-25.7
130	>gi|226487465|emb|FN318875.1| Schistosoma japonicum isolate Anhui full length mRNA clone SJFCE2967.002|FSE001-P00011-L19, complete sequence	putative sodium-dependent amino acid transporter	sja-miR-1	719	5'	6:0:0	-17.1	-7.07	-10.02	-22.2
131	>gi|226486857|emb|FN318778.1| Schistosoma japonicum isolate Anhui full length mRNA clone SJFCE2905.003|FSE_208_45_E06, complete sequence	STT3, subunit of the oligosaccharyltransferase complex, homolog B	sja-miR-125a	945	CDS	8:0:1	-22.2	-10.75	-11.44	-27.3
	>gi|226486857|emb|FN318778.1| Schistosoma japonicum isolate Anhui full length mRNA clone SJFCE2905.003|FSE_208_45_E06, complete sequence	STT3, subunit of the oligosaccharyltransferase complex, homolog B	sja-miR-7-5p	1490	CDS	7:0:1	-16.63	-5.92	-10.7	-24.2
132	>gi|226486761|emb|FN318730.1| Schistosoma japonicum isolate Anhui full length mRNA clone SJFCE2870.001|FSE001-P00026-K05, complete sequence	Zinc transporter	sja-miR-3494	64	CDS	6:0:0	-22.1	-9.9	-12.19	-28.3
	>gi|226486761|emb|FN318730.1| Schistosoma japonicum isolate Anhui full length mRNA clone SJFCE2870.001|FSE001-P00026-K05, complete sequence	Zinc transporter	sja-miR-1	356	CDS	6:0:0	-19.3	-8.65	-10.64	-22.4
	>gi|226486761|emb|FN318730.1| Schistosoma japonicum isolate Anhui full length mRNA clone SJFCE2870.001|FSE001-P00026-K05, complete sequence	Zinc transporter	sja-miR-219-3p	351	CDS	6:0:0	-16.5	-6	-10.49	-21
133	>gi|226486571|emb|FN318635.1| Schistosoma japonicum isolate Anhui full length mRNA clone SJFCE2799.001|FSE_058_11_C02, complete sequence	solute carrier family 33 (acetyl-CoA transporter), member 1	sja-miR-2162-5p	60	5'	8:0:1	-17.5	-6.78	-10.71	-21.6
	>gi|226486571|emb|FN318635.1| Schistosoma japonicum isolate Anhui full length mRNA clone SJFCE2799.001|FSE_058_11_C02, complete sequence	solute carrier family 33 (acetyl-CoA transporter), member 1	sja-miR-71	2207	CDS	8:0:0	-17.8	-7.1	-10.69	-22.8
134	>gi|226485734|emb|FN319560.1| Schistosoma japonicum isolate Anhui full length mRNA clone SJFCE3329.002|FSE001-P00005-D15, complete sequence	eukaryotic translation initiation factor 4E binding protein 1	sja-miR-190-5p	455	3'	8:0:1	-16.2	-4.48	-11.71	-22
	>gi|226485734|emb|FN319560.1| Schistosoma japonicum isolate Anhui full length mRNA clone SJFCE3329.002|FSE001-P00005-D15, complete sequence	eukaryotic translation initiation factor 4E binding protein 1	sja-miR-124-3p	505	3'	7:0:0	-17.5	-7.41	-10.08	-23.6
135	>gi|226485580|emb|FN319482.1| Schistosoma japonicum isolate Anhui full length mRNA clone SJFCE3303.003|FSE001-P00025-P05, complete sequence	Protein FAM136A	sja-miR-190-5p	267	CDS	8:0:0	-19.7	-5.89	-13.8	-25.8
136	>gi|226485464|emb|FN319424.1| Schistosoma japonicum isolate Anhui full length mRNA clone SJFCE3279.002|FSE001-P00022-O19, complete sequence	hypothetical protein	sja-miR-71	782	3'	7:0:1	-16.5	-4.09	-12.4	-21.6
	>gi|226485464|emb|FN319424.1| Schistosoma japonicum isolate Anhui full length mRNA clone SJFCE3279.002|FSE001-P00022-O19, complete sequence	hypothetical protein	sja-miR-71b-5p	895	3'	8:0:1	-15.27	-4.41	-10.85	-20.1
137	>gi|226484761|emb|FN318561.1| Schistosoma japonicum isolate Anhui full length mRNA clone SJFCE2744.003|FSE001-P00033-E05, complete sequence	hypothetical protein	sja-miR-2a-3p	417	CDS	8:0:1	-22.3	-6.61	-15.68	-26.4
138	>gi|226484489|emb|FN318425.1| Schistosoma japonicum isolate Anhui full length mRNA clone SJFCE2574.001|FSE001-P00010-A09, complete sequence	Centrin-2	sja-let-7	55	5'	6:0:0	-15.1	-5.05	-10.04	-21.9
139	>gi|226483556|emb|FN318350.1| Schistosoma japonicum isolate Anhui full length mRNA clone SJFCE2495.002|FSE001-P00002-B09, complete sequence	glutamine synthase	sja-let-7	1027	CDS	6:0:0	-17.7	-6.3	-11.39	-28.3
140	>gi|226483486|emb|FN318315.1| Schistosoma japonicum isolate Anhui full length mRNA clone SJFCE2459.001|FSE001-P00034-H06, complete sequence	Outer dense fiber protein 3-B	sja-miR-219-3p	256	CDS	8:0:0	-19.09	-7.25	-11.83	-24.5
141	>gi|226483440|emb|FN318292.1| Schistosoma japonicum isolate Anhui full length mRNA clone SJFCE2433.002|FSE_211_84_D11, complete sequence	ATP-dependent DNA helicase 2 subunit 2	sja-bantam	682	5'	8:0:1	-22.2	-10.78	-11.41	-27.8
142	>gi|226483438|emb|FN318291.1| Schistosoma japonicum isolate Anhui full length mRNA clone SJFCE2433.001|FSE001-P00016-H18, complete sequence	ATP-dependent DNA helicase 2 subunit 2	sja-bantam	652	5'	8:0:1	-22.2	-10.78	-11.41	-27.8
	>gi|226483438|emb|FN318291.1| Schistosoma japonicum isolate Anhui full length mRNA clone SJFCE2433.001|FSE001-P00016-H18, complete sequence	X-ray repair cross-complementing protein 5	sja-miR-190-5p	543	5'	7:0:1	-16.5	-6.12	-10.37	-21.9
143	>gi|226483342|emb|FN318243.1| Schistosoma japonicum isolate Anhui full length mRNA clone SJFCE2395.001|FSE001-P00022-O10, complete sequence	hypothetical protein	sja-miR-2e-3p	44	CDS	8:0:0	-16.2	-6.18	-10.01	-21
144	>gi|226483316|emb|FN318230.1| Schistosoma japonicum isolate Anhui full length mRNA clone SJFCE2376.002|FSE001-P00020-O15, complete sequence	Dihydrofolate reductase	sja-miR-7-5p	179	5'	8:0:1	-18.1	-5.61	-12.48	-24
145	>gi|226482635|emb|FN318188.1| Schistosoma japonicum isolate Anhui full length mRNA clone SJFCE2346.001|FSE_099_62_F08, complete sequence	Solute carrier family 2, facilitated glucose transporter member 5	sja-miR-71b-5p	1179	CDS	7:0:1	-19.6	-4.77	-14.82	-24.1
146	>gi|226482493|emb|FN318117.1| Schistosoma japonicum isolate Anhui full length mRNA clone SJFCE2275.002|FSE001-P00026-E18, complete sequence	ribosome biogenesis protein bop1 (block of proliferation 1 protein)	sja-miR-71	1285	CDS	8:0:0	-21	-7.92	-13.07	-25.6
	>gi|226482493|emb|FN318117.1| Schistosoma japonicum isolate Anhui full length mRNA clone SJFCE2275.002|FSE001-P00026-E18, complete sequence	ribosome biogenesis protein bop1 (block of proliferation 1 protein)	sja-miR-71	1914	CDS	6:0:0	-16.9	-4.22	-12.67	-23.3
	>gi|226482493|emb|FN318117.1| Schistosoma japonicum isolate Anhui full length mRNA clone SJFCE2275.002|FSE001-P00026-E18, complete sequence	ribosome biogenesis protein bop1 (block of proliferation 1 protein)	sja-miR-71b-5p	1914	CDS	6:0:0	-15.7	-4.22	-11.47	-22.2
	>gi|226482493|emb|FN318117.1| Schistosoma japonicum isolate Anhui full length mRNA clone SJFCE2275.002|FSE001-P00026-E18, complete sequence	ribosome biogenesis protein bop1 (block of proliferation 1 protein)	sja-miR-3479-5p	2170	CDS	8:0:1	-21.2	-10.01	-11.18	-25.3
	>gi|226482493|emb|FN318117.1| Schistosoma japonicum isolate Anhui full length mRNA clone SJFCE2275.002|FSE001-P00026-E18, complete sequence	ribosome biogenesis protein bop1 (block of proliferation 1 protein)	sja-let-7	1953	CDS	8:0:1	-19.6	-6.84	-12.75	-24.7
147	>gi|226482455|emb|FN318098.1| Schistosoma japonicum isolate Anhui full length mRNA clone SJFCE2252.001|FSE_222_31_G04, complete sequence	polypeptide GalNAc transferase 6	sja-miR-3488	732	CDS	8:0:1	-25.5	-10.93	-14.56	-30.3
148	>gi|226482359|emb|FN318050.1| Schistosoma japonicum isolate Anhui full length mRNA clone SJFCE2192.001|FSE001-P00026-L12, complete sequence	L-2-hydroxyglutarate dehydrogenase, mitochondrial	sja-miR-3487	1138	CDS	6:0:0	-17	-6.26	-10.73	-21.6
149	>gi|226482347|emb|FN318044.1| Schistosoma japonicum isolate Anhui full length mRNA clone SJFCE2184.001|FSE001-P00002-C19, complete sequence	hypothetical protein	sja-bantam	275	CDS	7:0:0	-20.3	-7.84	-12.45	-25.3
150	>gi|226482305|emb|FN318023.1| Schistosoma japonicum isolate Anhui full length mRNA clone SJFCE2161.002|FSE_175_72_H09, complete sequence	lamin B receptor	sja-miR-3496	203	CDS	7:0:0	-21.9	-8.97	-12.92	-28.9
	>gi|226482305|emb|FN318023.1| Schistosoma japonicum isolate Anhui full length mRNA clone SJFCE2161.002|FSE_175_72_H09, complete sequence	lamin B receptor	sja-miR-1	462	CDS	6:0:0	-18	-3	-14.99	-22.6
151	>gi|226481606|emb|FN317972.1| Schistosoma japonicum isolate Anhui full length mRNA clone SJFCE2112.001|FSE_224_49_A07, complete sequence	putative raw CG12437-PB, isoform B isoform 1	sja-miR-190-5p	809	CDS	8:0:1	-19.8	-5.87	-13.92	-24.4
152	>gi|226481550|emb|FN317944.1| Schistosoma japonicum isolate Anhui full length mRNA clone SJFCE2083.001|FSE001-P00008-B17, complete sequence	LAG1 longevity assurance homolog 4 (ceramide synthase 6)	sja-miR-71b-5p	726	CDS	8:0:1	-25	-4.26	-20.73	-30.6
	>gi|226481550|emb|FN317944.1| Schistosoma japonicum isolate Anhui full length mRNA clone SJFCE2083.001|FSE001-P00008-B17, complete sequence	LAG1 longevity assurance homolog 4 (ceramide synthase 6)	sja-miR-71	727	CDS	7:0:1	-19.2	-4.26	-14.93	-24.8
153	>gi|226481510|emb|FN317924.1| Schistosoma japonicum isolate Anhui full length mRNA clone SJFCE2067.001|FSE001-P00031-B16, complete sequence	Serine/threonine-protein kinase pim-1	sja-miR-1	1664	CDS	6:0:0	-17.06	-5.69	-11.36	-23.3
	>gi|226481510|emb|FN317924.1| Schistosoma japonicum isolate Anhui full length mRNA clone SJFCE2067.001|FSE001-P00031-B16, complete sequence	Serine/threonine-protein kinase pim-1	sja-miR-71	3020	3'	7:0:1	-17.01	-5.39	-11.61	-23.3
154	>gi|226481506|emb|FN317922.1| Schistosoma japonicum isolate Anhui full length mRNA clone SJFCE2066.001|FSE001-P00025-O03, complete sequence	putative BTB/POZ domain-containing protein	sja-miR-3492	773	CDS	7:0:1	-20.6	-8.98	-11.61	-26.1
155	>gi|226481376|emb|FN317857.1| Schistosoma japonicum isolate Anhui full length mRNA clone SJFCE1981|FSE001-P00034-A17, complete sequence	hypothetical protein	sja-miR-1	1051	3'	7:0:0	-16.61	-6.16	-10.44	-20.8
156	>gi|226480891|emb|FN317814.1| Schistosoma japonicum isolate Anhui full length mRNA clone SJFCE1917|FSE001-P00030-K14, complete sequence	hypothetical protein	sja-miR-2162-5p	114	CDS	6:0:0	-16.2	-3.75	-12.44	-23.5
	>gi|226480891|emb|FN317814.1| Schistosoma japonicum isolate Anhui full length mRNA clone SJFCE1917|FSE001-P00030-K14, complete sequence	hypothetical protein	sja-miR-2162-5p	2466	3'	8:0:0	-16.6	-4.45	-12.14	-21.5
	>gi|226480891|emb|FN317814.1| Schistosoma japonicum isolate Anhui full length mRNA clone SJFCE1917|FSE001-P00030-K14, complete sequence	hypothetical protein	sja-miR-7-5p	1451	3'	8:0:0	-16.81	-5.23	-11.57	-22.5
157	>gi|226480771|emb|FN317754.1| Schistosoma japonicum isolate Anhui full length mRNA clone SJFCE1799|FSE001-P00024-H16, complete sequence	tetraspanin	sja-miR-3479-5p	541	CDS	8:0:1	-15.5	-4.17	-11.32	-22
158	>gi|226480721|emb|FN317728.1| Schistosoma japonicum isolate Anhui full length mRNA clone SJFCE1750|FSE001-P00022-I22, complete sequence	EGF-like region domain-containing protein	sja-miR-3479-5p	411	CDS	8:0:1	-17.6	-6.27	-11.32	-22.2
159	>gi|226480617|emb|FN317676.1| Schistosoma japonicum isolate Anhui full length mRNA clone SJFCE1653|FSE001-P00018-E15, complete sequence	FCH domain only protein 2	sja-miR-3479-5p	2003	CDS	6:0:0	-18.5	-4.09	-14.4	-23
	>gi|226480617|emb|FN317676.1| Schistosoma japonicum isolate Anhui full length mRNA clone SJFCE1653|FSE001-P00018-E15, complete sequence	FCH domain only protein 2	sja-miR-3496	1583	CDS	6:0:0	-20.8	-9.97	-10.82	-24.6
	>gi|226480617|emb|FN317676.1| Schistosoma japonicum isolate Anhui full length mRNA clone SJFCE1653|FSE001-P00018-E15, complete sequence	FCH domain only protein 2	sja-miR-7-5p	2000	CDS	6:0:0	-17.85	-3.96	-13.88	-23.4
	>gi|226480617|emb|FN317676.1| Schistosoma japonicum isolate Anhui full length mRNA clone SJFCE1653|FSE001-P00018-E15, complete sequence	FCH domain only protein 2	sja-miR-1	1939	CDS	7:0:1	-17.27	-3.55	-13.71	-23.4
	>gi|226480617|emb|FN317676.1| Schistosoma japonicum isolate Anhui full length mRNA clone SJFCE1653|FSE001-P00018-E15, complete sequence	FCH domain only protein 2	sja-let-7	2013	CDS	7:0:0	-18.8	-5.49	-13.3	-27.2
160	>gi|226480091|emb|FN317612.1| Schistosoma japonicum isolate Anhui full length mRNA clone SJFCE1545|FSE001-P00013-O20, complete sequence	Cleavage and polyadenylation specificity factor subunit 4	sja-miR-3494	520	CDS	6:0:0	-18	-6.19	-11.8	-23.2
	>gi|226480091|emb|FN317612.1| Schistosoma japonicum isolate Anhui full length mRNA clone SJFCE1545|FSE001-P00013-O20, complete sequence	Cleavage and polyadenylation specificity factor subunit 4	sja-miR-36-3p	170	CDS	6:0:0	-22.62	-9.56	-13.05	-22.7
161	>gi|226480023|emb|FN317577.1| Schistosoma japonicum isolate Anhui full length mRNA clone SJFCE1475|FSE001-P00010-H04, complete sequence	Innexin unc-7	sja-miR-61	1727	3'	8:0:0	-17.4	-6.83	-10.56	-24.2
	>gi|226480023|emb|FN317577.1| Schistosoma japonicum isolate Anhui full length mRNA clone SJFCE1475|FSE001-P00010-H04, complete sequence	Innexin unc-7	sja-miR-10-5p	282	CDS	6:0:0	-19.8	-9.34	-10.45	-26.2
162	>gi|226479991|emb|FN317561.1| Schistosoma japonicum isolate Anhui full length mRNA clone SJFCE1448|FSE001-P00009-K17, complete sequence	trypsin-like serine and cysteine peptidase domain containing protein	sja-let-7	881	3'	6:0:0	-21.7	-8.07	-13.62	-26.3
	>gi|226479991|emb|FN317561.1| Schistosoma japonicum isolate Anhui full length mRNA clone SJFCE1448|FSE001-P00009-K17, complete sequence	trypsin-like serine and cysteine peptidase domain containing protein	sja-let-7	310	CDS	6:0:0	-19.4	-6.03	-13.36	-24.5
163	>gi|226479981|emb|FN317556.1| Schistosoma japonicum isolate Anhui full length mRNA clone SJFCE1437|FSE001-P00008-O01, complete sequence	Solute carrier family 35 member B1	sja-miR-3499	272	CDS	8:0:1	-16.9	-4.69	-12.2	-22.5
	>gi|226479981|emb|FN317556.1| Schistosoma japonicum isolate Anhui full length mRNA clone SJFCE1437|FSE001-P00008-O01, complete sequence	Solute carrier family 35 member B1	sja-miR-1	707	CDS	8:0:1	-16.5	-6.13	-10.36	-20.6
164	>gi|226479933|emb|FN317532.1| Schistosoma japonicum isolate Anhui full length mRNA clone SJFCE1389|FSE001-P00006-I09, complete sequence	translation initiation factor eIF-3 subunit P62	sja-miR-3487	347	CDS	6:0:0	-17.7	-7.09	-10.6	-25.3
165	>gi|226479869|emb|FN317500.1| Schistosoma japonicum isolate Anhui full length mRNA clone SJFCE1336|FSE001-P00004-F11, complete sequence	tRNA (adenine(58)-N(1))-methyltransferase non-catalytic subunit TRM6	sja-miR-71	1040	3'	7:0:1	-16.1	-1.63	-14.46	-21.3
	>gi|226479869|emb|FN317500.1| Schistosoma japonicum isolate Anhui full length mRNA clone SJFCE1336|FSE001-P00004-F11, complete sequence	tRNA (adenine(58)-N(1))-methyltransferase non-catalytic subunit TRM6	sja-let-7	266	CDS	8:0:1	-16.8	-6.48	-10.31	-21.5
166	>gi|226479865|emb|FN317498.1| Schistosoma japonicum isolate Anhui full length mRNA clone SJFCE1333|FSE001-P00004-E17, complete sequence	Putative metal tolerance protein C3	sja-miR-3494	478	CDS	7:0:0	-16.3	-6.04	-10.25	-22.9
	>gi|226479865|emb|FN317498.1| Schistosoma japonicum isolate Anhui full length mRNA clone SJFCE1333|FSE001-P00004-E17, complete sequence	Putative metal tolerance protein C3	sja-miR-219-5p	72	CDS	8:0:0	-17.7	-5.88	-11.81	-24
167	>gi|226479825|emb|FN317478.1| Schistosoma japonicum isolate Anhui full length mRNA clone SJFCE1297|FSE001-P00003-E10, complete sequence	hypothetical protein	sja-miR-1	547	CDS	7:0:1	-17.4	-7.37	-10.02	-22.5
168	>gi|226479291|emb|FN317410.1| Schistosoma japonicum isolate Anhui full length mRNA clone SJFCE1179|FSE_229_88_H11, complete sequence	Cyclin-T2	sja-miR-3479-5p	1226	CDS	7:0:0	-19.1	-7.67	-11.42	-24.8
	>gi|226479291|emb|FN317410.1| Schistosoma japonicum isolate Anhui full length mRNA clone SJFCE1179|FSE_229_88_H11, complete sequence	Cyclin-T2	sja-let-7	508	CDS	8:0:1	-17.03	-3.48	-13.55	-22
	>gi|226479291|emb|FN317410.1| Schistosoma japonicum isolate Anhui full length mRNA clone SJFCE1179|FSE_229_88_H11, complete sequence	Cyclin-T2	sja-miR-8-3p	516	CDS	6:0:0	-17.8	-4.8	-12.99	-24.7
169	>gi|226479193|emb|FN317361.1| Schistosoma japonicum isolate Anhui full length mRNA clone SJFCE1087|FSE_186_48_H06, complete sequence	hypothetical protein	sja-miR-3487	235	CDS	8:0:1	-17.3	-6.76	-10.53	-25
170	>gi|226479137|emb|FN317333.1| Schistosoma japonicum isolate Anhui full length mRNA clone SJFCE1030|FSE_169_28_D04, complete sequence	EH-domain containing protein	sja-miR-3487	520	CDS	6:0:0	-18.1	-7.81	-10.28	-26.3
	>gi|226479137|emb|FN317333.1| Schistosoma japonicum isolate Anhui full length mRNA clone SJFCE1030|FSE_169_28_D04, complete sequence	EH-domain containing protein	sja-miR-219-3p	162	CDS	6:0:0	-21	-4.49	-16.5	-26.1
	>gi|226479137|emb|FN317333.1| Schistosoma japonicum isolate Anhui full length mRNA clone SJFCE1030|FSE_169_28_D04, complete sequence	EH-domain containing protein	sja-miR-124-3p	2029	3'	7:0:0	-19.6	-6.69	-12.9	-25.2
	>gi|226479137|emb|FN317333.1| Schistosoma japonicum isolate Anhui full length mRNA clone SJFCE1030|FSE_169_28_D04, complete sequence	EH-domain containing protein	sja-let-7	1605	CDS	6:0:0	-18.3	-6.68	-11.61	-28.2
171	>gi|226479095|emb|FN317312.1| Schistosoma japonicum isolate Anhui full length mRNA clone SJFCE0987|FSE_152_76_D10, complete sequence	putative chromosome condensation protein G	sja-miR-3496	2340	CDS	6:0:0	-20	-8.64	-11.35	-24.6
	>gi|226479095|emb|FN317312.1| Schistosoma japonicum isolate Anhui full length mRNA clone SJFCE0987|FSE_152_76_D10, complete sequence	putative chromosome condensation protein G	sja-miR-190-5p	3373	CDS	6:0:0	-16	-5.33	-10.66	-21.8
	>gi|226479095|emb|FN317312.1| Schistosoma japonicum isolate Anhui full length mRNA clone SJFCE0987|FSE_152_76_D10, complete sequence	putative chromosome condensation protein G	sja-miR-2e-5p	3552	CDS	6:0:0	-18.2	-3.22	-14.97	-24.5
	>gi|226479095|emb|FN317312.1| Schistosoma japonicum isolate Anhui full length mRNA clone SJFCE0987|FSE_152_76_D10, complete sequence	putative chromosome condensation protein G	sja-miR-7-5p	4543	3'	7:0:0	-18.1	-3.13	-14.96	-22.7
	>gi|226479095|emb|FN317312.1| Schistosoma japonicum isolate Anhui full length mRNA clone SJFCE0987|FSE_152_76_D10, complete sequence	putative chromosome condensation protein G	sja-miR-219-3p	1445	5'	8:0:1	-17.6	-7.34	-10.25	-21.7
172	>gi|226479027|emb|FN317278.1| Schistosoma japonicum isolate Anhui full length mRNA clone SJFCE0922|FSE_126_44_D06, complete sequence	acid phosphatase, prostate	sja-let-7	416	CDS	6:0:0	-15.69	-4.65	-11.03	-22
173	>gi|226478977|emb|FN317253.1| Schistosoma japonicum isolate Anhui full length mRNA clone SJFCE0880|FSE_109_06_F01, complete sequence	NADP-dependent malic enzyme	sja-miR-3479-5p	1752	CDS	7:0:0	-15.9	-1.09	-14.8	-20.5
	>gi|226478977|emb|FN317253.1| Schistosoma japonicum isolate Anhui full length mRNA clone SJFCE0880|FSE_109_06_F01, complete sequence	NADP-dependent malic enzyme	sja-miR-1	813	CDS	6:0:0	-17.9	-6.87	-11.02	-23.8
174	>gi|226478973|emb|FN317251.1| Schistosoma japonicum isolate Anhui full length mRNA clone SJFCE0878|FSE_108_56_H07, complete sequence	hypothetical protein	sja-bantam	1137	CDS	6:0:0	-17.7	-7.2	-10.49	-23.5
175	>gi|226478957|emb|FN317243.1| Schistosoma japonicum isolate Anhui full length mRNA clone SJFCE0858|FSE_102_82_B11, complete sequence	Splicing factor U2AF 65 kDa subunit	sja-miR-2162-5p	382	CDS	8:0:0	-18.4	-3.07	-15.32	-22.8
176	>gi|226478949|emb|FN317239.1| Schistosoma japonicum isolate Anhui full length mRNA clone SJFCE0849|FSE_099_40_H05, complete sequence	Digestive organ expansion factor homolog	sja-miR-3496	322	5'	7:0:1	-22.6	-4.59	-18	-28.6
	>gi|226478949|emb|FN317239.1| Schistosoma japonicum isolate Anhui full length mRNA clone SJFCE0849|FSE_099_40_H05, complete sequence	Digestive organ expansion factor homolog	sja-bantam	639	CDS	8:0:1	-25.5	-10.04	-15.45	-30.8
177	>gi|226478943|emb|FN317236.1| Schistosoma japonicum isolate Anhui full length mRNA clone SJFCE0844|FSE_098_19_C03, complete sequence	polo-like kinase 1	sja-miR-71b-5p	920	CDS	7:0:0	-18.8	-8.28	-10.51	-24.4
178	>gi|226478917|emb|FN317223.1| Schistosoma japonicum isolate Anhui full length mRNA clone SJFCE0815|FSE_087_10_B02, complete sequence	Protein FAM73A	sja-miR-3488	741	CDS	7:0:1	-18.6	-6.73	-11.86	-25.8
	>gi|226478917|emb|FN317223.1| Schistosoma japonicum isolate Anhui full length mRNA clone SJFCE0815|FSE_087_10_B02, complete sequence	Protein FAM73A	sja-miR-2a-3p	921	CDS	8:0:0	-18.06	-7.75	-10.3	-24.3
179	>gi|226478905|emb|FN317217.1| Schistosoma japonicum isolate Anhui full length mRNA clone SJFCE0803|FSE_082_08_H01, complete sequence	tRNA isopentenyltransferase 1	sja-miR-3479-5p	396	CDS	6:0:0	-18	-4.81	-13.18	-25.2
180	>gi|226478813|emb|FN317171.1| Schistosoma japonicum isolate Anhui full length mRNA clone SJFCE0707|FSE_052_04_D01, complete sequence	La-related protein 1	sja-miR-190-5p	2383	CDS	7:0:1	-16.82	-4.65	-12.16	-21.2
	>gi|226478813|emb|FN317171.1| Schistosoma japonicum isolate Anhui full length mRNA clone SJFCE0707|FSE_052_04_D01, complete sequence	La-related protein 1	sja-miR-190-5p	1924	CDS	7:0:1	-15.2	-3.95	-11.24	-22.4
	>gi|226478813|emb|FN317171.1| Schistosoma japonicum isolate Anhui full length mRNA clone SJFCE0707|FSE_052_04_D01, complete sequence	La-related protein 1	sja-miR-190-5p	2267	CDS	6:0:0	-16.9	-5.88	-11.01	-20.1
181	>gi|226478761|emb|FN317145.1| Schistosoma japonicum isolate Anhui full length mRNA clone SJFCE0656|FSE_039_50_B07, complete sequence		sja-miR-3479-3p	944	CDS	7:0:0	-20.41	-8.28	-12.12	-22.6
182	>gi|226478753|emb|FN317141.1| Schistosoma japonicum isolate Anhui full length mRNA clone SJFCE0649|FSE_037_80_H10, complete sequence	putative ATP-dependent RNA helicase DDX31	sja-miR-219-3p	180	CDS	7:0:0	-22	-5.49	-16.5	-27.6
	>gi|226478753|emb|FN317141.1| Schistosoma japonicum isolate Anhui full length mRNA clone SJFCE0649|FSE_037_80_H10, complete sequence	putative ATP-dependent RNA helicase DDX31	sja-miR-2162-3p	2053	CDS	7:0:1	-18.7	-7.48	-11.21	-24.5
183	>gi|226478677|emb|FN317103.1| Schistosoma japonicum isolate Anhui full length mRNA clone SJFCA4258|FSA001-P00030-C18, complete sequence	hypothetical protein	sja-miR-190-5p	539	CDS	8:0:1	-16.2	-3.88	-12.31	-21
184	>gi|226477873|emb|FN316913.1| Schistosoma japonicum isolate Anhui full length mRNA clone SJFCA3955|FSA_077_59_C08, complete sequence	hypothetical protein	sja-miR-7-5p	715	3'	7:0:0	-19	-8.73	-10.26	-24.9
	>gi|226477873|emb|FN316913.1| Schistosoma japonicum isolate Anhui full length mRNA clone SJFCA3955|FSA_077_59_C08, complete sequence	hypothetical protein	sja-miR-61	929	3'	8:0:1	-15.65	-5.41	-10.23	-20
185	>gi|226477863|emb|FN316908.1| Schistosoma japonicum isolate Anhui full length mRNA clone SJFCA3941|FSA_059_38_F05, complete sequence	hypothetical protein	sja-miR-1	502	CDS	7:0:0	-17.4	-5.65	-11.74	-22.1
186	>gi|226477811|emb|FN316842.1| Schistosoma japonicum isolate Anhui full length mRNA clone SJFCA3913.070|FSA001-P00020-F02, complete sequence	hypothetical protein	sja-miR-1	806	CDS	6:0:0	-17.6	-4.27	-13.32	-22.3
	>gi|226477811|emb|FN316842.1| Schistosoma japonicum isolate Anhui full length mRNA clone SJFCA3913.070|FSA001-P00020-F02, complete sequence	hypothetical protein	sja-miR-3479-3p	456	CDS	6:0:0	-22.8	-8.57	-14.22	-29.9
187	>gi|226477721|emb|FN316824.1| Schistosoma japonicum isolate Anhui full length mRNA clone SJFCA3913.050|FSA001-P00013-H17, complete sequence	hypothetical protein	sja-miR-3479-3p	410	CDS	6:0:0	-20	-9.56	-10.43	-26.6
	>gi|226477721|emb|FN316824.1| Schistosoma japonicum isolate Anhui full length mRNA clone SJFCA3913.050|FSA001-P00013-H17, complete sequence	hypothetical protein	sja-miR-1	760	CDS	6:0:0	-17.6	-4.27	-13.32	-22.3
188	>gi|226477599|emb|FN316787.1| Schistosoma japonicum isolate Anhui full length mRNA clone SJFCA3913.010|FSA001-P00002-N04, complete sequence	keratin 9	sja-miR-1	733	3'	6:0:0	-16.7	-4.38	-12.31	-20.8
189	>gi|226477593|emb|FN316784.1| Schistosoma japonicum isolate Anhui full length mRNA clone SJFCA3913.007|FSA001-P00003-L06, complete sequence	keratin 9	sja-miR-1	704	3'	6:0:0	-16.7	-4.38	-12.31	-20.8
190	>gi|226473969|emb|FN321705.1| Schistosoma japonicum isolate Anhui full length mRNA clone SJFCE3790.007|FSE_173_54_F07, complete sequence	Cyclic AMP-dependent transcription factor ATF-6 beta	sja-miR-71b-5p	2800	3'	7:0:1	-19.44	-3.7	-15.73	-25.7
	>gi|226473969|emb|FN321705.1| Schistosoma japonicum isolate Anhui full length mRNA clone SJFCE3790.007|FSE_173_54_F07, complete sequence	Cyclic AMP-dependent transcription factor ATF-6 beta	sja-miR-3479-5p	1927	CDS	7:0:1	-17.1	-6.84	-10.25	-22.4
191	>gi|226473967|emb|FN321704.1| Schistosoma japonicum isolate Anhui full length mRNA clone SJFCE3790.002|FSE_064_58_B08, complete sequence	Zinc finger, C2H2-type domain-containing protein	sja-miR-219-3p	335	CDS	8:0:0	-19.9	-7.52	-12.37	-25
	>gi|226473967|emb|FN321704.1| Schistosoma japonicum isolate Anhui full length mRNA clone SJFCE3790.002|FSE_064_58_B08, complete sequence	Zinc finger, C2H2-type domain-containing protein	sja-let-7	877	3'	7:0:0	-16.71	-6.36	-10.34	-22
192	>gi|226471951|emb|FN321288.1| Schistosoma japonicum isolate Anhui full length mRNA clone SJFCE3745.009|FSE001-P00025-P17, complete sequence	hypothetical protein	sja-miR-3499	1125	CDS	6:0:0	-15.1	-4.97	-10.12	-21.7
	>gi|226471951|emb|FN321288.1| Schistosoma japonicum isolate Anhui full length mRNA clone SJFCE3745.009|FSE001-P00025-P17, complete sequence	hypothetical protein	sja-miR-277	535	CDS	8:0:0	-17.8	-7.17	-10.62	-22.8
193	>gi|226471949|emb|FN321287.1| Schistosoma japonicum isolate Anhui full length mRNA clone SJFCE3745.008|FSE001-P00018-G11, complete sequence	hypothetical protein	sja-miR-190-5p	424	CDS	6:0:0	-16.66	-6.24	-10.41	-22.3
194	>gi|226471295|emb|FN314997.1| Schistosoma japonicum isolate Anhui full length mRNA clone SJFCA3497.002|FSA001-P00020-E23, complete sequence	hypothetical protein	sja-miR-3487	185	CDS	7:0:1	-16.53	-4.87	-11.65	-23.6
	>gi|226471295|emb|FN314997.1| Schistosoma japonicum isolate Anhui full length mRNA clone SJFCA3497.002|FSA001-P00020-E23, complete sequence	hypothetical protein	sja-miR-10-5p	202	CDS	7:0:1	-19.2	-7.83	-11.36	-22.8
	>gi|226471295|emb|FN314997.1| Schistosoma japonicum isolate Anhui full length mRNA clone SJFCA3497.002|FSA001-P00020-E23, complete sequence	hypothetical protein	sja-miR-219-5p	492	CDS	7:0:0	-17.01	-6.34	-10.66	-23.2
195	>gi|226469281|emb|FN314387.1| Schistosoma japonicum isolate Anhui full length mRNA clone SJFCA2896.002|FSA001-P00025-F02, complete sequence	Oocyte zinc finger protein	sja-let-7	1118	CDS	8:0:1	-17.7	-6.16	-11.53	-23.1
196	>gi|226469017|emb|FN314255.1| Schistosoma japonicum isolate Anhui full length mRNA clone SJFCA2749.001|FSA001-P00025-P03, complete sequence	hypothetical protein	sja-miR-1	178	CDS	6:0:0	-22.43	-12.03	-10.39	-27.4
197	>gi|226468229|emb|FN314059.1| Schistosoma japonicum isolate Anhui full length mRNA clone SJFCA2261.001|FSA001-P00032-G13, complete sequence	WD repeat-containing protein 74	sja-miR-2162-5p	123	CDS	7:0:0	-18.59	-4.68	-13.9	-24.6
	>gi|226468229|emb|FN314059.1| Schistosoma japonicum isolate Anhui full length mRNA clone SJFCA2261.001|FSA001-P00032-G13, complete sequence	WD repeat-containing protein 74	sja-miR-2162-5p	360	CDS	8:0:1	-17.4	-4.74	-12.65	-23.2
198	>gi|226467683|emb|FN313985.1| Schistosoma japonicum isolate Anhui full length mRNA clone SJFCA2109.001|FSA001-P00024-M17, complete sequence	Nucleolar protein 6	sja-miR-190-5p	2515	CDS	6:0:0	-16.3	-5.12	-11.17	-22.2
	>gi|226467683|emb|FN313985.1| Schistosoma japonicum isolate Anhui full length mRNA clone SJFCA2109.001|FSA001-P00024-M17, complete sequence	Nucleolar protein 6	sja-let-7	2527	CDS	8:0:0	-21.3	-6.74	-14.55	-26.9
	>gi|226467683|emb|FN313985.1| Schistosoma japonicum isolate Anhui full length mRNA clone SJFCA2109.001|FSA001-P00024-M17, complete sequence	Nucleolar protein 6	sja-miR-124-3p	800	5'	6:0:0	-17.9	-3.91	-13.98	-23.8
	>gi|226467683|emb|FN313985.1| Schistosoma japonicum isolate Anhui full length mRNA clone SJFCA2109.001|FSA001-P00024-M17, complete sequence	Nucleolar protein 6	sja-miR-219-3p	1904	CDS	7:0:0	-16.6	-3.97	-12.62	-22.3
199	>gi|226467671|emb|FN313979.1| Schistosoma japonicum isolate Anhui full length mRNA clone SJFCA2083.002|FSA001-P00011-I06, complete sequence	LAG1 longevity assurance homolog 4	sja-miR-71	764	CDS	7:0:1	-19.2	-4.26	-14.93	-24.8
200	>gi|226467655|emb|FN313971.1| Schistosoma japonicum isolate Anhui full length mRNA clone SJFCA2044.001|FSA001-P00014-C16, complete sequence	serine/threonine-protein kinase Chk2	sja-miR-71b-5p	1921	3'	6:0:0	-18.4	-2.83	-15.56	-22.5
	>gi|226467655|emb|FN313971.1| Schistosoma japonicum isolate Anhui full length mRNA clone SJFCA2044.001|FSA001-P00014-C16, complete sequence	serine/threonine-protein kinase Chk2	sja-miR-3479-5p	503	5'	7:0:0	-21.1	-8.24	-12.85	-25.4
	>gi|226467655|emb|FN313971.1| Schistosoma japonicum isolate Anhui full length mRNA clone SJFCA2044.001|FSA001-P00014-C16, complete sequence	serine/threonine-protein kinase Chk2	sja-miR-71b-5p	845	CDS	8:0:1	-18.1	-6.69	-11.4	-22.7
	>gi|226467655|emb|FN313971.1| Schistosoma japonicum isolate Anhui full length mRNA clone SJFCA2044.001|FSA001-P00014-C16, complete sequence	serine/threonine-protein kinase Chk2	sja-let-7	482	5'	7:0:0	-18	-7.17	-10.82	-24.6
	>gi|226467655|emb|FN313971.1| Schistosoma japonicum isolate Anhui full length mRNA clone SJFCA2044.001|FSA001-P00014-C16, complete sequence	serine/threonine-protein kinase Chk2	sja-miR-7-5p	1908	3'	7:0:1	-15	-4.76	-10.23	-20.8
	>gi|226467655|emb|FN313971.1| Schistosoma japonicum isolate Anhui full length mRNA clone SJFCA2044.001|FSA001-P00014-C16, complete sequence	serine/threonine-protein kinase Chk2	sja-miR-1	1412	CDS	7:0:1	-18.6	-8.42	-10.17	-24.7
201	>gi|226467617|emb|FN313951.1| Schistosoma japonicum isolate Anhui full length mRNA clone SJFCA0614|FSA001-P00033-M17, complete sequence	serine palmitoyltransferase	sja-miR-190-5p	211	CDS	8:0:0	-17.9	-4.76	-13.13	-23.2
	>gi|226467617|emb|FN313951.1| Schistosoma japonicum isolate Anhui full length mRNA clone SJFCA0614|FSA001-P00033-M17, complete sequence	serine palmitoyltransferase	sja-miR-2a-3p	1671	3'	8:0:0	-19.56	-9.06	-10.49	-25.5
202	>gi|226467613|emb|FN313949.1| Schistosoma japonicum isolate Anhui full length mRNA clone SJFCA0612|FSA001-P00033-J09, complete sequence	Lysosomal acid lipase/cholesteryl ester hydrolase precursor	sja-miR-7-5p	839	CDS	7:0:0	-16.7	-3.99	-12.7	-21.7
	>gi|226467613|emb|FN313949.1| Schistosoma japonicum isolate Anhui full length mRNA clone SJFCA0612|FSA001-P00033-J09, complete sequence	Lysosomal acid lipase/cholesteryl ester hydrolase precursor	sja-miR-1	570	CDS	6:0:0	-18.59	-7.32	-11.26	-21.2
203	>gi|226467589|emb|FN313937.1| Schistosoma japonicum isolate Anhui full length mRNA clone SJFCA0595|FSA001-P00032-L18, complete sequence	Tektin-1	sja-miR-190-5p	1573	3'	8:0:1	-18.4	-6.56	-11.83	-24.2
	>gi|226467589|emb|FN313937.1| Schistosoma japonicum isolate Anhui full length mRNA clone SJFCA0595|FSA001-P00032-L18, complete sequence	Tektin-1	sja-miR-3499	1124	CDS	8:0:1	-16.9	-6.48	-10.41	-23.5
204	>gi|226467585|emb|FN313935.1| Schistosoma japonicum isolate Anhui full length mRNA clone SJFCA0593|FSA001-P00032-I08, complete sequence	hypothetical protein	sja-miR-3496	546	CDS	7:0:1	-21.16	-4.59	-16.56	-25.8
205	>gi|226467581|emb|FN313933.1| Schistosoma japonicum isolate Anhui full length mRNA clone SJFCA0591|FSA001-P00032-F22, complete sequence	ECT2 protein (Epithelial cell-transforming sequence 2 oncogene	sja-miR-3479-5p	1914	3'	7:0:1	-17.6	-4.2	-13.39	-21.9
	>gi|226467581|emb|FN313933.1| Schistosoma japonicum isolate Anhui full length mRNA clone SJFCA0591|FSA001-P00032-F22, complete sequence	ECT2 protein (Epithelial cell-transforming sequence 2 oncogene	sja-miR-3496	2249	3'	6:0:0	-17.1	-6.34	-10.75	-21.8
	>gi|226467581|emb|FN313933.1| Schistosoma japonicum isolate Anhui full length mRNA clone SJFCA0591|FSA001-P00032-F22, complete sequence	ECT2 protein (Epithelial cell-transforming sequence 2 oncogene	sja-miR-219-3p	1923	3'	8:0:0	-18.1	-3.51	-14.58	-23.1
	>gi|226467581|emb|FN313933.1| Schistosoma japonicum isolate Anhui full length mRNA clone SJFCA0591|FSA001-P00032-F22, complete sequence	ECT2 protein (Epithelial cell-transforming sequence 2 oncogene	sja-let-7	495	CDS	6:0:0	-20.3	-7.31	-12.98	-24.8
	>gi|226467581|emb|FN313933.1| Schistosoma japonicum isolate Anhui full length mRNA clone SJFCA0591|FSA001-P00032-F22, complete sequence	ECT2 protein (Epithelial cell-transforming sequence 2 oncogene	sja-let-7	2209	3'	7:0:0	-19.21	-6.61	-12.59	-27.7
206	>gi|226467555|emb|FN313920.1| Schistosoma japonicum isolate Anhui full length mRNA clone SJFCA0573|FSA001-P00031-H06, complete sequence	ATP-dependent DNA helicase PIF1	sja-miR-3496	1447	CDS	8:0:1	-18.91	-7.92	-10.98	-24.2
	>gi|226467555|emb|FN313920.1| Schistosoma japonicum isolate Anhui full length mRNA clone SJFCA0573|FSA001-P00031-H06, complete sequence	ATP-dependent DNA helicase PIF1	sja-miR-190-5p	157	CDS	8:0:1	-15.5	-4.67	-10.82	-20.7
	>gi|226467555|emb|FN313920.1| Schistosoma japonicum isolate Anhui full length mRNA clone SJFCA0573|FSA001-P00031-H06, complete sequence	ATP-dependent DNA helicase PIF1	sja-miR-190-5p	514	CDS	7:0:1	-15.7	-5.52	-10.17	-22.1
	>gi|226467555|emb|FN313920.1| Schistosoma japonicum isolate Anhui full length mRNA clone SJFCA0573|FSA001-P00031-H06, complete sequence	ATP-dependent DNA helicase PIF1	sja-let-7	452	CDS	8:0:0	-17.7	-4.19	-13.51	-23.3
	>gi|226467555|emb|FN313920.1| Schistosoma japonicum isolate Anhui full length mRNA clone SJFCA0573|FSA001-P00031-H06, complete sequence	ATP-dependent DNA helicase PIF1	sja-let-7	544	CDS	7:0:1	-16.6	-4.96	-11.63	-22.2
	>gi|226467555|emb|FN313920.1| Schistosoma japonicum isolate Anhui full length mRNA clone SJFCA0573|FSA001-P00031-H06, complete sequence	ATP-dependent DNA helicase PIF1	sja-miR-7-5p	1690	CDS	7:0:0	-16.89	-6.22	-10.66	-21.3
207	>gi|226467535|emb|FN313910.1| Schistosoma japonicum isolate Anhui full length mRNA clone SJFCA0558|FSA001-P00030-F08, complete sequence	DNA replication factor Cdt1 (Double parked homolog)	sja-let-7	1343	CDS	8:0:1	-17.62	-4.11	-13.5	-27.3
	>gi|226467535|emb|FN313910.1| Schistosoma japonicum isolate Anhui full length mRNA clone SJFCA0558|FSA001-P00030-F08, complete sequence	DNA replication factor Cdt1 (Double parked homolog)	sja-let-7	1207	CDS	8:0:1	-16.81	-4.95	-11.85	-26.1
208	>gi|226467493|emb|FN313889.1| Schistosoma japonicum isolate Anhui full length mRNA clone SJFCA0530|FSA001-P00027-N08, complete sequence	Histone H1B	sja-miR-3479-5p	429	CDS	7:0:1	-19.5	-3.36	-16.13	-24.9
	>gi|226467493|emb|FN313889.1| Schistosoma japonicum isolate Anhui full length mRNA clone SJFCA0530|FSA001-P00027-N08, complete sequence	Histone H1B	sja-miR-3479-5p	817	3'	7:0:0	-16.87	-6.73	-10.13	-23.2
	>gi|226467493|emb|FN313889.1| Schistosoma japonicum isolate Anhui full length mRNA clone SJFCA0530|FSA001-P00027-N08, complete sequence	Histone H1B	sja-miR-1	1147	3'	8:0:1	-17.6	-5.03	-12.56	-22.2
209	>gi|226466835|emb|FN313819.1| Schistosoma japonicum isolate Anhui full length mRNA clone SJFCA0416|FSA001-P00018-H18, complete sequence	Gpi inositol deacylase pgap1	sja-miR-71b-5p	2627	3'	8:0:1	-20.5	-8.19	-12.3	-25.6
	>gi|226466835|emb|FN313819.1| Schistosoma japonicum isolate Anhui full length mRNA clone SJFCA0416|FSA001-P00018-H18, complete sequence	Gpi inositol deacylase pgap1	sja-miR-3494	2629	3'	8:0:1	-18.3	-7.29	-11	-22.7
	>gi|226466835|emb|FN313819.1| Schistosoma japonicum isolate Anhui full length mRNA clone SJFCA0416|FSA001-P00018-H18, complete sequence	Gpi inositol deacylase pgap1	sja-miR-61	2031	CDS	7:0:0	-21.1	-7.83	-13.26	-27.9
210	>gi|226466773|emb|FN313788.1| Schistosoma japonicum isolate Anhui full length mRNA clone SJFCA0366|FSA001-P00014-J17, complete sequence	Beta/gamma crystallins	sja-miR-3479-5p	588	CDS	7:0:1	-18.7	-5.54	-13.15	-23.7
	>gi|226466773|emb|FN313788.1| Schistosoma japonicum isolate Anhui full length mRNA clone SJFCA0366|FSA001-P00014-J17, complete sequence	Beta/gamma crystallins	sja-let-7	419	CDS	8:0:1	-18.9	-4.73	-14.16	-24.2
211	>gi|226466771|emb|FN313787.1| Schistosoma japonicum isolate Anhui full length mRNA clone SJFCA0365|FSA001-P00014-I14, complete sequence	Glutathione gamma-glutamylcysteinyltransferase 3	sja-miR-3487	1013	CDS	6:0:0	-17.8	-6.54	-11.25	-22.1
	>gi|226466771|emb|FN313787.1| Schistosoma japonicum isolate Anhui full length mRNA clone SJFCA0365|FSA001-P00014-I14, complete sequence	Glutathione gamma-glutamylcysteinyltransferase 3	sja-let-7	414	5'	8:0:1	-17.5	-2.74	-14.75	-22.3
	>gi|226466771|emb|FN313787.1| Schistosoma japonicum isolate Anhui full length mRNA clone SJFCA0365|FSA001-P00014-I14, complete sequence	Glutathione gamma-glutamylcysteinyltransferase 3	sja-miR-1	429	5'	6:0:0	-20.6	-6.35	-14.24	-25.2
	>gi|226466771|emb|FN313787.1| Schistosoma japonicum isolate Anhui full length mRNA clone SJFCA0365|FSA001-P00014-I14, complete sequence	Glutathione gamma-glutamylcysteinyltransferase 3	sja-miR-1	1583	CDS	6:0:0	-18.81	-4.75	-14.05	-23
	>gi|226466771|emb|FN313787.1| Schistosoma japonicum isolate Anhui full length mRNA clone SJFCA0365|FSA001-P00014-I14, complete sequence	Glutathione gamma-glutamylcysteinyltransferase 3	sja-let-7	1007	CDS	8:0:0	-18.8	-5.96	-12.83	-24.4
	>gi|226466771|emb|FN313787.1| Schistosoma japonicum isolate Anhui full length mRNA clone SJFCA0365|FSA001-P00014-I14, complete sequence	Glutathione gamma-glutamylcysteinyltransferase 3	sja-miR-1	1568	CDS	8:0:1	-20.06	-9.09	-10.96	-21.4
212	>gi|226466641|emb|FN313722.1| Schistosoma japonicum isolate Anhui full length mRNA clone SJFCA0269|FSA001-P00006-H21, complete sequence	L-amino acid transporter, LAT family	sja-miR-71	113	CDS	7:0:1	-15.4	-5.02	-10.37	-20.9
	>gi|226466641|emb|FN313722.1| Schistosoma japonicum isolate Anhui full length mRNA clone SJFCA0269|FSA001-P00006-H21, complete sequence	L-amino acid transporter, LAT family	sja-miR-1	1737	3'	7:0:1	-16.8	-2.56	-14.23	-23.4
213	>gi|226466591|emb|FN313697.1| Schistosoma japonicum isolate Anhui full length mRNA clone SJFCA0222|FSA001-P00003-H02, complete sequence	SJCHGC05655 protein	sja-miR-3487	187	CDS	6:0:0	-19.1	-5.49	-13.6	-27
214	>gi|226466543|emb|FN313673.1| Schistosoma japonicum isolate Anhui full length mRNA clone SJFCA0168|FSA_121_86_F11, complete sequence	solute carrier family 26 (sulfate anion transporter) member 6	sja-miR-219-5p	1343	CDS	8:0:1	-18.5	-6.84	-11.65	-23.3
	>gi|226466543|emb|FN313673.1| Schistosoma japonicum isolate Anhui full length mRNA clone SJFCA0168|FSA_121_86_F11, complete sequence	solute carrier family 26 (sulfate anion transporter) member 6	sja-miR-219-3p	329	CDS	7:0:1	-18.1	-7.06	-11.03	-23.7
215	>gi|226466525|emb|FN313664.1| Schistosoma japonicum isolate Anhui full length mRNA clone SJFCA0155|FSA_113_09_A02, complete sequence	putative dolichyl pyrophosphate Glc1Man9GlcNAc2 alpha-1,3-glucosyltransferase	sja-miR-3479-5p	1325	CDS	8:0:1	-17.3	-5.89	-11.4	-23.7
216	>gi|226466515|emb|FN313659.1| Schistosoma japonicum isolate Anhui full length mRNA clone SJFCA0145|FSA_107_82_B11, complete sequence	Poly(rC)-binding protein 3 (Alpha-CP3)	sja-miR-219-3p	165	CDS	7:0:0	-17.4	-5.64	-11.75	-23
